# Supplementary material for: Integrating bioinformatic resources to predict transcription factors interacting with cis-sequences conserved in co-regulated genes
Source: BMC Genomics. 2014 Apr 28;15:317. doi: 10.1186/1471-2164-15-317 (PMC4234446; doi:10.1186/1471-2164-15-317)
Supplement: Additional file 1 — Parameters for PathoPlant database queries and number of induced genes obtained in each of the 32 queries. [file 1471-2164-15-317-S1.xls]

## Sheet: Sheet1
	Experiment NASCARRAYS-141	Induction factor	No. of genes
	roots 0.25hr	5	21
	roots 0.5hr	7.5	27
	roots 1hr	10	13
	roots 3hr	3	10*
	roots 6hr	5	22
	roots 12hr	3	15
	roots 24hr	2	34
	shoots 0.25hr	2.5	18
	shoots 0.5hr	6	31
	shoots 1hr	10	19
	shoots 3hr	10	13
	shoots 6hr	5	15
	shoots 12hr	5	15
	shoots 24hr	3	23
	roots 0.25hr 0.5hr	5	7
	roots 0.5hr 1hr	7.5	8
	roots 1hr 3hr	3	15
	roots 3hr 6hr	2	15*
	roots 6hr 12hr	3	8
	roots 12hr 24hr	2	13
	shoots 0.25hr 0.5hr	2	17
	shoots 0.5hr 1hr	6	13
	shoots 1hr 3hr	5	7
	shoots 3hr 6hr	5	9
	shoots 6hr 12hr	3	10
	shoots 12hr 24hr	3	10
	roots shoots 0.25hr	2	11
	roots shoots 0.5hr	4	19
	roots shoots 1hr	5	8
	roots shoots 3hr	2	11**
	roots shoots 6hr	2.5	11
	roots shoots 12hr	2	12
	*plus 3 plastid-coded genes; **plus 1 mito-coded gene
	Induction factor: Threshold minimum induction factor for genes to be considered upregulated
	No. of genes: number of genes being upregulated when applying the threshold minimum induction factor
