# Supplementary material for: Integrating bioinformatic resources to predict transcription factors interacting with cis-sequences conserved in co-regulated genes
Source: BMC Genomics. 2014 Apr 28;15:317. doi: 10.1186/1471-2164-15-317 (PMC4234446; doi:10.1186/1471-2164-15-317)
Supplement: Additional file 2 — Sequences and their alignments generating the 49 sequence motifs. [file 1471-2164-15-317-S2.xls]

## Sheet: legend
14 single queries for drought-induced genes, 7 for roots, 7 for shoots at different time points post drought treatment ranging from 15 min to 24 hrs
14 BEST runs on the promoters of these gene sets yield 272 motifs, 119 for roots, 153 for shoots
Manual selection of 68 motifs, 22 for roots, 46 for shoots
8571 single sequences derived from 68 motifs correlated with expression data
Correlation criteria: 2 drought stimuli within the first 3 highest stimuli
19 motifs pass correlation criteria
18 query combinations for drought-induced genes, 6 for roots at 2 different timepoints, 6 for shoots at 2 different timepoints, and 6 for root/shoot combinations at the same timepoint. Different time points post drought treatment range from 15 min to 24 hrs.
18 BEST runs on the promoters of these gene sets yield 163 motifs, 44 for roots at 2 different timepoints, 47 for shoots at 2 different timepoints, and 72 for root/shoot combinations at the same timepoint
Manual selection of 111 motifs, 25 for roots at 2 different timepoints, 33 for shoots at 2 different timepoints, and 53 for root/shoot combinations at the same timepoint
11564 single sequences derived from 111 motifs correlated with expression data
Correlation criteria: 2 drought stimuli within the first 3 highest stimuli
68 sequences corresponding to 30 motifs pass correlation criteria
Legend
First rows with meta data on the motif
Sites gives genes, orientation, position, and sequence
bold: sequences that passed correlation criteria
italics: identical sequence from other motif that passed correlation criteria
underlined: G-box motif CACGTG

## Sheet: results
Drought-stressedroots0.25hr_BEST.Summary
12 -55241.36 -55225.39 9 15 cgCCaCGTg Drought-stressedroots0.25hr.biop_7.opt.sum
MATCH 1 -55241,36 -55225,39 9 15 cgCCaCGTg
Sites:
>At1g19210.1_ATG	f	697	CGCCACGTG
>At1g61340.1	f	703	CGCCACGTC
>At1g61340.1	f	756	CACCACGTG
>At1g73540.1	f	590	AACCGCGTC
>At1g74930.1	f	896	CGCCACGTG
>At2g17850.1	f	862	CGCCACGTA
>At3g02840.1	r	817	CCCCGCGTC
>At4g24570.1	f	975	AACCGCGTC
>At4g25470.1	r	109	TGCCACGTG
>At4g25480.1	r	117	TGCCACGTA
>At4g27654.1	f	547	TACCACGTC
>At4g27657.1	r	119	AGCCACGTG
>At4g29780.1	r	229	CACCGCGTA
>At4g33560.1	r	782	TGCCACGTG
>At5g42380.1	f	652	AACCACGTG
Drought-stressedroots0.5hr_BEST.Summary
8 -70901.32 -70855.66 9 24 CTCTtTCTC Drought-stressedroots0.5hr.con_9.opt.sum
MATCH 3 -70901,32 -70855,66 9 24 CTCTtTCTC
Sites:
>At1g12610.1	f	980	CTCTTTCTC
>At1g17380.1	f	453	CTTTTTCTC
>At1g17750.1_ATG	f	805	CTTTTTCTC
>At1g17750.1_ATG	r	277	TTCTTTCTC
>At1g30135.1	f	880	CTGTCTCTC
>At1g30135.1	f	948	CTCTCTCTC
>At1g80840.1	f	920	CTCTCTCTC
>At2g34600.1	r	64	TTCTTTCTC
>At2g44840.1	f	299	TTCTCTCTC
>At2g44840.1	f	309	CTCTCTCTC
>At2g44840.1	f	949	CTTTCTCTC
>At3g01830.1	f	426	CACTCTCTC
>At3g01830.1	r	631	CTCTCTCTC
>At3g01830.1	r	654	CTCTTTCTC
>At3g01830.1	r	662	CTCTTTCTC
>At3g53600.1_ATG	f	276	CTCTCTCAC
>At3g53600.1_ATG	f	519	CTCTTTCTC
>At4g29780.1	f	922	GTCTCTCTC
>At4g34410.1	f	23	CTCTTTCAC
>At4g34410.1	f	978	TTCTTTCTC
>At4g34410.1	r	988	CTGTTTCTC
>At5g20230.1	r	929	CTCTCTCAC
>At5g66640.1	f	706	CTCTTTCCC
>At5g66640.1	f	792	CTCTGTCTC
Drought-stressedroots0.5hr_BEST.Summary
16 -70888.85 -70867.94 8 16 CACCaAAt Drought-stressedroots0.5hr.biop_8.opt.sum
MATCH 3 -70888,85 -70867,94 8 16 CACCaAAt
Sites:
>At1g17750.1_ATG	f	817	CACCAAAC
>At1g30135.1	r	792	CACCTAAC
>At1g80840.1	f	677	CACCAAAT
>At2g18210.1	r	884	CACCTAAT
>At2g22860.1	f	835	CACCAAAC
>At2g22860.1	r	594	CACCAAAT
>At2g22860.1	r	900	CACCAAAC
>At2g22880.1_ATG	f	713	CACCTAAC
>At2g24850.1	f	248	CACCTAAT
>At2g24850.1	r	981	CACCAAAT
>At2g26380.1_ATG	r	878	CACCAAAC
>At3g01830.1	f	613	CACCTAAT
>At4g31800.1	f	196	CACCTAAC
>At4g34410.1	r	888	CACCTAAT
>At5g20230.1	f	611	CACCTAAT
>At5g66640.1	r	69	CACCAAAT
Drought-stressedroots6h_BEST.Summary
1 -57936.88 -57901.59 8 9 cACGTGGg Drought-stressedroots6h.con_9.opt.sum
MATCH 2 -57936,88 -57901,59 8 9 cACGTGGg
Sites:
>At1g14120.1	f	895	CACGTGGA
>At2g16005.1	f	903	AACGTGGG
>At2g22880.1_ATG	r	237	AACGTGGG
>At3g47340.1	f	849	CACGTGGA
>At4g22610.1	f	510	AACGTGGG
>At5g07010.1	f	902	CACGTGGG
>At5g07010.1	r	94	CACGTGGG
>At5g23820.1	f	920	AACGTGGG
>At5g23820.1	r	163	CACGTGGA
Drought-stressedroots24hr_BEST.Summary
5 -89131.83 -89072.53 9 17 GGtTTTGGg Drought-stressedroots24hr.con_9.opt.sum
MATCH 1 -89131,83 -89072,53 9 17 GGtTTTGGg
Sites:
>At1g21100.1	f	162	GGTTGTGGT
>At1g49570.1	f	663	GGTTTTGGT
>At1g49870.1_ATG	r	247	CGTTTTGGG
>At1g50050.1_ATG	f	427	CGGTTTGGT
>At1g50050.1_ATG	r	110	GGTTTTGGG
>At1g50060.1_ATG	r	125	GGTTTTGGG
>At2g22860.1	f	332	CGGTTTGGG
>At2g22860.1	f	729	GGGTTTGGT
>At2g29350.1	r	292	GGTTGTGGG
>At2g43510.1	f	652	GGGCTTGGG
>At2g43510.1	f	950	CGGTTTGGT
>At3g54820.1	f	43	GGGTTTGGT
>At4g12490.1	r	17	GGGTGTGGG
>At4g12500.1	f	295	GGTCTTGGG
>At5g28510.1_ATG	r	888	GGTTTTGGT
>At5g37990.1	f	594	GGTTTTGGT
>At5g38910.1_ATG	r	617	GGGTATGGG
Drought-stressedshoots0.25hr_BEST.Summary
16 -47990.68 -47986.86 9 25 ACCACAcAc Drought-stressedshoots0.25hr.aa_9.opt.sum
MATCH 3 -47990,68 -47986,86 9 25 ACCACAcAc
Sites:
>At2g13890.1	r	68	ACAACAAAC
>At2g13890.1	r	244	AGCACACAC
>At2g13890.1	r	400	ACGACACAC
>At2g15020.1	f	708	ACCACAAAC
>At2g27420.1	f	67	ACCAGACAC
>At2g27420.1	f	924	ACCACACAC
>At2g27420.1	f	943	ACCACACAC
>At2g39710.1	f	50	ACCACAAAT
>At3g08570.1_ATG	f	644	GCCACACAC
>At3g15310.1	f	885	ACCACAAAT
>At3g15310.1	r	241	ACAACACAC
>At3g15310.1	r	281	ACAACACAC
>At3g44450.1	f	6	ACCACACAT
>At3g44450.1	f	853	ACCAAACAT
>At3g44450.1	f	937	ACCACAAAT
>At3g44990.1	f	40	ACCAAACAT
>At4g11460.1_ATG	f	537	ACCAAAAAC
>At5g15950.1	f	539	ACAACACAC
>At5g42760.1	f	45	ACCACAAAC
>At5g42760.1	f	975	ACCAAACAT
>At5g42760.1	r	54	ACCACACAT
>At5g49480.1	f	189	ACCACAAAT
>At5g59820.1	r	718	ACCAAAAAC
>At5g66740.1_ATG	f	164	ACCACAAAT
>At5g66740.1_ATG	r	171	ACAACACAT
Drought-stressedshoots0.25hr_BEST.Summary
26 -48001.40 -47991.22 9 18 aaAcCAAaC Drought-stressedshoots0.25hr.con_9.opt.sum
MATCH 1 -48001,4 -47991,22 9 18 aaAcCAAaC
Sites:
>At1g71210.1	f	530	GAACCAAGC
>At2g15020.1	f	69	GCAGCAAAC
>At2g39710.1	f	719	ACACCAAAC
>At3g08570.1_ATG	f	278	ACACCAAAC
>At3g15310.1	f	332	AAAGCAAGC
>At3g15310.1	r	544	GGACCAAAC
>At3g44450.1	f	851	AAACCAAAC
>At3g44450.1	r	467	AAACCAAGC
>At3g51910.1_ATG	f	528	AAACCAAAC
>At4g11460.1_ATG	f	190	GAAGCAAGC
>At5g15950.1	f	31	AGACCAAAC
>At5g15950.1	f	314	AGACCAAAC
>At5g40460.1	f	675	AAACCAAAC
>At5g42760.1	f	663	AAAGCAAAC
>At5g42760.1	f	973	ACACCAAAC
>At5g49480.1	f	903	AAAGCAAGC
>At5g59820.1	f	261	AAAGCAAAC
>At5g66740.1_ATG	f	916	GCAGCAAGC
Drought-stressedshoots0.5hr_BEST.Summary
13 -82015.82 -81942.30 12 70 gaCACGTGtcag Drought-stressedshoots0.5hr.biop_9.opt.sum
MATCH 2 -82015,82 -81942,3 12 70 gaCACGTGtcag
Sites:
>At1g01720.1	f	488	CACCCGTGTAAG
>At1g01720.1	f	881	GAAACGTGTCCC
>At1g01720.1	f	907	CCCACGTGTGTT
>At1g01720.1	f	948	GACACGTGTCCA
>At1g01720.1	r	44	GACACGTGTCGA
>At1g01720.1	r	85	CACACGTGGGTG
>At1g01720.1	r	111	GACACGTTTCGC
>At1g14480.1	f	49	GACACATGGCTG
>At1g14480.1	r	943	GCCATGTGTCCA
>At1g17380.1	f	74	GATACGTGTCAC
>At1g17380.1	r	918	GACACGTATCGC
>At1g19180.1	r	727	CCCACATGTCGA
>At1g20070.1	f	586	GACACCTGTCAA
>At1g20070.1	f	677	CCGACGTGTATG
>At1g20070.1	r	354	CTCACGTGGAGG
>At1g20070.1	r	406	GACAGGTGTCAT
>At1g20450.1	f	393	CCGACGTGGCAT
>At1g20450.1	f	420	CCCACATGACCG
>At1g20450.1	f	500	GACACGTGTTTA
>At1g20450.1	r	406	GCCACGTGAAAA
>At1g20450.1	r	492	AACACGTGTCAA
>At1g20450.1	r	599	GCCACGTCGGCA
>At1g27730.1	f	598	GAAACGTGTACC
>At1g27730.1	f	758	CACACGTGTACT
>At1g27730.1	r	234	TACACGTGTGTG
>At1g27730.1	r	394	TACACGTTTCGG
>At1g48100.1	f	909	AACACGTGTCGT
>At1g48100.1	r	83	GACACGTGTTTA
>At1g73480.1	f	930	TACACGTGTAAA
>At1g73480.1	r	62	TACACGTGTAAG
>At1g73480.1	r	958	GAAACGCGGCGG
>At1g74930.1	f	897	GCCACGTGTCCC
>At1g74930.1	r	95	GACACGTGGCGG
>At1g78070.1	f	98	GCCACGTGGAGG
>At1g78070.1	r	733	GGAACGTGGCCA
>At1g78070.1	r	894	TCCACGTGGCAC
>At2g33380.1	f	358	GCCACGTGCATG
>At2g33380.1	f	847	ACCACGTGGATG
>At2g33380.1	f	929	GACACGTGTCCC
>At2g33380.1	r	63	GACACGTGTCAG
>At2g33380.1	r	145	TCCACGTGGTTA
>At2g33380.1	r	634	TGCACGTGGCTG
>At2g42530.1	f	928	CACACGTGTAGT
>At2g42530.1	r	64	TACACGTGTGAG
>At2g42540.1	f	971	TACACGTGAAGG
>At3g08720.1	f	912	AACACGTGTCCT
>At3g08720.1	r	26	GGCGCGTGGCTA
>At3g08720.1	r	80	GACACGTGTTCG
>At3g21890.1	f	908	TCCACGTGTCCA
>At3g21890.1	r	84	GACACGTGGATG
>At4g25470.1	f	809	GACACATGTCAG
>At4g25470.1	f	882	TCCACGTGGCAT
>At4g25470.1	r	110	GCCACGTGGATA
>At4g25470.1	r	183	GACATGTGTCCT
>At4g25480.1	f	806	GACACATGGCAG
>At4g25480.1	r	186	GCCATGTGTCCA
>At4g27410.1	f	21	CACGCGTGTCTG
>At4g27410.1	f	265	AACACGTGTCGA
>At4g27410.1	f	589	TAGACGTGGCAG
>At4g27410.1	r	403	GCCACGTCTATG
>At4g27410.1	r	727	GACACGTGTTAA
>At4g27410.1	r	971	GACACGCGTGGA
>At4g27657.1	f	872	GACACGTGGCTG
>At4g27657.1	r	120	GCCACGTGTCAC
>At4g36010.1	r	944	GACATGTGACCG
>At5g27420.1	f	873	TCCACGTGGCAT
>At5g27420.1	r	119	GCCACGTGGACG
>At5g45630.1	f	234	GACACGTGTGCG
>At5g45630.1	r	705	CACGCGTGTACG
>At5g45630.1	r	758	CACACGTGTCAT
Drought-stressedshoots0.5hr_BEST.Summary
17 -82011.13 -81943.52 12 67 ctgaCACGTGtc Drought-stressedshoots0.5hr.biop_10.opt.sum
MATCH 1 -82011,13 -81943,52 12 67 ctgaCACGTGtc
Sites:
>At1g01720.1	f	879	GCGAAACGTGTC
>At1g01720.1	f	905	CACCCACGTGTG
>At1g01720.1	f	946	TCGACACGTGTC
>At1g01720.1	r	42	TGGACACGTGTC
>At1g01720.1	r	83	AACACACGTGGG
>At1g01720.1	r	109	GGGACACGTTTC
>At1g14480.1	f	47	TGGACACATGGC
>At1g14480.1	r	941	CAGCCATGTGTC
>At1g17380.1	f	72	GCGATACGTGTC
>At1g17380.1	r	916	GTGACACGTATC
>At1g19180.1	f	263	TCGACATGTGGG
>At1g20070.1	f	584	ATGACACCTGTC
>At1g20070.1	f	636	CCTCCACGTGAG
>At1g20070.1	r	313	CATACACGTCGG
>At1g20070.1	r	404	TTGACAGGTGTC
>At1g20450.1	f	391	TGCCGACGTGGC
>At1g20450.1	f	498	TTGACACGTGTT
>At1g20450.1	r	404	ATGCCACGTGAA
>At1g20450.1	r	490	TAAACACGTGTC
>At1g20450.1	r	597	ATGCCACGTCGG
>At1g27730.1	f	596	CCGAAACGTGTA
>At1g27730.1	f	756	CACACACGTGTA
>At1g27730.1	r	232	AGTACACGTGTG
>At1g27730.1	r	392	GGTACACGTTTC
>At1g48100.1	f	907	TAAACACGTGTC
>At1g48100.1	r	81	ACGACACGTGTT
>At1g73480.1	f	32	CCGCCGCGTTTC
>At1g73480.1	f	928	CTTACACGTGTA
>At1g73480.1	r	60	TTTACACGTGTA
>At1g74930.1	f	895	CCGCCACGTGTC
>At1g74930.1	r	93	GGGACACGTGGC
>At1g78070.1	f	96	GTGCCACGTGGA
>At1g78070.1	f	257	TGGCCACGTTCC
>At1g78070.1	r	892	CCTCCACGTGGC
>At2g33380.1	f	356	CAGCCACGTGCA
>At2g33380.1	f	845	TAACCACGTGGA
>At2g33380.1	f	927	CTGACACGTGTC
>At2g33380.1	r	61	GGGACACGTGTC
>At2g33380.1	r	143	CATCCACGTGGT
>At2g33380.1	r	632	CATGCACGTGGC
>At2g42530.1	f	926	CTCACACGTGTA
>At2g42530.1	r	62	ACTACACGTGTG
>At3g08720.1	f	910	CGAACACGTGTC
>At3g08720.1	f	964	TAGCCACGCGCC
>At3g08720.1	r	24	AAGGCGCGTGGC
>At3g08720.1	r	78	AGGACACGTGTT
>At3g21890.1	f	906	CATCCACGTGTC
>At3g21890.1	r	82	TGGACACGTGGA
>At4g25470.1	f	807	AGGACACATGTC
>At4g25470.1	f	880	TATCCACGTGGC
>At4g25470.1	r	108	ATGCCACGTGGA
>At4g25470.1	r	181	CTGACATGTGTC
>At4g25480.1	f	804	TGGACACATGGC
>At4g25480.1	r	184	CTGCCATGTGTC
>At4g27410.1	f	19	TCCACGCGTGTC
>At4g27410.1	f	263	TTAACACGTGTC
>At4g27410.1	f	587	CATAGACGTGGC
>At4g27410.1	r	401	CTGCCACGTCTA
>At4g27410.1	r	725	TCGACACGTGTT
>At4g27410.1	r	969	CAGACACGCGTG
>At4g27657.1	f	870	GTGACACGTGGC
>At4g27657.1	r	118	CAGCCACGTGTC
>At5g27420.1	f	871	CGTCCACGTGGC
>At5g27420.1	r	117	ATGCCACGTGGA
>At5g45630.1	f	232	ATGACACGTGTG
>At5g45630.1	f	285	CGTACACGCGTG
>At5g45630.1	r	756	CGCACACGTGTC
Drought-stressedshoots1hr_BEST.Summary
3 -50383.48 -50348.96 10 41 aaaCaCGTGt Drought-stressedshoots1hr.aa_7.opt.sum
MATCH 3 -50383,48 -50348,96 10 41 aaaCaCGTGt
Sites:
>At1g01720.1	f	906	ACCCACGTGT
>At1g01720.1	f	947	CGACACGTGT
>At1g01720.1	r	43	GGACACGTGT
>At1g01720.1	r	84	ACACACGTGG
>At1g17380.1	f	110	AACCACGTGT
>At1g17380.1	r	880	AAACACGTGG
>At1g19180.1	f	933	AAACACGTGT
>At1g19180.1	r	57	AAACACGTGT
>At1g27730.1	f	757	ACACACGTGT
>At1g27730.1	r	233	GTACACGTGT
>At2g33380.1	f	357	AGCCACGTGC
>At2g33380.1	f	846	AACCACGTGG
>At2g33380.1	f	928	TGACACGTGT
>At2g33380.1	r	62	GGACACGTGT
>At2g33380.1	r	144	ATCCACGTGG
>At2g33380.1	r	633	ATGCACGTGG
>At3g06500.1	f	461	GAGCGCGTGG
>At3g06500.1	f	915	ACACGCGCGT
>At3g06500.1	r	77	ACGCGCGTGT
>At3g06500.1	r	529	ACCCACGCGC
>At3g55980.1	f	510	AAGCGCGTGC
>At3g55980.1	f	542	GCACACGCGT
>At3g55980.1	r	448	ATACGCGTGT
>At4g15210.1	f	689	CTCCACGTGC
>At4g15210.1	r	301	AAGCACGTGG
>At4g24570.1	f	857	ACACACGCGT
>At4g24570.1	r	133	AAACGCGTGT
>At4g27410.1	f	20	CCACGCGTGT
>At4g27410.1	f	264	TAACACGTGT
>At4g27410.1	r	726	CGACACGTGT
>At4g27410.1	r	972	ACACGCGTGG
>At5g45340.1	f	95	CCACACGTGG
>At5g45340.1	f	855	GGACACGTGC
>At5g45340.1	r	135	GAGCACGTGT
>At5g45340.1	r	895	ACCCACGTGT
>At5g67300.1	f	704	CGCCACGCGC
>At5g67300.1	f	719	TGGCGCGTGT
>At5g67300.1	f	848	CGACGCGTGT
>At5g67300.1	r	142	GGACACGCGT
>At5g67300.1	r	271	GTACACGCGC
>At5g67300.1	r	286	AAGCGCGTGG
Drought-stressedshoots1hr_BEST.Summary
9 -50408.99 -50351.38 10 43 aCACGtGtgt Drought-stressedshoots1hr.con_10.opt.sum
MATCH 2 -50408,99 -50351,38 10 43 aCACGtGtgt
Sites:
>At1g01720.1	f	908	CCACGTGTGT
>At1g01720.1	f	949	ACACGTGTCC
>At1g01720.1	r	45	ACACGTGTCG
>At1g01720.1	r	86	ACACGTGGGT
>At1g17380.1	f	112	CCACGTGTTT
>At1g17380.1	r	882	ACACGTGGTT
>At1g19180.1	f	623	AGACGTGTTT
>At1g19180.1	f	935	ACACGTGTTT
>At1g19180.1	r	59	ACACGTGTTT
>At1g27730.1	f	759	ACACGTGTAC
>At1g27730.1	r	235	ACACGTGTGT
>At1g76650.1	r	30	AGGCGTGTGG
>At2g33380.1	f	359	CCACGTGCAT
>At2g33380.1	f	848	CCACGTGGAT
>At2g33380.1	f	930	ACACGTGTCC
>At2g33380.1	r	146	CCACGTGGTT
>At2g33380.1	r	540	CGACGTGCTC
>At2g33380.1	r	635	GCACGTGGCT
>At3g06500.1	f	463	GCGCGTGGGT
>At3g06500.1	f	542	CGACGCGTTT
>At3g06500.1	f	915	ACACGCGCGT
>At3g06500.1	r	77	ACGCGCGTGT
>At3g06500.1	r	531	CCACGCGCTC
>At3g55980.1	f	544	ACACGCGTAT
>At3g55980.1	r	450	ACGCGTGTGC
>At3g55980.1	r	482	GCACGCGCTT
>At4g15210.1	f	691	CCACGTGCTT
>At4g15210.1	r	303	GCACGTGGAG
>At4g24570.1	f	702	AGGCGTGTGC
>At4g24570.1	f	859	ACACGCGTTT
>At4g24570.1	r	135	ACGCGTGTGT
>At4g27410.1	f	20	CCACGCGTGT
>At4g27410.1	f	266	ACACGTGTCG
>At4g27410.1	r	972	ACACGCGTGG
>At5g45340.1	f	97	ACACGTGGGT
>At5g45340.1	f	857	ACACGTGCTC
>At5g45340.1	r	137	GCACGTGTCC
>At5g45340.1	r	897	CCACGTGTGG
>At5g67300.1	f	706	CCACGCGCTT
>At5g67300.1	f	721	GCGCGTGTAC
>At5g67300.1	f	848	CGACGCGTGT
>At5g67300.1	r	144	ACACGCGTCG
>At5g67300.1	r	288	GCGCGTGGCG
Drought-stressedshoots1hr_BEST.Summary
11 -50411.70 -50351.51 9 43 aCACGtGtg Drought-stressedshoots1hr.con_7.opt.sum
MATCH 2 -50411,7 -50351,51 9 43 aCACGtGtg
Sites:
>At1g01720.1	f	908	CCACGTGTG
>At1g01720.1	f	949	ACACGTGTC
>At1g01720.1	r	45	ACACGTGTC
>At1g01720.1	r	86	ACACGTGGG
>At1g01720.1	r	505	ACACGGGTG
>At1g17380.1	f	112	CCACGTGTT
>At1g17380.1	r	882	ACACGTGGT
>At1g19180.1	f	935	ACACGTGTT
>At1g19180.1	r	59	ACACGTGTT
>At1g27730.1	f	759	ACACGTGTA
>At1g27730.1	r	235	ACACGTGTG
>At2g33380.1	f	359	CCACGTGCA
>At2g33380.1	f	848	CCACGTGGA
>At2g33380.1	f	930	ACACGTGTC
>At2g33380.1	r	64	ACACGTGTC
>At2g33380.1	r	146	CCACGTGGT
>At2g33380.1	r	635	GCACGTGGC
>At3g06500.1	f	463	GCGCGTGGG
>At3g06500.1	f	915	ACACGCGCG
>At3g06500.1	r	77	ACGCGCGTG
>At3g06500.1	r	531	CCACGCGCT
>At3g55980.1	f	512	GCGCGTGCT
>At3g55980.1	f	544	ACACGCGTA
>At3g55980.1	r	450	ACGCGTGTG
>At3g55980.1	r	482	GCACGCGCT
>At4g15210.1	f	691	CCACGTGCT
>At4g15210.1	r	303	GCACGTGGA
>At4g24570.1	f	859	ACACGCGTT
>At4g24570.1	r	135	ACGCGTGTG
>At4g27410.1	f	20	CCACGCGTG
>At4g27410.1	f	266	ACACGTGTC
>At4g27410.1	r	728	ACACGTGTT
>At4g27410.1	r	972	ACACGCGTG
>At5g45340.1	f	97	ACACGTGGG
>At5g45340.1	f	857	ACACGTGCT
>At5g45340.1	r	137	GCACGTGTC
>At5g45340.1	r	897	CCACGTGTG
>At5g67300.1	f	706	CCACGCGCT
>At5g67300.1	f	721	GCGCGTGTA
>At5g67300.1	f	850	ACGCGTGTC
>At5g67300.1	r	144	ACACGCGTC
>At5g67300.1	r	273	ACACGCGCC
>At5g67300.1	r	288	GCGCGTGGC
Drought-stressedshoots1hr_BEST.Summary
15 -50414.27 -50354.42 9 42 gaCACGtGT Drought-stressedshoots1hr.con_9.opt.sum
MATCH 2 -50414,27 -50354,42 9 42 gaCACGtGT
Sites:
>At1g01720.1	f	488	CACCCGTGT
>At1g01720.1	f	907	CCCACGTGT
>At1g01720.1	f	948	GACACGTGT
>At1g01720.1	r	44	GACACGTGT
>At1g01720.1	r	85	CACACGTGG
>At1g17380.1	f	111	ACCACGTGT
>At1g17380.1	r	881	AACACGTGG
>At1g19180.1	f	934	AACACGTGT
>At1g19180.1	r	58	AACACGTGT
>At1g19180.1	r	370	AACACGTCT
>At1g27730.1	f	758	CACACGTGT
>At1g27730.1	r	234	TACACGTGT
>At1g76650.1	f	874	ACCACGTCT
>At1g76650.1	f	963	CACACGCCT
>At2g33380.1	f	358	GCCACGTGC
>At2g33380.1	f	847	ACCACGTGG
>At2g33380.1	f	929	GACACGTGT
>At2g33380.1	r	63	GACACGTGT
>At3g06500.1	f	541	GCGACGCGT
>At3g06500.1	f	916	CACGCGCGT
>At3g06500.1	r	76	GACGCGCGT
>At3g06500.1	r	530	CCCACGCGC
>At3g55980.1	f	543	CACACGCGT
>At3g55980.1	r	449	TACGCGTGT
>At4g24570.1	f	801	AACACGTCT
>At4g24570.1	f	858	CACACGCGT
>At4g24570.1	r	134	AACGCGTGT
>At4g24570.1	r	191	GAGACGTGT
>At4g24570.1	r	291	CACACGCCT
>At4g27410.1	f	21	CACGCGTGT
>At4g27410.1	f	265	AACACGTGT
>At4g27410.1	r	403	GCCACGTCT
>At4g27410.1	r	727	GACACGTGT
>At4g27410.1	r	971	GACACGCGT
>At5g45340.1	f	96	CACACGTGG
>At5g45340.1	f	856	GACACGTGC
>At5g45340.1	r	136	AGCACGTGT
>At5g45340.1	r	896	CCCACGTGT
>At5g67300.1	f	705	GCCACGCGC
>At5g67300.1	f	720	GGCGCGTGT
>At5g67300.1	f	849	GACGCGTGT
>At5g67300.1	r	143	GACACGCGT
Drought-stressedshoots1hr_BEST.Summary
16 -50374.53 -50356.60 11 34 ggAcACGtGTc Drought-stressedshoots1hr.aa_10.opt.sum
MATCH 3 -50374,53 -50356,6 11 34 ggAcACGtGTc
Sites:
>At1g01720.1	f	880	CGAAACGTGTC
>At1g01720.1	f	947	CGACACGTGTC
>At1g01720.1	r	43	GGACACGTGTC
>At1g01720.1	r	110	GGACACGTTTC
>At1g17380.1	f	73	CGATACGTGTC
>At1g17380.1	f	481	GAAAACGTGCG
>At1g27730.1	f	597	CGAAACGTGTA
>At1g27730.1	f	778	CCAAACGTGCC
>At1g27730.1	r	212	GGGCACGTTTG
>At1g27730.1	r	233	GTACACGTGTG
>At1g27730.1	r	393	GTACACGTTTC
>At2g22860.1	r	663	CAAACCGTGTC
>At2g33380.1	f	928	TGACACGTGTC
>At2g33380.1	r	62	GGACACGTGTC
>At3g06500.1	f	542	CGACGCGTTTG
>At3g06500.1	f	664	GGAATCGTGTC
>At3g06500.1	f	913	GTACACGCGCG
>At3g06500.1	r	75	TGACGCGCGTG
>At3g06500.1	r	448	GCAAACGCGTC
>At3g55980.1	f	94	GAGAACGCGTC
>At3g55980.1	f	542	GCACACGCGTA
>At4g24570.1	r	47	CGAAACGAGTG
>At4g24570.1	r	131	GAAAACGCGTG
>At4g27280.1	r	99	GGTCCCGTGTC
>At4g27410.1	f	20	CCACGCGTGTC
>At4g27410.1	f	264	TAACACGTGTC
>At4g27410.1	r	726	CGACACGTGTT
>At4g27410.1	r	970	AGACACGCGTG
>At5g45340.1	f	95	CCACACGTGGG
>At5g45340.1	f	855	GGACACGTGCT
>At5g45340.1	r	135	GAGCACGTGTC
>At5g67300.1	f	848	CGACGCGTGTC
>At5g67300.1	r	142	GGACACGCGTC
>At5g67300.1	r	271	GTACACGCGCC
Drought-stressedshoots1hr_BEST.Summary
17 -50414.83 -50359.53 10 44 cgACaCGtGT Drought-stressedshoots1hr.con_9.opt.sum
MATCH 1 -50414,83 -50359,53 10 44 cgACaCGtGT
Sites:
>At1g01720.1	f	487	TCACCCGTGT
>At1g01720.1	f	880	CGAAACGTGT
>At1g01720.1	f	906	ACCCACGTGT
>At1g01720.1	f	947	CGACACGTGT
>At1g01720.1	r	43	GGACACGTGT
>At1g01720.1	r	84	ACACACGTGG
>At1g01720.1	r	110	GGACACGTTT
>At1g17380.1	f	73	CGATACGTGT
>At1g17380.1	r	509	CCGCACGTTT
>At1g27730.1	f	597	CGAAACGTGT
>At1g27730.1	f	757	ACACACGTGT
>At1g27730.1	f	778	CCAAACGTGC
>At1g27730.1	r	212	GGGCACGTTT
>At1g27730.1	r	233	GTACACGTGT
>At1g27730.1	r	393	GTACACGTTT
>At1g76650.1	f	962	CCACACGCCT
>At2g22860.1	r	300	CGCAGCGTGT
>At2g33380.1	f	357	AGCCACGTGC
>At2g33380.1	f	928	TGACACGTGT
>At2g33380.1	r	62	GGACACGTGT
>At3g06500.1	f	542	CGACGCGTTT
>At3g06500.1	f	915	ACACGCGCGT
>At3g06500.1	r	75	TGACGCGCGT
>At3g06500.1	r	448	GCAAACGCGT
>At3g06500.1	r	531	CCACGCGCTC
>At3g55980.1	f	542	GCACACGCGT
>At3g55980.1	r	448	ATACGCGTGT
>At3g55980.1	r	482	GCACGCGCTT
>At4g15210.1	f	689	CTCCACGTGC
>At4g24570.1	f	857	ACACACGCGT
>At4g24570.1	r	190	CGAGACGTGT
>At4g24570.1	r	290	GCACACGCCT
>At4g27410.1	f	20	CCACGCGTGT
>At4g27410.1	r	378	GGACCCGTTT
>At4g27410.1	r	726	CGACACGTGT
>At4g27410.1	r	970	AGACACGCGT
>At5g45340.1	f	95	CCACACGTGG
>At5g45340.1	f	855	GGACACGTGC
>At5g45340.1	r	895	ACCCACGTGT
>At5g67300.1	f	706	CCACGCGCTT
>At5g67300.1	f	719	TGGCGCGTGT
>At5g67300.1	f	848	CGACGCGTGT
>At5g67300.1	r	142	GGACACGCGT
>At5g67300.1	r	271	GTACACGCGC
Drought-stressedshoots1hr_BEST.Summary
27 -50409.19 -50377.89 10 19 cAcaCACGtG Drought-stressedshoots1hr.con_10.opt.sum
MATCH 1 -50409,19 -50377,89 10 19 cAcaCACGtG
Sites:
>At1g01720.1	f	905	CACCCACGTG
>At1g01720.1	r	83	AACACACGTG
>At1g17380.1	f	109	AAACCACGTG
>At1g17380.1	r	879	AAAACACGTG
>At1g19180.1	f	932	AAAACACGTG
>At1g19180.1	r	56	AAAACACGTG
>At1g27730.1	f	756	CACACACGTG
>At1g76650.1	f	897	CACACACTTG
>At2g33380.1	f	356	CAGCCACGTG
>At2g33380.1	f	845	TAACCACGTG
>At2g33380.1	f	927	CTGACACGTG
>At2g33380.1	r	143	CATCCACGTG
>At3g06500.1	r	528	TACCCACGCG
>At3g55980.1	f	541	CGCACACGCG
>At4g24570.1	f	856	CACACACGCG
>At4g27280.1	f	890	CAGACACGGG
>At4g27410.1	r	969	CAGACACGCG
>At5g45340.1	f	94	ACCACACGTG
>At5g45340.1	r	894	AACCCACGTG
Drought-stressedshoots1hr_BEST.Summary
32 -50392.88 -50386.22 8 11 CTCCTCCT Drought-stressedshoots1hr.biop_8.opt.sum
MATCH 3 -50392,88 -50386,22 8 11 CTCCTCCT
Sites:
>At1g01720.1	f	931	CTCCTCCT
>At1g01720.1	r	762	CTCCTCCT
>At1g27730.1	f	136	CTCCACCT
>At1g27730.1	f	953	CTCCACCT
>At2g33380.1	f	798	GTCCTCCT
>At3g55980.1	f	144	CTCCTCCT
>At4g24570.1	f	337	CTCCTCCT
>At4g24570.1	f	366	GTCCTCCT
>At4g27280.1	f	702	CTCCTCCA
>At4g27280.1	f	992	CTCCTCCT
>At5g45340.1	f	953	CTCCTCCA
Drought-stressedshoots3hr_BEST.Summary
1 -34129.49 -34115.31 8 8 CCgGCaAC Drought-stressedshoots3hr.con_9.opt.sum
MATCH 1 -34129,49 -34115,31 8 8 CCgGCaAC
Sites:
>At1g53885.1	f	380	CCGGCCAC
>At1g76790.1	f	993	CCAGACAC
>At2g33380.1	f	355	CCAGCCAC
>At3g28270.1	f	478	CCGGCAAC
>At4g13410.1_ATG	f	782	CCGGCAGC
>At4g17470.1	r	288	CCGGCAGC
>At4g23600.1	f	215	CCGGCAAC
>At4g37410.1	f	881	CCAGCCAC
Drought-stressedshoots24hr_BEST.Summary
2 -60849.21 -60832.66 11 21 GCtgccgCaGC Drought-stressedshoots24hr.biop_10.opt.sum
MATCH 1 -60849,21 -60832,66 11 21 GCtgccgCaGC
Sites:
>At1g30515.1	f	390	GCTGAAGCGGC
>At1g30515.1	r	601	GCCGCTTCAGC
>At3g04720.1	f	415	GCCGCCTCTCC
>At3g26210.1	f	496	GCACCGGCGGC
>At3g26210.1	f	646	GCTGCGGCAGA
>At3g26210.1	f	718	GCTGACGTAGC
>At3g26210.1	r	273	GCTACGTCAGC
>At3g26210.1	r	345	TCTGCCGCAGC
>At3g26210.1	r	495	GCCGCCGGTGC
>At3g47340.1	f	721	GCTGACTCAGC
>At3g47340.1	r	270	GCTGAGTCAGC
>At3g56360.1	f	847	GCCACCTCAGA
>At3g56360.1	r	390	GCCACGTCAGA
>At4g17470.1	f	706	GCTGCCGGAGA
>At4g17470.1	r	285	TCTCCGGCAGC
>At5g05250.1	f	475	GCTGACGTGGC
>At5g05250.1	r	516	GCCACGTCAGC
>At5g44420.1	f	773	GCCGAAGCAGC
>At5g44420.1	r	218	GCTGCTTCGGC
>At5g64120.1	f	10	ACTGCCTCGGC
>At5g64120.1	r	981	GCCGAGGCAGT
Drought-stressedroots0.25hr0.5hr_BEST.Summary
5 -18448.02 -18442.03 9 8 TCaCCgCGT Drought-stressedroots0.25hr0.5hr.biop_8.opt.sum
MATCH 3 -18448,02 -18442,03 9 8 TCaCCgCGT
Sites:
>At1g61340.1	f	702	TCGCCACGT
>At1g61340.1	f	755	TCACCACGT
>At3g02840.1	r	816	TCCCCGCGT
>At4g27654.1	f	451	TCACCACGT
>At4g29780.1	f	22	TTACCGCGT
>At4g29780.1	f	881	TTACCGCGT
>At4g29780.1	r	228	GCACCGCGT
>At5g42380.1	f	854	CCGCCGCGC
Drought-stressedroots0.25hr0.5hr_BEST.Summary
8 -18444.34 -18443.93 8 9 ACGcGGaG Drought-stressedroots0.25hr0.5hr.aa_6.opt.sum
MATCH 3 -18444,34 -18443,93 8 9 ACGcGGaG
Sites:
>At1g61340.1	r	238	ACGTGGTG
>At1g61340.1	r	291	ACGTGGCG
>At3g02840.1	f	177	ACGCGGGG
>At4g24570.1	r	625	ACGAGGAG
>At4g24570.1	r	654	ACGAGGAG
>At4g27654.1	r	542	ACGTGGTG
>At4g29780.1	f	765	ACGCGGTG
>At5g42380.1	f	298	ACGGGGAG
>At5g42380.1	r	139	GCGCGGCG
Drought-stressedroots3hr6hr_BEST.Summary
8 -39539.95 -39535.82 9 17 agcCACGTG Drought-stressedroots3hr6hr.aa_8.opt.sum
MATCH 3 -39539,95 -39535,82 9 17 agcCACGTG
Sites:
>At1g52400.1	f	876	AATCACGTG
>At2g15970.1	f	927	TGCCACGTG
>At2g15970.1	r	63	CGCCACGTG
>At3g45680.1	f	840	CACCACGTG
>At3g45680.1	r	150	AATCACGTG
>At4g28720.1	f	500	CTCCACGTG
>At4g28720.1	f	536	CCCCACGTG
>At4g28720.1	f	931	CGCCACATG
>At4g28720.1	r	454	AGCCACGTG
>At4g28720.1	r	490	AGCCACGTG
>At4g30650.1	f	724	AGTCACGTG
>At4g34410.1	f	897	CGTCCCGTG
>At4g34410.1	f	932	CGCCACGTA
>At4g34410.1	r	126	AAACACGTG
>At4g34410.1	r	412	AATCACGTG
>At5g04370.1	f	737	AAACACGTG
>At5g04370.1	r	253	AGACACGTG
Drought-stressedshoots0.25hr0.5hr_BEST.Summary
8 -44568.75 -44551.28 8 11 gcTCCgAC Drought-stressedshoots0.25hr0.5hr.con_9.opt.sum
MATCH 1 -44568,75 -44551,28 8 11 gcTCCgAC
Sites:
>At1g01520.1_ATG	r	980	TCTCCCAC
>At2g15020.1	f	193	TGTCCGAC
>At2g27420.1	f	899	GGTCCCAC
>At3g44990.1	r	48	GGTCCGAC
>At3g46620.1	f	749	GGTCCCAC
>At5g10930.1	f	244	TCTCCGAC
>At5g15950.1	r	66	GCTCCGAC
>At5g37260.1	f	647	TCTCCGAC
>At5g49480.1	f	982	GCTCCCAC
>At5g51190.1	f	87	TCTCCGAC
>At5g51190.1	r	686	GCCCCCAC
Drought-stressedshoots0.5hr1hr_BEST.Summary
5 -34492.46 -34465.06 9 32 aCACGTGtc Drought-stressedshoots0.5hr1hr.biop_8.opt.sum
MATCH 2 -34492,46 -34465,06 9 32 aCACGTGtc
Sites:
>At1g01720.1	f	908	CCACGTGTG
>At1g01720.1	f	949	ACACGTGTC
>At1g01720.1	r	45	ACACGTGTC
>At1g01720.1	r	86	ACACGTGGG
>At1g01720.1	r	140	TGACGTGGC
>At1g14480.1	f	50	ACACATGGC
>At1g17380.1	f	112	CCACGTGTT
>At1g17380.1	r	882	ACACGTGGT
>At1g19180.1	f	623	AGACGTGTT
>At1g19180.1	f	935	ACACGTGTT
>At1g19180.1	r	59	ACACGTGTT
>At1g19180.1	r	728	CCACATGTC
>At1g20450.1	f	394	CGACGTGGC
>At1g20450.1	f	501	ACACGTGTT
>At1g20450.1	f	587	TCACGTGGC
>At1g20450.1	r	493	ACACGTGTC
>At1g27730.1	f	759	ACACGTGTA
>At1g27730.1	r	235	ACACGTGTG
>At2g33380.1	f	848	CCACGTGGA
>At2g33380.1	f	930	ACACGTGTC
>At2g33380.1	r	64	ACACGTGTC
>At2g33380.1	r	146	CCACGTGGT
>At2g33380.1	r	635	GCACGTGGC
>At2g42540.1	r	22	TCACGTGTA
>At4g26080.1	r	372	TGACGTGTC
>At4g27410.1	f	22	ACGCGTGTC
>At4g27410.1	f	266	ACACGTGTC
>At4g27410.1	f	590	AGACGTGGC
>At4g27410.1	r	728	ACACGTGTT
>At4g27410.1	r	974	ACGCGTGGA
>At5g27420.1	f	874	CCACGTGGC
>At5g27420.1	r	120	CCACGTGGA
Drought-stressedshoots0.5hr1hr_BEST.Summary
6 -34486.49 -34465.08 9 32 gaCACGTGt Drought-stressedshoots0.5hr1hr.biop_8.opt.sum
MATCH 1 -34486,49 -34465,08 9 32 gaCACGTGt
Sites:
>At1g01720.1	f	853	GCCACGTCA
>At1g01720.1	f	907	CCCACGTGT
>At1g01720.1	f	948	GACACGTGT
>At1g01720.1	r	44	GACACGTGT
>At1g01720.1	r	85	CACACGTGG
>At1g14480.1	r	943	GCCATGTGT
>At1g17380.1	f	111	ACCACGTGT
>At1g17380.1	r	881	AACACGTGG
>At1g19180.1	f	265	GACATGTGG
>At1g19180.1	f	934	AACACGTGT
>At1g19180.1	r	58	AACACGTGT
>At1g19180.1	r	370	AACACGTCT
>At1g20450.1	f	500	GACACGTGT
>At1g20450.1	r	406	GCCACGTGA
>At1g20450.1	r	492	AACACGTGT
>At1g20450.1	r	599	GCCACGTCG
>At1g27730.1	f	758	CACACGTGT
>At1g27730.1	r	234	TACACGTGT
>At2g33380.1	f	358	GCCACGTGC
>At2g33380.1	f	847	ACCACGTGG
>At2g33380.1	f	929	GACACGTGT
>At2g33380.1	r	63	GACACGTGT
>At2g33380.1	r	145	TCCACGTGG
>At2g42540.1	f	971	TACACGTGA
>At4g26080.1	f	621	GACACGTCA
>At4g27410.1	f	19	TCCACGCGT
>At4g27410.1	f	265	AACACGTGT
>At4g27410.1	r	403	GCCACGTCT
>At4g27410.1	r	727	GACACGTGT
>At4g27410.1	r	971	GACACGCGT
>At5g27420.1	f	873	TCCACGTGG
>At5g27420.1	r	119	GCCACGTGG
Drought-stressedshoots0.5hr1hr_BEST.Summary
9 -34507.56 -34466.99 8 33 aCACGTGt Drought-stressedshoots0.5hr1hr.con_8.opt.sum
MATCH 1 -34507,56 -34466,99 8 33 aCACGTGt
Sites:
>At1g01720.1	f	489	ACCCGTGT
>At1g01720.1	f	908	CCACGTGT
>At1g01720.1	f	949	ACACGTGT
>At1g01720.1	r	45	ACACGTGT
>At1g01720.1	r	86	ACACGTGG
>At1g01720.1	r	505	ACACGGGT
>At1g17380.1	f	112	CCACGTGT
>At1g17380.1	r	882	ACACGTGG
>At1g19180.1	f	623	AGACGTGT
>At1g19180.1	f	935	ACACGTGT
>At1g19180.1	r	59	ACACGTGT
>At1g20450.1	f	394	CGACGTGG
>At1g20450.1	f	501	ACACGTGT
>At1g20450.1	f	587	TCACGTGG
>At1g20450.1	r	407	CCACGTGA
>At1g20450.1	r	493	ACACGTGT
>At1g27730.1	f	759	ACACGTGT
>At1g27730.1	r	235	ACACGTGT
>At2g33380.1	f	359	CCACGTGC
>At2g33380.1	f	848	CCACGTGG
>At2g33380.1	f	930	ACACGTGT
>At2g33380.1	r	64	ACACGTGT
>At2g33380.1	r	146	CCACGTGG
>At2g33380.1	r	635	GCACGTGG
>At2g42540.1	f	972	ACACGTGA
>At2g42540.1	r	22	TCACGTGT
>At4g27410.1	f	20	CCACGCGT
>At4g27410.1	f	266	ACACGTGT
>At4g27410.1	f	590	AGACGTGG
>At4g27410.1	r	728	ACACGTGT
>At4g27410.1	r	972	ACACGCGT
>At5g27420.1	f	874	CCACGTGG
>At5g27420.1	r	120	CCACGTGG
Drought-stressedshoots0.5hr1hr_BEST.Summary
10 -34508.28 -34467.67 8 30 aCACGTGt Drought-stressedshoots0.5hr1hr.biop_6.opt.sum
MATCH 2 -34508,28 -34467,67 8 30 aCACGTGt
Sites:
>At1g01720.1	f	489	ACCCGTGT
>At1g01720.1	f	908	CCACGTGT
>At1g01720.1	f	949	ACACGTGT
>At1g01720.1	r	45	ACACGTGT
>At1g01720.1	r	86	ACACGTGG
>At1g01720.1	r	505	ACACGGGT
>At1g17380.1	f	112	CCACGTGT
>At1g17380.1	r	882	ACACGTGG
>At1g19180.1	f	935	ACACGTGT
>At1g19180.1	r	59	ACACGTGT
>At1g20450.1	f	501	ACACGTGT
>At1g20450.1	f	587	TCACGTGG
>At1g20450.1	r	407	CCACGTGA
>At1g20450.1	r	493	ACACGTGT
>At1g27730.1	f	759	ACACGTGT
>At1g27730.1	r	235	ACACGTGT
>At2g33380.1	f	359	CCACGTGC
>At2g33380.1	f	848	CCACGTGG
>At2g33380.1	f	930	ACACGTGT
>At2g33380.1	r	64	ACACGTGT
>At2g33380.1	r	146	CCACGTGG
>At2g33380.1	r	635	GCACGTGG
>At2g42540.1	f	972	ACACGTGA
>At2g42540.1	r	22	TCACGTGT
>At4g27410.1	f	20	CCACGCGT
>At4g27410.1	f	266	ACACGTGT
>At4g27410.1	r	728	ACACGTGT
>At4g27410.1	r	972	ACACGCGT
>At5g27420.1	f	874	CCACGTGG
>At5g27420.1	r	120	CCACGTGG
Drought-stressedshoots0.5hr1hr_BEST.Summary
14 -34506.50 -34467.77 8 32 aCACGTGt Drought-stressedshoots0.5hr1hr.biop_6.opt.sum
MATCH 1 -34506,5 -34467,77 8 32 aCACGTGt
Sites:
>At1g01720.1	f	489	ACCCGTGT
>At1g01720.1	f	908	CCACGTGT
>At1g01720.1	f	949	ACACGTGT
>At1g01720.1	r	45	ACACGTGT
>At1g01720.1	r	86	ACACGTGG
>At1g01720.1	r	505	ACACGGGT
>At1g17380.1	f	112	CCACGTGT
>At1g17380.1	r	882	ACACGTGG
>At1g19180.1	f	402	TCACGCGT
>At1g19180.1	f	935	ACACGTGT
>At1g19180.1	r	59	ACACGTGT
>At1g20450.1	f	501	ACACGTGT
>At1g20450.1	f	587	TCACGTGG
>At1g20450.1	r	407	CCACGTGA
>At1g20450.1	r	493	ACACGTGT
>At1g27730.1	f	759	ACACGTGT
>At1g27730.1	r	235	ACACGTGT
>At2g06050.1	f	973	TCACGCGG
>At2g33380.1	f	359	CCACGTGC
>At2g33380.1	f	848	CCACGTGG
>At2g33380.1	f	930	ACACGTGT
>At2g33380.1	r	64	ACACGTGT
>At2g33380.1	r	146	CCACGTGG
>At2g33380.1	r	635	GCACGTGG
>At2g42540.1	f	972	ACACGTGA
>At2g42540.1	r	22	TCACGTGT
>At4g27410.1	f	20	CCACGCGT
>At4g27410.1	f	266	ACACGTGT
>At4g27410.1	r	728	ACACGTGT
>At4g27410.1	r	972	ACACGCGT
>At5g27420.1	f	874	CCACGTGG
>At5g27420.1	r	120	CCACGTGG
Drought-stressedshoots0.5hr1hr_BEST.Summary
15 -34511.42 -34469.36 8 31 gaCACGTG Drought-stressedshoots0.5hr1hr.con_8.opt.sum
MATCH 2 -34511,42 -34469,36 8 31 gaCACGTG
Sites:
>At1g01720.1	f	853	GCCACGTC
>At1g01720.1	f	881	GAAACGTG
>At1g01720.1	f	907	CCCACGTG
>At1g01720.1	f	948	GACACGTG
>At1g01720.1	r	44	GACACGTG
>At1g01720.1	r	85	CACACGTG
>At1g17380.1	f	111	ACCACGTG
>At1g17380.1	r	881	AACACGTG
>At1g19180.1	f	934	AACACGTG
>At1g19180.1	r	58	AACACGTG
>At1g19180.1	r	370	AACACGTC
>At1g20450.1	f	500	GACACGTG
>At1g20450.1	r	406	GCCACGTG
>At1g20450.1	r	492	AACACGTG
>At1g20450.1	r	599	GCCACGTC
>At1g27730.1	f	598	GAAACGTG
>At1g27730.1	f	758	CACACGTG
>At1g27730.1	r	234	TACACGTG
>At2g33380.1	f	358	GCCACGTG
>At2g33380.1	f	847	ACCACGTG
>At2g33380.1	f	929	GACACGTG
>At2g33380.1	r	63	GACACGTG
>At2g33380.1	r	145	TCCACGTG
>At2g42540.1	f	971	TACACGTG
>At4g26080.1	f	621	GACACGTC
>At4g27410.1	f	265	AACACGTG
>At4g27410.1	r	403	GCCACGTC
>At4g27410.1	r	727	GACACGTG
>At4g27410.1	r	971	GACACGCG
>At5g27420.1	f	873	TCCACGTG
>At5g27420.1	r	119	GCCACGTG
Drought-stressedshoots0.5hr1hr_BEST.Summary
17 -34489.11 -34471.86 12 15 tcgACACGTGTC Drought-stressedshoots0.5hr1hr.biop_10.opt.sum
MATCH 1 -34489,11 -34471,86 12 15 tcgACACGTGTC
Sites:
>At1g01720.1	f	879	GCGAAACGTGTC
>At1g01720.1	f	946	TCGACACGTGTC
>At1g01720.1	r	42	TGGACACGTGTC
>At1g01720.1	r	109	GGGACACGTTTC
>At1g14480.1	f	47	TGGACACATGGC
>At1g17380.1	f	72	GCGATACGTGTC
>At1g17380.1	r	916	GTGACACGTATC
>At1g20450.1	f	498	TTGACACGTGTT
>At1g20450.1	r	490	TAAACACGTGTC
>At1g27730.1	r	392	GGTACACGTTTC
>At2g33380.1	f	927	CTGACACGTGTC
>At2g33380.1	r	61	GGGACACGTGTC
>At4g27410.1	f	19	TCCACGCGTGTC
>At4g27410.1	f	263	TTAACACGTGTC
>At4g27410.1	r	725	TCGACACGTGTT
Drought-stressedshoots0.5hr1hr_BEST.Summary
24 -34510.31 -34480.12 9 20 cGaCACGTG Drought-stressedshoots0.5hr1hr.con_9.opt.sum
MATCH 3 -34510,31 -34480,12 9 20 cGaCACGTG
Sites:
>At1g01720.1	f	109	CGACAAGTC
>At1g01720.1	f	793	CGACAAGTG
>At1g01720.1	f	852	CGCCACGTC
>At1g01720.1	f	880	CGAAACGTG
>At1g01720.1	f	947	CGACACGTG
>At1g01720.1	r	43	GGACACGTG
>At1g17380.1	f	73	CGATACGTG
>At1g19180.1	f	264	CGACATGTG
>At1g20450.1	f	499	TGACACGTG
>At1g20450.1	r	405	TGCCACGTG
>At1g20450.1	r	598	TGCCACGTC
>At1g27730.1	f	597	CGAAACGTG
>At1g27730.1	r	68	TGACAAGTG
>At2g33380.1	f	357	AGCCACGTG
>At2g33380.1	f	928	TGACACGTG
>At2g33380.1	r	62	GGACACGTG
>At4g26080.1	f	620	CGACACGTC
>At4g27410.1	r	402	TGCCACGTC
>At4g27410.1	r	726	CGACACGTG
>At5g27420.1	r	118	TGCCACGTG
Drought-stressedshoots1hr3hr_BEST.Summary
1 -18475.13 -18474.81 11 15 cACGTGGaGaa Drought-stressedshoots1hr3hr.aa_10.opt.sum
MATCH 2 -18475,13 -18474,81 11 15 cACGTGGaGaa
Sites:
>At1g17420.1	r	312	TACGTGAAGAG
>At1g17420.1	r	344	TACGTGGCGTA
>At1g17420.1	r	955	CACGACGCGTA
>At1g19180.1	f	686	CACGACGAGAA
>At1g19180.1	f	828	CTCGTGAAGGA
>At1g19180.1	f	877	AACGTGGAGAA
>At1g32640.1	r	83	TACGTGGCGAG
>At1g32640.1	r	106	AACGTGGATGG
>At2g33380.1	f	849	CACGTGGATGG
>At2g33380.1	r	192	CACGAGGAGGA
>At2g33380.1	r	636	CACGTGGCTGG
>At2g42540.1	f	324	AACGTCGAGAG
>At2g42540.1	f	973	CACGTGAAGGA
>At4g15210.1	f	709	CACATGGAGAA
>At4g15210.1	r	304	CACGTGGAGTA
Drought-stressedshoots3hr6hr_BEST.Summary
5 -24042.66 -24036.07 9 12 CACGTGgtt Drought-stressedshoots3hr6hr.aa_8.opt.sum
MATCH 3 -24042,66 -24036,07 9 12 CACGTGgtt
Sites:
>At2g33380.1	f	360	CACGTGCAT
>At2g33380.1	f	849	CACGTGGAT
>At2g33380.1	f	931	CACGTGTCC
>At2g33380.1	r	147	CACGTGGTT
>At2g33380.1	r	636	CACGTGGCT
>At2g47180.1	f	282	CACGTGGTT
>At2g47180.1	f	922	CACGTGTAC
>At3g28220.1	f	660	CACGTGTTG
>At3g28220.1	r	249	CACGTGTCT
>At3g28220.1	r	336	CACGTGTTT
>At4g15210.1	f	692	CACGTGCTT
>At4g15210.1	r	304	CACGTGGAG
Drought-stressedshoots6hr12hr_BEST.Summary
2 -26399.47 -26396.06 9 11 gtGTGATGc Drought-stressedshoots6hr12hr.biop_10.opt.sum
MATCH 2 -26399,47 -26396,06 9 11 gtGTGATGc
Sites:
>At1g52410.1	f	986	ATGTGATGC
>At2g39330.1	f	141	GTGTGGGGC
>At2g39330.1	r	774	GTGTGATGT
>At2g43510.1	f	128	GGGTGATGC
>At2g43510.1	f	536	CTGTGATGC
>At4g15210.1	f	1	GTGTGATGT
>At4g15210.1	r	462	GTGTGATGG
>At4g17470.1	f	193	GGGTGATGC
>At4g23600.1	r	485	GTGTCATGC
>At5g06870.1	f	208	AGGTGATGC
>At5g06870.1	f	487	GTGTGGTGC
Drought-stressedshoots6hr12hr_BEST.Summary
3 -26404.10 -26396.07 9 11 gCATCACac Drought-stressedshoots6hr12hr.biop_9.opt.sum
MATCH 1 -26404,1 -26396,07 9 11 gCATCACac
Sites:
>At1g52410.1	r	7	GCATCACAT
>At2g39330.1	f	219	ACATCACAC
>At2g39330.1	r	852	GCCCCACAC
>At2g43510.1	r	457	GCATCACAG
>At2g43510.1	r	865	GCATCACCC
>At4g15210.1	f	531	CCATCACAC
>At4g15210.1	r	992	ACATCACAC
>At4g17470.1	r	800	GCATCACCC
>At4g23600.1	f	508	GCATGACAC
>At5g06870.1	r	506	GCACCACAC
>At5g06870.1	r	785	GCATCACCT
Drought-stressedshoots12hr24hr_BEST.Summary
2 -26533.65 -26491.50 15 13 ACAAAaTaAtTTTGT Drought-stressedshoots12hr24hr.aa_8.opt.sum
MATCH 3 -26533,65 -26491,5 15 13 ACAAAaTaAtTTTGT
Sites:
>At1g73330.1	f	51	CCAAACTAATTTTGT
>At1g73330.1	f	379	TCAAACTAAGTTTGT
>At1g73330.1	r	608	ACAAACTTAGTTTGA
>At1g73330.1	r	936	ACAAAATTAGTTTGG
>At2g39330.1	f	559	ACAAAATTTCTTTGT
>At2g39330.1	f	577	ACAAAATTGTTTTGT
>At2g39330.1	r	410	ACAAAACAATTTTGT
>At2g39330.1	r	428	ACAAAGAAATTTTGT
>At3g28220.1	f	533	ACAAAACTATGTTGT
>At3g28220.1	r	454	ACAACATAGTTTTGT
>At3g28220.1	r	848	ACAAAATAAAATTGT
>At4g23600.1	f	713	ACAGAGTTATTTTGT
>At4g23600.1	r	274	ACAAAATAACTCTGT
Drought-stressedshoots12hr24hr_BEST.Summary
6 -26507.65 -26503.67 8 22 CaAACaAA Drought-stressedshoots12hr24hr.aa_6.opt.sum
MATCH 1 -26507,65 -26503,67 8 22 CaAACaAA
Sites:
>At1g19610.1	f	781	CGAACAAA
>At1g73330.1	f	52	CAAACTAA
>At1g73330.1	f	230	CAAACAAA
>At1g73330.1	f	353	CAAACTAA
>At1g73330.1	f	380	CAAACTAA
>At1g73330.1	f	460	CAAACAAA
>At2g39330.1	r	172	CAAACCAA
>At2g39330.1	r	223	CAAACTAA
>At2g39330.1	r	575	CAAACTAA
>At2g43510.1	f	584	CCAACAAA
>At2g43510.1	f	941	CAAACCAA
>At2g43510.1	r	348	CCAACTAA
>At2g43510.1	r	381	CCAACCAA
>At3g28220.1	f	77	CAAACAAA
>At3g28220.1	f	846	CAAACAAA
>At4g17470.1	r	768	CGAACCAA
>At4g23600.1	f	207	CGAACTAA
>At5g44420.1	f	297	CCAACTAA
>At5g44420.1	f	844	CAAACAAA
>At5g44420.1	r	402	CGAACAAA
>At5g64120.1	f	787	CGAACAAA
>At5g64120.1	f	985	CGAACTAA
Drought-stressedrootsshoots0.5hr_BEST.Summary
7 -49928.17 -49916.40 11 32 tcTtCTtCTTC Drought-stressedrootsshoots0.5hr.biop_10.opt.sum
MATCH 3 -49928,17 -49916,4 11 32 tcTtCTtCTTC
Sites:
>At1g20510.1	r	734	CTTCCTCCTTC
>At1g20823.1	f	224	TTTTTTCCTTC
>At1g20823.1	f	955	TCTCCTCCTTC
>At1g27730.1	f	895	TCGCCACCTTC
>At1g27730.1	f	939	CTTCCTTCTCC
>At1g27730.1	f	990	ACTTCTTCTTC
>At1g27730.1	r	292	ACTTTTCCTTC
>At1g27730.1	r	554	TTTTCTTCTTC
>At1g28370.1	f	959	TCGTCTCCTCC
>At1g28370.1	r	354	TTGTCTGCTTC
>At1g74930.1	f	6	CTTCCTTCTTC
>At1g74930.1	f	71	TCTTCTCCTTC
>At1g74930.1	f	490	CTTTCTTCTTC
>At1g74930.1	f	535	CTTCTTTCTTC
>At1g74930.1	f	934	TCTTCTTCCTC
>At1g76650.1	r	186	GCTTTTTCTTC
>At1g76650.1	r	295	CTTCCTTCGTC
>At1g78070.1	f	547	TCTTCTTCTCC
>At1g80840.1	f	929	TCTTCTGCCTC
>At2g06050.1	f	566	TTGCTTTCTTC
>At2g29440.1	r	234	CTTTCTCCGTC
>At4g17230.1	f	988	CCTTCTTCTTC
>At4g24380.1	f	540	TCGTCTTCTTC
>At4g24380.1	f	748	TCTCCACCGTC
>At4g24380.1	r	10	CCTCTTGCTTC
>At4g24380.1	r	50	TCTCTTCCTTC
>At4g24380.1	r	724	GCGTCTTCTTC
>At4g24380.1	r	741	TGTTCTTCTTC
>At4g24380.1	r	844	CCGTCTCCGTC
>At4g29780.1	f	902	GCGCTTCCTTC
>At4g34410.1	f	19	CCTTCTCTTTC
>At4g34410.1	f	58	TTTTCTCCTTC
Drought-stressedrootsshoots0.5hr_BEST.Summary
8 -49929.59 -49918.40 11 33 GAAGaAGgAga Drought-stressedrootsshoots0.5hr.biop_10.opt.sum
MATCH 1 -49929,59 -49918,4 11 33 GAAGaAGgAga
Sites:
>At1g20510.1	f	257	GAAGGAGGAAG
>At1g20510.1	r	320	GAAGCCGGAAG
>At1g20823.1	r	36	GAAGGAGGAGA
>At1g20823.1	r	767	GAAGGAAAAAA
>At1g27730.1	f	437	GAAGAAGAAAA
>At1g27730.1	r	1	GAAGAAGAAGT
>At1g27730.1	r	52	GGAGAAGGAAG
>At1g27730.1	r	96	GAAGGTGGCGA
>At1g28370.1	f	637	GAAGCAGACAA
>At1g28370.1	r	29	TAAGGAGGAGA
>At1g28370.1	r	127	GAAAGAGGAAA
>At1g74930.1	r	57	GAGGAAGAAGA
>At1g74930.1	r	456	GAAGAAAGAAG
>At1g74930.1	r	501	GAAGAAGAAAG
>At1g74930.1	r	920	GAAGGAGAAGA
>At1g74930.1	r	985	GAAGAAGGAAG
>At1g76650.1	f	696	GACGAAGGAAG
>At1g76650.1	f	805	GAAGAAAAAGC
>At1g78070.1	r	444	GGAGAAGAAGA
>At1g80840.1	r	62	GAGGCAGAAGA
>At2g06050.1	r	425	GAAGAAAGCAA
>At2g29440.1	f	757	GACGGAGAAAG
>At4g17230.1	r	6	GAAGAAGGAGA
>At4g24380.1	f	144	GAAGACGGAGA
>At4g24380.1	f	250	GAAGAAGAACA
>At4g24380.1	f	267	GAAGAAGACGC
>At4g24380.1	f	941	GAAGGAAGAGA
>At4g24380.1	f	981	GAAGCAAGAGG
>At4g24380.1	r	243	GACGGTGGAGA
>At4g24380.1	r	451	GAAGAAGACGA
>At4g29780.1	r	89	GAAGGAAGCGC
>At4g34410.1	r	933	GAAGGAGAAAA
>At4g34410.1	r	972	GAAAGAGAAGG
Drought-stressedrootsshoots0.5hr_BEST.Summary
14 -49951.20 -49921.39 9 23 CCACgcGcc Drought-stressedrootsshoots0.5hr.con_9.opt.sum
MATCH 2 -49951,2 -49921,39 9 23 CCACgcGcc
Sites:
>At1g20510.1	f	860	TCACGTGCC
>At1g27730.1	f	948	CCACACTCC
>At1g28370.1	f	688	CCACACGCA
>At1g28370.1	f	926	CCACTCGGC
>At1g28370.1	r	322	CCACGCGCT
>At1g74930.1	f	334	CCACTGGCC
>At1g74930.1	f	898	CCACGTGTC
>At1g74930.1	f	913	TCACGCGCC
>At1g76650.1	f	715	CCAAGCGCC
>At1g76650.1	f	962	CCACACGCC
>At1g76650.1	r	230	CCACCGGCC
>At1g78070.1	f	99	CCACGTGGA
>At1g78070.1	f	260	CCACGTTCC
>At1g78070.1	r	895	CCACGTGGC
>At1g80840.1	f	128	CCACGTTCC
>At1g80840.1	r	181	CCACCCGCA
>At1g80840.1	r	946	CCACACGGC
>At2g26530.1	r	647	CCACGAGGC
>At2g29440.1	r	90	CCACTGGGC
>At4g17230.1	f	753	CCACACGCT
>At4g24380.1	f	705	CCACGCGGT
>At4g24380.1	f	751	CCACCGTCC
>At4g29780.1	f	898	TCACGCGCT
Drought-stressedrootsshoots0.5hr_BEST.Summary
16 -49949.53 -49923.28 8 9 CCACaCGC Drought-stressedrootsshoots0.5hr.con_7.opt.sum
MATCH 1 -49949,53 -49923,28 8 9 CCACaCGC
Sites:
>At1g28370.1	f	688	CCACACGC
>At1g28370.1	r	322	CCACGCGC
>At1g74930.1	f	913	TCACGCGC
>At1g76650.1	f	962	CCACACGC
>At1g80840.1	r	181	CCACCCGC
>At1g80840.1	r	946	CCACACGG
>At4g17230.1	f	753	CCACACGC
>At4g24380.1	f	705	CCACGCGG
>At4g29780.1	f	898	TCACGCGC
Drought-stressedrootsshoots0.5hr_BEST.Summary
18 -49951.69 -49923.79 9 15 CCACgcGcc Drought-stressedrootsshoots0.5hr.con_8.opt.sum
MATCH 2 -49951,69 -49923,79 9 15 CCACgcGcc
Sites:
>At1g20510.1	f	860	TCACGTGCC
>At1g27730.1	f	948	CCACACTCC
>At1g28370.1	f	926	CCACTCGGC
>At1g28370.1	r	322	CCACGCGCT
>At1g74930.1	f	913	TCACGCGCC
>At1g76650.1	f	715	CCAAGCGCC
>At1g76650.1	f	962	CCACACGCC
>At1g78070.1	f	260	CCACGTTCC
>At1g78070.1	r	895	CCACGTGGC
>At1g80840.1	f	128	CCACGTTCC
>At1g80840.1	r	946	CCACACGGC
>At2g26530.1	r	647	CCACGAGGC
>At4g17230.1	f	753	CCACACGCT
>At4g24380.1	f	705	CCACGCGGT
>At4g29780.1	f	898	TCACGCGCT
Drought-stressedrootsshoots0.5hr_BEST.Summary
21 -49942.33 -49927.52 9 8 CtTCCTTCT Drought-stressedrootsshoots0.5hr.biop_7.opt.sum
MATCH 1 -49942,33 -49927,52 9 8 CtTCCTTCT
Sites:
>At1g20510.1	f	964	CCTCCTTCT
>At1g20510.1	r	737	CCTCCTTCT
>At1g20823.1	f	958	CCTCCTTCT
>At1g27730.1	f	939	CTTCCTTCT
>At1g74930.1	f	6	CTTCCTTCT
>At1g76650.1	r	295	CTTCCTTCG
>At4g24380.1	r	53	CTTCCTTCT
>At4g29780.1	f	905	CTTCCTTCG
Drought-stressedrootsshoots0.5hr_BEST.Summary
36 -49943.40 -49935.48 8 27 CtTcCttC Drought-stressedrootsshoots0.5hr.biop_8.opt.sum
MATCH 1 -49943,4 -49935,48 8 27 CtTcCttC
Sites:
>At1g17380.1	f	721	CTTTCTTC
>At1g17380.1	r	730	CGTTCCTC
>At1g20510.1	f	964	CCTCCTTC
>At1g20510.1	r	734	CTTCCTCC
>At1g20823.1	f	958	CCTCCTTC
>At1g27730.1	f	939	CTTCCTTC
>At1g28370.1	f	474	CTTTCCTC
>At1g28370.1	f	863	CTTTCCTC
>At1g61890.1	f	893	CTTTCCTC
>At1g74930.1	f	6	CTTCCTTC
>At1g74930.1	f	490	CTTTCTTC
>At1g74930.1	f	538	CTTTCTTC
>At1g76650.1	f	992	CTTTCCCC
>At1g76650.1	r	295	CTTCCTTC
>At1g78070.1	f	847	CTTCCCGC
>At1g78070.1	r	889	CTTCCTCC
>At1g80840.1	f	131	CGTTCCGC
>At2g06050.1	f	569	CTTTCTTC
>At2g26530.1	f	83	CGTCCCGC
>At2g29440.1	f	375	CTTTCTGC
>At2g29440.1	r	234	CTTTCTCC
>At2g34600.1	f	454	CGTCCCGC
>At2g34600.1	r	439	CGTCCTGC
>At2g46400.1	r	591	CGTCCTGC
>At4g24380.1	r	6	CTTCCCTC
>At4g24380.1	r	53	CTTCCTTC
>At4g29780.1	f	905	CTTCCTTC
Drought-stressedrootsshoots1hr_BEST.Summary
2 -21260.92 -21250.10 9 10 TTGGaCCAA Drought-stressedrootsshoots1hr.con_9.opt.sum
MATCH 1 -21260,92 -21250,1 9 10 TTGGaCCAA
Sites:
>At1g80840.1	f	796	TTGGACCAA
>At1g80840.1	r	197	TTGGTCCAA
>At2g22860.1	f	733	TTGGTCCAA
>At2g22860.1	r	260	TTGGACCAA
>At4g24380.1	f	665	TTGGACCAA
>At4g24380.1	f	822	TTGGCCCAA
>At4g24380.1	r	171	TTGGGCCAA
>At4g24380.1	r	328	TTGGTCCAA
>At5g20230.1	f	363	TCGGACCAA
>At5g20230.1	r	630	TTGGTCCGA
Drought-stressedrootsshoots3hr_BEST.Summary
1 -28975.16 -28973.76 13 12 gGAGAGAcaGcgA Drought-stressedrootsshoots3hr.aa_10.opt.sum
MATCH 3 -28975,16 -28973,76 13 12 gGAGAGAcaGcgA
Sites:
>At1g76790.1	f	798	AGAGAGAGAGCGA
>At4g18280.1	f	345	GGAGAGATAGCGA
>At4g18280.1	f	793	AGAGAGACATCTC
>At4g18280.1	r	169	GGAGAGGAAGTTA
>At4g30460.1	f	108	GGAGAGATAGATA
>At4g30460.1	r	601	GGAGAGAAATCGA
>At4g30460.1	r	765	AGAGAGATCGAGA
>At5g23820.1	f	85	GGAGAGATCGCTA
>At5g23820.1	f	164	GGAGAGACGGTGA
>At5g23820.1	f	230	GGAGTGGCAGTGA
>At5g23820.1	r	179	GGAGAGACCGATC
>At5g52310.1	r	34	AGAGAGACTGAGA
Drought-stressedrootsshoots6hr_BEST.Summary
12 -29358.10 -29355.37 8 14 TCACGtGg Drought-stressedrootsshoots6hr.biop_8.opt.sum
MATCH 1 -29358,1 -29355,37 8 14 TCACGtGg
Sites:
>At1g19610.1	f	232	TCACGAGG
>At1g19610.1	f	285	TCACGTGA
>At1g19610.1	r	709	TCACGTGA
>At1g19610.1	r	837	TCACGTGT
>At1g52400.1	f	878	TCACGTGC
>At2g22860.1	r	802	TCACGAGA
>At2g47180.1	f	281	TCACGTGG
>At3g04000.1_ATG	r	749	TCACGTGT
>At3g16470.1	f	241	TCACGTGA
>At3g16470.1	r	158	TCACGAGG
>At3g16470.1	r	677	TCACGTGG
>At3g16470.1	r	753	TCACGTGA
>At4g35770.1	f	883	TCACGAGG
>At5g23820.1	r	162	TCACGTGG
Drought-stressedrootsshoots6hr_BEST.Summary
13 -29359.14 -29356.05 8 15 TCACGtGa Drought-stressedrootsshoots6hr.aa_8.opt.sum
MATCH 3 -29359,14 -29356,05 8 15 TCACGtGa
Sites:
>At1g19610.1	f	157	ACACGTGA
>At1g19610.1	f	232	TCACGAGG
>At1g19610.1	f	285	TCACGTGA
>At1g19610.1	r	709	TCACGTGA
>At1g52400.1	f	878	TCACGTGC
>At2g22860.1	r	802	TCACGAGA
>At2g47180.1	f	281	TCACGTGG
>At3g04000.1_ATG	f	245	ACACGTGA
>At3g16470.1	f	241	TCACGTGA
>At3g16470.1	r	158	TCACGAGG
>At3g16470.1	r	677	TCACGTGG
>At3g16470.1	r	753	TCACGTGA
>At3g47340.1	f	848	ACACGTGG
>At4g35770.1	f	883	TCACGAGG
>At5g23820.1	r	162	TCACGTGG
Drought-stressedrootsshoots12hr_BEST.Summary
13 -31850.36 -31850.04 10 20 taaTTGGttG Drought-stressedrootsshoots12hr.aa_8.opt.sum
MATCH 2 -31850,36 -31850,04 10 20 taaTTGGttG
Sites:
>At1g06160.1	f	3	TGCTTGGTTG
>At1g06160.1	f	68	GGATTGGTTG
>At1g14120.1	f	224	TTGTTGGTGG
>At1g14120.1	f	663	TCCTTGGTGG
>At2g43510.1	f	106	TACTTGGATG
>At2g43510.1	f	610	TAATTGGTTG
>At3g04000.1_ATG	f	130	TAATTGGTGG
>At3g16470.1	f	274	TAATTGGAGG
>At3g16470.1	f	849	GAGTTGGTTG
>At3g16470.1	f	923	GTATTGGATG
>At5g23820.1	f	269	GGAGTGGTGG
>At5g26220.1	f	248	TTTTTGGTTG
>At5g26220.1	r	380	TGGTTGGTGG
>At5g26220.1	r	523	TAATTGGTTG
>At5g26220.1	r	860	GATTTGGTGG
>At5g26220.1	r	873	GTTTTGGTTG
>At5g37990.1	f	195	TGATTGGAGG
>At5g37990.1	f	639	GTATTGGATG
>At5g37990.1	r	561	TGATTGGATG
>At5g37990.1	r	762	TTGTTGGTTG
