# Supplementary material for: Integrating bioinformatic resources to predict transcription factors interacting with cis-sequences conserved in co-regulated genes
Source: BMC Genomics. 2014 Apr 28;15:317. doi: 10.1186/1471-2164-15-317 (PMC4234446; doi:10.1186/1471-2164-15-317)
Supplement: Additional file 3 — Similarities of motifs to known cis -regulatory sequences in the AthaMap, AGRIS, and PLACE databases. [file 1471-2164-15-317-S3.xls]

## Sheet: Tabelle1
Number	Group	Motif	PLACE		AGRIS		AthaMap
1	I	roots0.25hr_12	ABREATRD22	9.7439e-12	ABFs	5.5871e-11	ABF1	1.18e-09
2	I	roots3hr6hr_8	EMBP1TAEM	4.9883e-12	ABFs	4.9883e-12	ABF1	1.1246e-10
3	I	roots6h_1	ABREAZMRAB28	4.7753e-11	ABFs	4.1323e-09	HY5	3.6077e-09
4	I	shoots1hr3hr_1	IRO2OS	2.7211e-09	ABFs	6.2257e-08	ABF1	7.5285e-07
5	I	rootsshoots6hr_12	CACGTGMOTIF	1.9259e-09	G-box	1.9259e-09	O2	4.8425e-08
6	I	rootsshoots6hr_13	IRO2OS	1.7262e-09	G-box	7.0847e-09	O2	1.8106e-09
7	I	shoots0.5hr_13	GBOXLERBCS	3.7341e-12	ABFs	9.7285e-10	ABF1	6.5248e-13
8	I	shoots0.5hr_17	GBOXLERBCS	1.5679e-12	ABFs	4.5056e-10	ABF1	2.9832e-13
9	I	shoots1hr_17	CE3OSOSEM	6.0054e-10	G-box	6.6259e-08	ABF1	9.0307e-10
10	I	shoots1hr_16	ABRETAEM	8.1657e-13	G-box	2.2791e-07	AtMYC2_twoSite	2.5891e-10
11	I	shoots0.5hr1hr_17	ABRETAEM	5.9409e-12	G-box	9.9323e-08	AtMYC2_twoSite	1.0321e-11
12	I	shoots1hr_3	CACGTGMOTIF	8.7639e-09	G-box	8.7639e-09	AtMYC2_twoSite	1.7155e-09
13	I	shoots1hr_11	CACGTGMOTIF	8.5204e-09	G-box	8.5204e-09	AtMYC2_twoSite	2.1514e-09
14	I	shoots1hr_15	CACGTGMOTIF	9.4649e-09	G-box	9.4649e-09	AtMYC2_twoSite	1.2573e-09
15	I	shoots0.5hr1hr_5	GBOXLERBCS	6.1411e-10	G-box	4.4802e-09	ABF1	4.3424e-11
16	I	shoots0.5hr1hr_6	GBOXLERBCS	6.1411e-10	G-box	4.4802e-09	ABF1	4.3424e-11
17	I	shoots0.5hr1hr_9	GBOXLERBCS	1.8597e-09	G-box	3.8991e-09	AtMYC2_twoSite	3.7962e-10
18	I	shoots0.5hr1hr_10	GBOXLERBCS	2.8251e-09	G-box	3.7407e-09	AtMYC2_twoSite	2.6418e-10
19	I	shoots0.5hr1hr_14	GBOXLERBCS	3.5265e-09	G-box	3.9996e-09	AtMYC2_twoSite	4.1341e-10
20	I	shoots0.5hr1hr_15	GBOXLERBCS	1.9654e-10	G-box	1.0271e-09	ABF1	4.2856e-10
21	I	shoots0.5hr1hr_24	HY5AT	9.6573e-11	ABFs	1.6521e-09	HY5	1.8772e-09
22	I	shoots1hr_9	CACGTGMOTIF	7.2034e-08	G-box	7.2034e-08	ABF1	3.7193e-08
23	I	shoots1hr_27	ACGTSEED2	2.239e-08	G-box	3.5344e-08	ABF1	4.5673e-07
24	I	shoots3hr6hr_5	IRO2OS	5.6322e-09	G-box	1.1768e-08	ABF1	2.4194e-07
25	I	rootsshoots0.5hr_14	ABREMOTIFIIIOSRAB16B	4.3586e-11	CBF2	2.4756e-06	HY5	1.0416e-06
26	I	rootsshoots0.5hr_18	ABREMOTIFIIIOSRAB16B	6.1358e-11	CBF2	2.9736e-06	HY5	2.3078e-06
27	I	rootsshoots0.5hr_16	ABREMOTIFIIIOSRAB16B	3.3203e-07	ABFs	0.0002176	ANAC019_oneSite	0.00020666
28	I	roots0.25hr0.5hr_5	ABREATRD22	2.3671e-07	ABFs	0.00040536	ABI4_1	0.00033377
29	I	roots0.25hr0.5hr_8	ABREATRD22	8.6207e-07	ABFs	3.1618e-05	ABF1	0.00011009
30	V	shoots6hr12hr_2	GLUTEBP1OS	1.0376e-07	SORLIP4	7.276e-07	bZIP910_2	0.0046687
31	V	shoots6hr12hr_3	GLUTEBP1OS	1.0376e-07	SORLIP4	7.276e-07	bZIP910_2	0.0046687
32	II	shoots3hr_1	ANAEROBICCISZMGAPC4	3.4613e-06	SORLIP1	7.8346e-05	DREB1B_twoSite	0.0014009
33	II	shoots24hr_2	AUXRETGA2GMGH3	0.00014607	ERF1	0.00033702	bZIP910_1	0.00026508
34	II	shoots0.25hr0.5hr_8	BOXCPSAS1_3	1.1616e-08	E2F-varient	0.00016184	ARF1	0.00014953
35	III	roots0.5hr_1	MYBPLANT	1.135e-08	MYB	1.135e-08	AG	0.00018886
36	III	shoots0.25hr_26	MYBPLANT	1.3004e-07	MYB	1.3004e-07	OsCBT	0.0016606
37	III	rootsshoots12hr_13	REALPHALGLHCB21	4.1173e-07	MYB2	1.6987e-05	ATHB5	0.0011989
38	III	roots24hr_5	ACIIPVPAL2	1.2588e-05	PII	6.2865e-05	OsCBT	0.0061509
39	III	shoots0.25hr_16	LREBOX2PSRBCS3	2.5637e-08	GT	2.5637e-08	ANAC019_oneSite	0.0010498
40	III	rootsshoots1hr_2	UPRE1AT	4.3289e-09	PII	0.0034762	WRKY40_oneSite	1.6641e-08
41	VI	shoots12hr24hr_2	HSRENTHSR203J	1.0706e-06	ATHB1	1.0085e-05	ATHB1	0.00012302
42	VI	shoots12hr24hr_6	ANAERO1CONSENSUS	4.4926e-09	MYB3	2.7767e-05	MYB.PH3_2	0.00043819
43	IV	roots0.5hr_8	GAGA8HVBKN3	6.8194e-11	SORLIP5	0.00014484	GT-3b_oneSite	0.0014701
44	IV	rootsshoots3hr_1	GAGA8HVBKN3	4.8454e-09	ARF	2.0855e-06	ARF1	0.0013954
45	VII	shoots1hr_32	ABRECE3ZMRAB28	9.6004e-07	SORLREP4	0.0004117	ALFIN1	0.0040966
46	VII	rootsshoots0.5hr_7	TL1ATSAR	1.0457e-09	AG_v4	0.014132	GT-3b_oneSite	2.5884e-05
47	VII	rootsshoots0.5hr_8	TL1ATSAR	3.1183e-09	SORLREP4	0.0067571	GT-3b_oneSite	6.422e-05
48	VII	rootsshoots0.5hr_21	JERECRSTR	4.9335e-05	Nonamer	0.011277	E2Fa	0.016783
49	VII	rootsshoots0.5hr_36	SUREAHVISO1	0.00031098	E2F	0.00083883	GT-3b_oneSite	0.0015216
