# Supplementary material for: Integrating bioinformatic resources to predict transcription factors interacting with cis-sequences conserved in co-regulated genes
Source: BMC Genomics. 2014 Apr 28;15:317. doi: 10.1186/1471-2164-15-317 (PMC4234446; doi:10.1186/1471-2164-15-317)
Supplement: Additional file 4 — Results of the footprintDB analyses. [file 1471-2164-15-317-S4.xls]

## Sheet: Figure5
Y1H cis sequence	motif	cis element	footprintDB	Yeast1Hybrid	both	Evalue(site)	Evalue(motif)	Organism(site)	Organism(motif)		group
20: GCACGTGGAG	shoots1hr_9	2	74	7	6	4.6e-09	2.3e-05	Arabidopsis thaliana	Arabidopsis thaliana		1
9: CACCTAAC	roots0.5hr_16	7	211	16	16	9.2e-07	0.00023	Arabidopsis thaliana	Arabidopsis thaliana		3
102: CCAACTAA	shoots12hr24hr_6	12	142	17	16	2.7e-06	0.00043	Zea mays	Petunia hybrida		6
16: ACCAAACAT	shoots0.25hr_16	6	191	4	4	0.00038	0.53	Zea mays	Arabidopsis thaliana		3
12: GGTTGTGGT	roots24hr_5	5	96	14	14	0.00068	0.59	Hordeum vulgare	Arabidopsis thaliana		3
106: GCATCACCC	shoots6hr12hr_3	11	11	4	0	0.0076		Arabidopsis thaliana			5
0: TCTCCTCCAC	shoots1hr_32	13	8	3	0	0.024	0.03	Arabidopsis thaliana	Arabidopsis thaliana		7
32: GCTGCCGGAGA	shoots24hr_2	3	105	2	0	0.041	0.69	Arabidopsis thaliana	Oryza sativa		2
100: CTTTCCCC	rootsshoots0.5hr_36	14	53	3	0	0.042	0.042	Arabidopsis thaliana	Arabidopsis thaliana		7
7: CTCTCTCAC	roots0.5hr_8	9	12	3	0	0.078	0.69	Arabidopsis thaliana	Phaseolus vulgaris		4
11: AACGTGGG	roots6hr_1	1	87	5	0	0.16	0.0088	Arabidopsis thaliana	Oryza sativa		1
35: GCCACGTCAGC	shoots24hr_2	4	85	1	0	0.43	0.69	Arabidopsis thaliana	Oryza sativa		2
105: ATGTGATGC	shoots6hr12hr_2	10	121	2	0	0.63		Arabidopsis thaliana			5
104: TCGGACCAA	rootsshoots1hr_2	8	123	0	0						3
101: CCTCCTTCT	rootsshoots0.5hr_21	15	18	0	0						7
						*	*
						* E-value of the first DNA motif in footprintDB with an A thaliana homologue present in Y1H results

## Sheet: PredictionSummary
			Query data	Y1H sites	Y1H sites	Y1H sites	Y1H sites	Y1H sites	Original motifs	Y1H sites with correct hit Evalue < E-3
			Arabidopsis sequences	Y1H clones	Y1H clones	Y1H clones	Y1H clones	Y1H clones	TAIR9	Y1H clones
			Filter	None	None	None	None	Interface	Interface	Interface
			STAMP E-value	1E-3	1E-5	1E-3	1E-3	1E-3	1E-3	1E-3
			BLASTP E-value	1E-3	1E-3	1E-5	1E-10	1E-10	1E-10	1E-10	comments	remarks
Group	Original motif	Y1H cis sequence	Param:
1	roots6hr_1	11: AACGTGGG	predictions	139	118	127	89	87	140		Experimental hits are not among predictions. Exp. hits are from different families (NAC, MADS, MYB, GATA, bHLH), all of them have homologues in footprintDB with conserved interfaces.	1. There are footprintDB homologues, but with different annotated motifs
1	roots6hr_1	11: AACGTGGG	exp_hits	5	5	5	5	5	5
1	roots6hr_1	11: AACGTGGG	pred_hits	0	0	0	0	0	0
1	roots6hr_1	11: AACGTGGG	pred_top_hit
1	shoots1hr_9	20: GCACGTGGAG	predictions	167	132	141	76	74	138		Predictions are able to detect all the experimental bHLH hits. Besides, each hit is predicted by several predicted TFs. Using original matrix we obtain a 100% of sensibility and twilight filter generates around 30% less of false positive predictions.	2. Twilight filter improves specificity
1	shoots1hr_9	20: GCACGTGGAG	exp_hits	7	7	7	7	7	7
1	shoots1hr_9	20: GCACGTGGAG	pred_hits	7	7	6	6	6	6
1	shoots1hr_9	20: GCACGTGGAG	pred_top_hit	11	11	15	8	8	54
2	shoots24hr_2	32: GCTGCCGGAGA	predictions	132	7	122	110	105	152		The 2 NACs obtained experimentally are not among predictions. footprintDB contains NAC homologues with conserved interface, but their motifs are not similar enough to experimental sites neither matrices.	1
2	shoots24hr_2	32: GCTGCCGGAGA	exp_hits	2	2	2	2	2	2
2	shoots24hr_2	32: GCTGCCGGAGA	pred_hits	0	0	0	0	0	0
2	shoots24hr_2	32: GCTGCCGGAGA	pred_top_hit
2	shoots24hr_2	35: GCCACGTCAGC	predictions	164	129	147	87	85	152		The NAC TF obtained experimentally is not among predictions. footprintDB contains NAC homologues with conserved interface, but their motifs are not similar enough to experimental sites neither matrices.	1
2	shoots24hr_2	35: GCCACGTCAGC	exp_hits	1	1	1	1	1	1
2	shoots24hr_2	35: GCCACGTCAGC	pred_hits	0	0	0	0	0	0
2	shoots24hr_2	35: GCCACGTCAGC	pred_top_hit
3	roots24hr_5	12: GGTTGTGGT	predictions	172	8	141	97	96	13		All the experimental MYBs are predicted by homology to an unique footprintDB hit with conserved interface. When using original matrices instead of sites, predictions can't find the footprintDB entry matched with sites.	3. Matrices and sites differ enough to vary predictions 4. Interface filter incresases specificity
3	roots24hr_5	12: GGTTGTGGT	exp_hits	14	14	14	14	14	14
3	roots24hr_5	12: GGTTGTGGT	pred_hits	14	0	14	14	14	0
3	roots24hr_5	12: GGTTGTGGT	pred_top_hit	80		51	8	8
3	shoots0.25hr_16	16: ACCAAACAT	predictions	252	5	227	193	191	8		All the experimental MYBs are predicted by homology to an unique footprintDB hit with conserved interface. When using original matrices instead of sites, predictions can't find the footprintDB entry matched with sites.	3. Matrices and sites differ enough to vary predictions 4. Interface filter incresases specificity
3	shoots0.25hr_16	16: ACCAAACAT	exp_hits	4	4	4	4	4	4
3	shoots0.25hr_16	16: ACCAAACAT	pred_hits	4	0	4	4	4	0
3	shoots0.25hr_16	16: ACCAAACAT	pred_top_hit	210		179	136	134
3	roots0.5hr_16	9: CACCTAAC	predictions	473	174	399	228	211	216		Predictions are able to detect all the experimental MYB hits. Besides, each hit is predicted by several predicted TFs. Original matrix differs from site enough to lose predictions when twilight filter is applied. Interface filter increases specificity.	3 and 4
3	roots0.5hr_16	9: CACCTAAC	exp_hits	16	16	16	16	16	16
3	roots0.5hr_16	9: CACCTAAC	pred_hits	16	16	16	16	16	16
3	roots0.5hr_16	9: CACCTAAC	pred_top_hit	7	7	7	7	7	71
3	rootsshoots1hr_2	104: TCGGACCAA	predictions	246	0	223	136	123	140		There are not experimental hits to compare.	-
3	rootsshoots1hr_2	104: TCGGACCAA	exp_hits	0	0	0	0	0	0
3	rootsshoots1hr_2	104: TCGGACCAA	pred_hits	0	0	0	0	0	0
3	rootsshoots1hr_2	104: TCGGACCAA	pred_top_hit
4	roots0.5hr_8	7: CTCTCTCAC	predictions	43	0	19	12	12	29		The experimental results are not among predictions. footprintDB contains homologues with conserved interface, but their motifs are not similar enough to experimental sites neither matrices.	1
4	roots0.5hr_8	7: CTCTCTCAC	exp_hits	3	3	3	3	3	3
4	roots0.5hr_8	7: CTCTCTCAC	pred_hits	0	0	0	0	0	0
4	roots0.5hr_8	7: CTCTCTCAC	pred_top_hit
5	shoots6hr12hr_2	105: ATGTGATGC	predictions	127	62	84	12	11	0		Almost all of the experimental MYBs are predicted. footprintDB hits have conserved interfaces but they are not very similar in sequence with the experimental one. When using original matrices instead of sites, one hit is lost. Interface filter works bette	3 and 4
5	shoots6hr12hr_2	105: ATGTGATGC	exp_hits	4	4	4	4	4	4
5	shoots6hr12hr_2	105: ATGTGATGC	pred_hits	4	3	3	0	0	0
5	shoots6hr12hr_2	105: ATGTGATGC	pred_top_hit	27	35	64
5	shoots6hr12hr_3	106: GCATCACCC	predictions	290	52	201	122	121	0		Experimental hits are not among predictions. Exp. hits are from different families (G2-like and Zn finger); while G2-like has homologues in footprintDB, without conserved interfaces, there seem to be no Zn finger homologs.	1 5. There are not homologues in footprintDB
5	shoots6hr12hr_3	106: GCATCACCC	exp_hits	2	2	2	2	2	2
5	shoots6hr12hr_3	106: GCATCACCC	pred_hits	0	0	0	0	0	0
5	shoots6hr12hr_3	106: GCATCACCC	pred_top_hit
6	shoots12hr24hr_6	102: CCAACTAA	predictions	232	131	207	149	142	176		Predictions are able to detect all the experimental MYB hits. Besides, each hit is predicted by several predicted TFs. Original matrix differs from site enough to lose predictions when twilight filter is applied. Interface filter increases specificity.	3 and 4
6	shoots12hr24hr_6	102: CCAACTAA	exp_hits	17	17	17	17	17	17
6	shoots12hr24hr_6	102: CCAACTAA	pred_hits	16	16	16	16	16	17
6	shoots12hr24hr_6	102: CCAACTAA	pred_top_hit	37	37	35	5	5	47
7	shoots1hr_32	0: TCTCCTCCAC	predictions	67	3	24	8	8	152		Experimental hits are not among predictions. Exp. hits are from different families ( bHLH, bZIP, NAC), all of them have homologues in footprintDB with conserved interfaces.	1
7	shoots1hr_32	0: TCTCCTCCAC	exp_hits	3	3	3	3	3	3
7	shoots1hr_32	0: TCTCCTCCAC	pred_hits	1	0	0	0	0	0
7	shoots1hr_32	0: TCTCCTCCAC	pred_top_hit	44
7	rootsshoots0.5hr_36	100: CTTTCCCC	predictions	268	2	204	64	53	27		There are 3 cases: 1 MYB predicted, 1 WRKY with footprintDB homologues but different motifs and 1 CH3C4 without homologues in footprintDB. For the MYB, hit is lost when we search the matrix instead of the site or we apply the interface filter.	1, 3 and 5
7	rootsshoots0.5hr_36	100: CTTTCCCC	exp_hits	3	3	3	3	3	3
7	rootsshoots0.5hr_36	100: CTTTCCCC	pred_hits	1	0	1	0	0	0
7	rootsshoots0.5hr_36	100: CTTTCCCC	pred_top_hit	104		95
7	rootsshoots0.5hr_21	101: CCTCCTTCT	predictions	85	3	51	20	18	17		There are not experimental hits to compare.	-
7	rootsshoots0.5hr_21	101: CCTCCTTCT	exp_hits	0	0	0	0	0	0
7	rootsshoots0.5hr_21	101: CCTCCTTCT	pred_hits	0	0	0	0	0	0
7	rootsshoots0.5hr_21	101: CCTCCTTCT	pred_top_hit
			Total Arabidopsis sequences	995	995	995	995	995	27439
			Total predictions	2857	826	2317	1403	1337	1360	714
			Total experimental hits	81	81	81	81	81	81	58
			Total prediction hits	63	42	60	56	56	39	56
			Ratio pred/exp (sensitivity)	0.777778	0.518519	0.740741	0.691358	0.691358	0.481481	0.965517
			Ratio pred/hits (1/precision)	45.3492	19.6667	38.6167	25.0536	23.875	34.8718	12.75
			Specificity	0.841592	0.949834	0.868019	0.916806	0.920558	0.9968

## Sheet: Predictions(motifs)
Motif Group	Motif Number	Motif Query	Motif Accession	Alignment	Motif E-value (STAMP)	Motif Similarity	TF Accession	TF Name	Arabidopsis Homologue	Homologue E-value (BLASTP)	Interface Similarity
I	1	roots0.25hr_12	M01584	-sACGYGGyd / wsACGTGGCg	9.5e-12	8.09 / 9	T10638	AT5G11260	AT5G11260	2e-115	6 / 6
I	1	roots0.25hr_12	M01584	-sACGYGGyd / wsACGTGGCg	9.5e-12	8.09 / 9	T10638	AT5G11260	AT3G17609	8e-32	6 / 6
I	1	roots0.25hr_12	M01838	sACGYGGyd / bACGTGGCM	1.3e-10	7.60 / 9	T01078	AT4G36730	AT4G36730	0	10 / 10
I	1	roots0.25hr_12	M01838	sACGYGGyd / bACGTGGCM	1.3e-10	7.60 / 9	T01078	AT4G36730	AT2G35530	2e-51	10 / 10
I	1	roots0.25hr_12	M01838	sACGYGGyd / bACGTGGCM	1.3e-10	7.60 / 9	T01078	AT4G36730	AT1G32150	5e-47	10 / 10
I	1	roots0.25hr_12	M01838	sACGYGGyd / bACGTGGCM	1.3e-10	7.60 / 9	T01078	AT4G36730	AT2G46270	2e-42	10 / 10
I	1	roots0.25hr_12	M01838	sACGYGGyd / bACGTGGCM	1.3e-10	7.60 / 9	T01078	AT4G36730	AT4G01120	1e-34	10 / 10
I	1	roots0.25hr_12	M00369	--sACGYGGyd / gySACGTggc-	1.2e-09	7.56 / 8	T11453	TAF-1	AT2G46270	5e-54	8 / 8
I	1	roots0.25hr_12	M00369	--sACGYGGyd / gySACGTggc-	1.2e-09	7.56 / 8	T11453	TAF-1	AT4G01120	1e-35	8 / 8
I	1	roots0.25hr_12	M00369	--sACGYGGyd / gySACGTggc-	1.2e-09	7.56 / 8	T11453	TAF-1	AT2G35530	4e-25	8 / 8
I	1	roots0.25hr_12	M00369	--sACGYGGyd / gySACGTggc-	1.2e-09	7.56 / 8	T11453	TAF-1	AT1G32150	4e-22	8 / 8
I	1	roots0.25hr_12	M00369	--sACGYGGyd / gySACGTggc-	1.2e-09	7.56 / 8	T11453	TAF-1	AT4G36730	6e-21	8 / 8
I	1	roots0.25hr_12	ABF1	-sACGYGGyd / ACACGTGGC-	1.2e-09	7.35 / 8	ABF1	ABF1	AT1G49720	0	11 / 11
I	1	roots0.25hr_12	ABF1	-sACGYGGyd / ACACGTGGC-	1.2e-09	7.35 / 8	ABF1	ABF1	AT3G19290	2e-141	10 / 11
I	1	roots0.25hr_12	ABF1	-sACGYGGyd / ACACGTGGC-	1.2e-09	7.35 / 8	ABF1	ABF1	AT4G34000	3e-85	11 / 11
I	1	roots0.25hr_12	ABF1	-sACGYGGyd / ACACGTGGC-	1.2e-09	7.35 / 8	ABF1	ABF1	AT1G45249	1e-72	10 / 11
I	1	roots0.25hr_12	ABF1	-sACGYGGyd / ACACGTGGC-	1.2e-09	7.35 / 8	ABF1	ABF1	AT2G36270	3e-39	10 / 11
I	1	roots0.25hr_12	ABF1	-sACGYGGyd / ACACGTGGC-	1.2e-09	7.35 / 8	ABF1	ABF1	AT3G56850	7e-33	8 / 8
I	1	roots0.25hr_12	ABF1	-sACGYGGyd / ACACGTGGC-	1.2e-09	7.35 / 8	ABF1	ABF1	AT2G41070	5e-27	10 / 11
I	1	roots0.25hr_12	ABF1	-sACGYGGyd / ACACGTGGC-	1.2e-09	7.35 / 8	ABF1	ABF1	AT3G44460	1e-24	8 / 8
I	1	roots0.25hr_12	ABF1	-sACGYGGyd / ACACGTGGC-	1.2e-09	7.35 / 8	ABF1	ABF1	AT5G44080	2e-11	11 / 11
I	1	roots0.25hr_12	ABF1	-sACGYGGyd / ACACGTGGC-	1.2e-09	7.35 / 8	ABF1	ABF1	AT5G42910	6e-11	8 / 11
I	1	roots0.25hr_12	M01818	sACGYGGyd- / sACGTGGhab	1.3e-09	7.54 / 9	T09450	common plant regulatory factor 1	AT2G46270	4e-100	8 / 8
I	1	roots0.25hr_12	M01818	sACGYGGyd- / sACGTGGhab	1.3e-09	7.54 / 9	T09450	common plant regulatory factor 1	AT4G01120	1e-70	8 / 8
I	1	roots0.25hr_12	M01818	sACGYGGyd- / sACGTGGhab	1.3e-09	7.54 / 9	T09450	common plant regulatory factor 1	AT2G35530	2e-38	8 / 8
I	1	roots0.25hr_12	M01818	sACGYGGyd- / sACGTGGhab	1.3e-09	7.54 / 9	T09450	common plant regulatory factor 1	AT4G36730	2e-35	8 / 8
I	1	roots0.25hr_12	M01818	sACGYGGyd- / sACGTGGhab	1.3e-09	7.54 / 9	T09450	common plant regulatory factor 1	AT1G32150	5e-33	8 / 8
I	1	roots0.25hr_12	M02250/MA0147.1	--sACGYGGyd / mgCACGTGGc-	2.0e-09	7.49 / 8	T09007	c-Myc	NO Arabidopsis homologues	0	0
I	1	roots0.25hr_12	M02259/MA0104.2	--sACGYGGyd / msCACGTGGc-	2.1e-09	7.49 / 8	T09018	c-nmyc	NO Arabidopsis homologues	0	0
I	1	roots0.25hr_12	M02259/MA0104.2	--sACGYGGyd / msCACGTGGc-	2.1e-09	7.49 / 8	P03966	MYCN_MOUSE	NO Arabidopsis homologues	0	0
I	1	roots0.25hr_12	M00366	--sACGYGGyd / bhCACGTGKC-	5.8e-09	7.36 / 8	T01098	EmBP-1b	AT4G36730	7e-27	11 / 13
I	1	roots0.25hr_12	M00366	--sACGYGGyd / bhCACGTGKC-	5.8e-09	7.36 / 8	T01098	EmBP-1b	AT2G35530	6e-26	11 / 13
I	1	roots0.25hr_12	M00366	--sACGYGGyd / bhCACGTGKC-	5.8e-09	7.36 / 8	T01098	EmBP-1b	AT1G32150	1e-25	12 / 13
I	1	roots0.25hr_12	M00366	--sACGYGGyd / bhCACGTGKC-	5.8e-09	7.36 / 8	T01098	EmBP-1b	AT2G46270	6e-21	11 / 11
I	1	roots0.25hr_12	M00366	--sACGYGGyd / bhCACGTGKC-	5.8e-09	7.36 / 8	T01098	EmBP-1b	AT4G01120	7e-18	11 / 11
I	1	roots0.25hr_12	M00366	--sACGYGGyd / bhCACGTGKC-	5.8e-09	7.36 / 8	T02669	EmBP-1a	AT4G36730	2e-30	11 / 13
I	1	roots0.25hr_12	M00366	--sACGYGGyd / bhCACGTGKC-	5.8e-09	7.36 / 8	T02669	EmBP-1a	AT2G35530	2e-26	11 / 13
I	1	roots0.25hr_12	M00366	--sACGYGGyd / bhCACGTGKC-	5.8e-09	7.36 / 8	T02669	EmBP-1a	AT1G32150	2e-25	12 / 13
I	1	roots0.25hr_12	M00366	--sACGYGGyd / bhCACGTGKC-	5.8e-09	7.36 / 8	T02669	EmBP-1a	AT2G46270	6e-21	11 / 11
I	1	roots0.25hr_12	M00366	--sACGYGGyd / bhCACGTGKC-	5.8e-09	7.36 / 8	T02669	EmBP-1a	AT4G01120	7e-18	11 / 11
I	1	roots0.25hr_12	M00366	--sACGYGGyd / bhCACGTGKC-	5.8e-09	7.36 / 8	T04819	EmBP-1a	AT4G36730	2e-37	11 / 13
I	1	roots0.25hr_12	M00366	--sACGYGGyd / bhCACGTGKC-	5.8e-09	7.36 / 8	T04819	EmBP-1a	AT2G35530	6e-36	12 / 13
I	1	roots0.25hr_12	M00366	--sACGYGGyd / bhCACGTGKC-	5.8e-09	7.36 / 8	T04819	EmBP-1a	AT1G32150	9e-31	13 / 13
I	1	roots0.25hr_12	M00366	--sACGYGGyd / bhCACGTGKC-	5.8e-09	7.36 / 8	T04819	EmBP-1a	AT2G46270	2e-24	11 / 11
I	1	roots0.25hr_12	M00366	--sACGYGGyd / bhCACGTGKC-	5.8e-09	7.36 / 8	T04819	EmBP-1a	AT4G01120	1e-16	11 / 11
I	1	roots0.25hr_12	M00367	hrCCRCGTs-- / -gmsACGTSgC	7.8e-09	7.33 / 8	T00937	HBP-1a	AT2G35530	2e-78	11 / 11
I	1	roots0.25hr_12	M00367	hrCCRCGTs-- / -gmsACGTSgC	7.8e-09	7.33 / 8	T00937	HBP-1a	AT1G32150	2e-75	11 / 11
I	1	roots0.25hr_12	M00367	hrCCRCGTs-- / -gmsACGTSgC	7.8e-09	7.33 / 8	T00937	HBP-1a	AT4G36730	4e-54	11 / 11
I	1	roots0.25hr_12	M00367	hrCCRCGTs-- / -gmsACGTSgC	7.8e-09	7.33 / 8	T00937	HBP-1a	AT2G46270	1e-29	11 / 11
I	1	roots0.25hr_12	M00367	hrCCRCGTs-- / -gmsACGTSgC	7.8e-09	7.33 / 8	T00937	HBP-1a	AT4G01120	3e-18	11 / 11
I	1	roots0.25hr_12	M00367	hrCCRCGTs-- / -gmsACGTSgC	7.8e-09	7.33 / 8	T00937	HBP-1a	AT5G38800	9e-11	11 / 11
I	1	roots0.25hr_12	MA0093.1	sACGYGGyd / CACGTGr--	8.8e-09	6.49 / 7	T09328	eUSF (duck)	NO Arabidopsis homologues	0	0
I	1	roots0.25hr_12	CREB3L1_DBD_2	---sACGYGGyd / tGCCACGTGGCa	1.3e-08	7.55 / 9	CREB3L1_DBD	B2RA75_HUMAN	NO Arabidopsis homologues	0	0
I	1	roots0.25hr_12	CREB3L1_full_1	---sACGYGGyd / TGCCACGTGGCA	1.6e-08	7.52 / 9	CREB3L1_full	B2RA75_HUMAN	NO Arabidopsis homologues	0	0
I	1	roots0.25hr_12	M00187	--sACGYGGyd / syCACgkGdy-	1.8e-08	7.23 / 8	T02377	FIP	NO Arabidopsis homologues	0	0
I	1	roots0.25hr_12	M00187	--sACGYGGyd / syCACgkGdy-	1.8e-08	7.23 / 8	T02378	B1 Factor	NO Arabidopsis homologues	0	0
I	1	roots0.25hr_12	M00187	--sACGYGGyd / syCACgkGdy-	1.8e-08	7.23 / 8	T08279	MLTF	NO Arabidopsis homologues	0	0
I	1	roots0.25hr_12	M00187	--sACGYGGyd / syCACgkGdy-	1.8e-08	7.23 / 8	T08280	Upstream Stimulatory Factor 1	NO Arabidopsis homologues	0	0
I	1	roots0.25hr_12	M00187	--sACGYGGyd / syCACgkGdy-	1.8e-08	7.23 / 8	T08282	upstream stimulatory factor 2	NO Arabidopsis homologues	0	0
I	1	roots0.25hr_12	M00187	--sACGYGGyd / syCACgkGdy-	1.8e-08	7.23 / 8	T08313	FIP	NO Arabidopsis homologues	0	0
I	1	roots0.25hr_12	M00187	--sACGYGGyd / syCACgkGdy-	1.8e-08	7.23 / 8	T08314	FIP	NO Arabidopsis homologues	0	0
I	1	roots0.25hr_12	M00187	--sACGYGGyd / syCACgkGdy-	1.8e-08	7.23 / 8	T09188	eUSF (duck)	NO Arabidopsis homologues	0	0
I	1	roots0.25hr_12	M00187	--sACGYGGyd / syCACgkGdy-	1.8e-08	7.23 / 8	T09328	eUSF (duck)	NO Arabidopsis homologues	0	0
I	1	roots0.25hr_12	M00187	--sACGYGGyd / syCACgkGdy-	1.8e-08	7.23 / 8	T09580	FIP	NO Arabidopsis homologues	0	0
I	1	roots0.25hr_12	M00187	--sACGYGGyd / syCACgkGdy-	1.8e-08	7.23 / 8	T11000	Major late transcription factor 2	NO Arabidopsis homologues	0	0
I	1	roots0.25hr_12	M00187	--sACGYGGyd / syCACgkGdy-	1.8e-08	7.23 / 8	T15656	Upstream Stimulatory Factor 1	NO Arabidopsis homologues	0	0
I	1	roots0.25hr_12	MA0310.1	hrCCRCGTs / -gMCACGTr	2.2e-08	6.72 / 8	YFL031W	HAC1_YEAST	NO Arabidopsis homologues	0	0
I	1	roots0.25hr_12	Creb3l2_DBD_2	hrCCRCGTs--- / TGCCACGTGGCm	2.7e-08	7.45 / 9	Creb3l2_DBD	Creb3l2	NO Arabidopsis homologues	0	0
I	1	roots0.25hr_12	MA0058.1	hrCCRCGTs- / rrmCACGTGr	3.9e-08	7.12 / 9	AAH36092	Q8IYC6_HUMAN	NO Arabidopsis homologues	0	0
I	1	roots0.25hr_12	1hlo_AB	hrCCRCGTs- / --cCACGTGG	4.8e-08	6.63 / 7	1hlo_A	bHLHd4	NO Arabidopsis homologues	0	0
I	1	roots0.25hr_12	1hlo_AB	hrCCRCGTs- / --cCACGTGG	4.8e-08	6.63 / 7	1hlo_B	bHLHd4	NO Arabidopsis homologues	0	0
I	1	roots0.25hr_12	M01154	---sACGYGGyd / kACCACGTGsyy	5.4e-08	7.36 / 9	T00140	c-Myc 2	NO Arabidopsis homologues	0	0
I	1	roots0.25hr_12	M01154	---sACGYGGyd / kACCACGTGsyy	5.4e-08	7.36 / 9	T00141	c-Myc	NO Arabidopsis homologues	0	0
I	1	roots0.25hr_12	M01154	---sACGYGGyd / kACCACGTGsyy	5.4e-08	7.36 / 9	T03341	C-Myc 1	NO Arabidopsis homologues	0	0
I	1	roots0.25hr_12	M01154	---sACGYGGyd / kACCACGTGsyy	5.4e-08	7.36 / 9	T03427	c-Myc	NO Arabidopsis homologues	0	0
I	1	roots0.25hr_12	M01154	---sACGYGGyd / kACCACGTGsyy	5.4e-08	7.36 / 9	T03428	c-Myc	NO Arabidopsis homologues	0	0
I	1	roots0.25hr_12	M01154	---sACGYGGyd / kACCACGTGsyy	5.4e-08	7.36 / 9	T03430	c-Myc	NO Arabidopsis homologues	0	0
I	1	roots0.25hr_12	M01154	---sACGYGGyd / kACCACGTGsyy	5.4e-08	7.36 / 9	T03433	c-Myc	NO Arabidopsis homologues	0	0
I	1	roots0.25hr_12	M01154	---sACGYGGyd / kACCACGTGsyy	5.4e-08	7.36 / 9	T03450	c-Myc	NO Arabidopsis homologues	0	0
I	1	roots0.25hr_12	M01154	---sACGYGGyd / kACCACGTGsyy	5.4e-08	7.36 / 9	T03454	c-Myc	NO Arabidopsis homologues	0	0
I	1	roots0.25hr_12	M01154	---sACGYGGyd / kACCACGTGsyy	5.4e-08	7.36 / 9	T03455	c-Myc	NO Arabidopsis homologues	0	0
I	1	roots0.25hr_12	M01154	---sACGYGGyd / kACCACGTGsyy	5.4e-08	7.36 / 9	T03462	c-Myc	NO Arabidopsis homologues	0	0
I	1	roots0.25hr_12	M01154	---sACGYGGyd / kACCACGTGsyy	5.4e-08	7.36 / 9	T03532	c-Myc	NO Arabidopsis homologues	0	0
I	1	roots0.25hr_12	M01154	---sACGYGGyd / kACCACGTGsyy	5.4e-08	7.36 / 9	T03537	c-Myc	NO Arabidopsis homologues	0	0
I	1	roots0.25hr_12	M01154	---sACGYGGyd / kACCACGTGsyy	5.4e-08	7.36 / 9	T09007	c-Myc	NO Arabidopsis homologues	0	0
I	1	roots0.25hr_12	M01154	---sACGYGGyd / kACCACGTGsyy	5.4e-08	7.36 / 9	T09265	c-Myc	NO Arabidopsis homologues	0	0
I	1	roots0.25hr_12	M01154	---sACGYGGyd / kACCACGTGsyy	5.4e-08	7.36 / 9	T14514	c-Myc I	NO Arabidopsis homologues	0	0
I	1	roots0.25hr_12	M01154	---sACGYGGyd / kACCACGTGsyy	5.4e-08	7.36 / 9	T17324	c-Myc	NO Arabidopsis homologues	0	0
I	1	roots0.25hr_12	M00796	hrCCRCGTs--- / rrcCACGTGAsm	8.3e-08	7.31 / 9	T02377	FIP	NO Arabidopsis homologues	0	0
I	1	roots0.25hr_12	M00796	hrCCRCGTs--- / rrcCACGTGAsm	8.3e-08	7.31 / 9	T02378	B1 Factor	NO Arabidopsis homologues	0	0
I	1	roots0.25hr_12	M00796	hrCCRCGTs--- / rrcCACGTGAsm	8.3e-08	7.31 / 9	T05418	USF1a	NO Arabidopsis homologues	0	0
I	1	roots0.25hr_12	M00796	hrCCRCGTs--- / rrcCACGTGAsm	8.3e-08	7.31 / 9	T05419	USF-1b	NO Arabidopsis homologues	0	0
I	1	roots0.25hr_12	M00796	hrCCRCGTs--- / rrcCACGTGAsm	8.3e-08	7.31 / 9	T08279	MLTF	NO Arabidopsis homologues	0	0
I	1	roots0.25hr_12	M00796	hrCCRCGTs--- / rrcCACGTGAsm	8.3e-08	7.31 / 9	T08280	Upstream Stimulatory Factor 1	NO Arabidopsis homologues	0	0
I	1	roots0.25hr_12	M00796	hrCCRCGTs--- / rrcCACGTGAsm	8.3e-08	7.31 / 9	T08282	upstream stimulatory factor 2	NO Arabidopsis homologues	0	0
I	1	roots0.25hr_12	M00796	hrCCRCGTs--- / rrcCACGTGAsm	8.3e-08	7.31 / 9	T08313	FIP	NO Arabidopsis homologues	0	0
I	1	roots0.25hr_12	M00796	hrCCRCGTs--- / rrcCACGTGAsm	8.3e-08	7.31 / 9	T08314	FIP	NO Arabidopsis homologues	0	0
I	1	roots0.25hr_12	M00796	hrCCRCGTs--- / rrcCACGTGAsm	8.3e-08	7.31 / 9	T09188	eUSF (duck)	NO Arabidopsis homologues	0	0
I	1	roots0.25hr_12	M00796	hrCCRCGTs--- / rrcCACGTGAsm	8.3e-08	7.31 / 9	T09328	eUSF (duck)	NO Arabidopsis homologues	0	0
I	1	roots0.25hr_12	M00796	hrCCRCGTs--- / rrcCACGTGAsm	8.3e-08	7.31 / 9	T09580	FIP	NO Arabidopsis homologues	0	0
I	1	roots0.25hr_12	M00796	hrCCRCGTs--- / rrcCACGTGAsm	8.3e-08	7.31 / 9	T11000	Major late transcription factor 2	NO Arabidopsis homologues	0	0
I	1	roots0.25hr_12	M00796	hrCCRCGTs--- / rrcCACGTGAsm	8.3e-08	7.31 / 9	T15656	Upstream Stimulatory Factor 1	NO Arabidopsis homologues	0	0
I	1	roots0.25hr_12	M01830	-sACGYGGyd-- / gCACGTGkcygg	8.6e-08	7.30 / 9	T00489	Max protein	NO Arabidopsis homologues	0	0
I	1	roots0.25hr_12	M01830	-sACGYGGyd-- / gCACGTGkcygg	8.6e-08	7.30 / 9	T00523	Max	NO Arabidopsis homologues	0	0
I	1	roots0.25hr_12	M00441	---sACGYGGyd / KkcCACGTGgCm	9.0e-08	7.29 / 9	T01078	AT4G36730	AT4G36730	0	10 / 10
I	1	roots0.25hr_12	M00441	---sACGYGGyd / KkcCACGTGgCm	9.0e-08	7.29 / 9	T01078	AT4G36730	AT2G35530	2e-51	10 / 10
I	1	roots0.25hr_12	M00441	---sACGYGGyd / KkcCACGTGgCm	9.0e-08	7.29 / 9	T01078	AT4G36730	AT1G32150	5e-47	10 / 10
I	1	roots0.25hr_12	M00441	---sACGYGGyd / KkcCACGTGgCm	9.0e-08	7.29 / 9	T01078	AT4G36730	AT2G46270	2e-42	10 / 10
I	1	roots0.25hr_12	M00441	---sACGYGGyd / KkcCACGTGgCm	9.0e-08	7.29 / 9	T01078	AT4G36730	AT4G01120	1e-34	10 / 10
I	1	roots0.25hr_12	M00441	---sACGYGGyd / KkcCACGTGgCm	9.0e-08	7.29 / 9	T01079	AT4G01120	AT2G46270	3e-99	12 / 12
I	1	roots0.25hr_12	M00441	---sACGYGGyd / KkcCACGTGgCm	9.0e-08	7.29 / 9	T01079	AT4G01120	AT4G01120	0	12 / 12
I	1	roots0.25hr_12	M00441	---sACGYGGyd / KkcCACGTGgCm	9.0e-08	7.29 / 9	T01079	AT4G01120	AT4G36730	7e-36	12 / 12
I	1	roots0.25hr_12	M00441	---sACGYGGyd / KkcCACGTGgCm	9.0e-08	7.29 / 9	T01079	AT4G01120	AT2G35530	2e-30	12 / 12
I	1	roots0.25hr_12	M00441	---sACGYGGyd / KkcCACGTGgCm	9.0e-08	7.29 / 9	T01079	AT4G01120	AT1G32150	6e-27	12 / 12
I	1	roots0.25hr_12	M00441	---sACGYGGyd / KkcCACGTGgCm	9.0e-08	7.29 / 9	T02672	GBF1	AT2G46270	2e-35	12 / 12
I	1	roots0.25hr_12	M00441	---sACGYGGyd / KkcCACGTGgCm	9.0e-08	7.29 / 9	T02672	GBF1	AT4G01120	1e-30	12 / 12
I	1	roots0.25hr_12	M00441	---sACGYGGyd / KkcCACGTGgCm	9.0e-08	7.29 / 9	T02672	GBF1	AT4G36730	3e-89	12 / 12
I	1	roots0.25hr_12	M00441	---sACGYGGyd / KkcCACGTGgCm	9.0e-08	7.29 / 9	T02672	GBF1	AT2G35530	6e-54	12 / 12
I	1	roots0.25hr_12	M00441	---sACGYGGyd / KkcCACGTGgCm	9.0e-08	7.29 / 9	T02672	GBF1	AT1G32150	1e-46	12 / 12
I	1	roots0.25hr_12	M00441	---sACGYGGyd / KkcCACGTGgCm	9.0e-08	7.29 / 9	T02674	G-box binding factor 2A	AT2G46270	6e-117	12 / 12
I	1	roots0.25hr_12	M00441	---sACGYGGyd / KkcCACGTGgCm	9.0e-08	7.29 / 9	T02674	G-box binding factor 2A	AT4G01120	4e-75	12 / 12
I	1	roots0.25hr_12	M00441	---sACGYGGyd / KkcCACGTGgCm	9.0e-08	7.29 / 9	T02674	G-box binding factor 2A	AT4G36730	2e-35	12 / 12
I	1	roots0.25hr_12	M00441	---sACGYGGyd / KkcCACGTGgCm	9.0e-08	7.29 / 9	T02674	G-box binding factor 2A	AT2G35530	1e-42	12 / 12
I	1	roots0.25hr_12	M00441	---sACGYGGyd / KkcCACGTGgCm	9.0e-08	7.29 / 9	T02674	G-box binding factor 2A	AT1G32150	1e-39	12 / 12
I	1	roots0.25hr_12	M00441	---sACGYGGyd / KkcCACGTGgCm	9.0e-08	7.29 / 9	T02674	G-box binding factor 2A	AT5G60830	3e-12	11 / 12
I	1	roots0.25hr_12	M00441	---sACGYGGyd / KkcCACGTGgCm	9.0e-08	7.29 / 9	T02798	G-box binding factor 1A	AT2G46270	4e-41	12 / 12
I	1	roots0.25hr_12	M00441	---sACGYGGyd / KkcCACGTGgCm	9.0e-08	7.29 / 9	T02798	G-box binding factor 1A	AT4G01120	9e-33	12 / 12
I	1	roots0.25hr_12	M00441	---sACGYGGyd / KkcCACGTGgCm	9.0e-08	7.29 / 9	T02798	G-box binding factor 1A	AT4G36730	0	12 / 12
I	1	roots0.25hr_12	M00441	---sACGYGGyd / KkcCACGTGgCm	9.0e-08	7.29 / 9	T02798	G-box binding factor 1A	AT2G35530	2e-53	12 / 12
I	1	roots0.25hr_12	M00441	---sACGYGGyd / KkcCACGTGgCm	9.0e-08	7.29 / 9	T02798	G-box binding factor 1A	AT1G32150	2e-48	12 / 12
I	1	roots0.25hr_12	M00441	---sACGYGGyd / KkcCACGTGgCm	9.0e-08	7.29 / 9	T02799	G-box binding factor 1B	AT2G46270	1e-32	12 / 12
I	1	roots0.25hr_12	M00441	---sACGYGGyd / KkcCACGTGgCm	9.0e-08	7.29 / 9	T02799	G-box binding factor 1B	AT4G01120	1e-32	12 / 12
I	1	roots0.25hr_12	M00441	---sACGYGGyd / KkcCACGTGgCm	9.0e-08	7.29 / 9	T02799	G-box binding factor 1B	AT4G36730	1e-155	12 / 12
I	1	roots0.25hr_12	M00441	---sACGYGGyd / KkcCACGTGgCm	9.0e-08	7.29 / 9	T02799	G-box binding factor 1B	AT2G35530	2e-51	12 / 12
I	1	roots0.25hr_12	M00441	---sACGYGGyd / KkcCACGTGgCm	9.0e-08	7.29 / 9	T02799	G-box binding factor 1B	AT1G32150	1e-47	12 / 12
I	1	roots0.25hr_12	M00441	---sACGYGGyd / KkcCACGTGgCm	9.0e-08	7.29 / 9	T02800	G-box binding factor 2A	AT2G46270	6e-92	12 / 12
I	1	roots0.25hr_12	M00441	---sACGYGGyd / KkcCACGTGgCm	9.0e-08	7.29 / 9	T02800	G-box binding factor 2A	AT4G01120	1e-164	12 / 12
I	1	roots0.25hr_12	M00441	---sACGYGGyd / KkcCACGTGgCm	9.0e-08	7.29 / 9	T02800	G-box binding factor 2A	AT4G36730	9e-36	12 / 12
I	1	roots0.25hr_12	M00441	---sACGYGGyd / KkcCACGTGgCm	9.0e-08	7.29 / 9	T02800	G-box binding factor 2A	AT2G35530	3e-32	12 / 12
I	1	roots0.25hr_12	M00441	---sACGYGGyd / KkcCACGTGgCm	9.0e-08	7.29 / 9	T02800	G-box binding factor 2A	AT1G32150	2e-29	12 / 12
I	1	roots0.25hr_12	M00441	---sACGYGGyd / KkcCACGTGgCm	9.0e-08	7.29 / 9	T13944	GBF4	AT2G46270	1e-24	12 / 12
I	1	roots0.25hr_12	M00441	---sACGYGGyd / KkcCACGTGgCm	9.0e-08	7.29 / 9	T13944	GBF4	AT4G01120	4e-24	12 / 12
I	1	roots0.25hr_12	M00441	---sACGYGGyd / KkcCACGTGgCm	9.0e-08	7.29 / 9	T13944	GBF4	AT4G36730	2e-75	12 / 12
I	1	roots0.25hr_12	M00441	---sACGYGGyd / KkcCACGTGgCm	9.0e-08	7.29 / 9	T13944	GBF4	AT2G35530	3e-49	12 / 12
I	1	roots0.25hr_12	M00441	---sACGYGGyd / KkcCACGTGgCm	9.0e-08	7.29 / 9	T13944	GBF4	AT1G32150	9e-43	12 / 12
I	1	roots0.25hr_12	M00441	---sACGYGGyd / KkcCACGTGgCm	9.0e-08	7.29 / 9	T13944	GBF4	AT5G38800	3e-11	12 / 12
I	1	roots0.25hr_12	M00441	---sACGYGGyd / KkcCACGTGgCm	9.0e-08	7.29 / 9	T13944	GBF4	AT5G60830	1e-10	11 / 12
I	1	roots0.25hr_12	M00441	---sACGYGGyd / KkcCACGTGgCm	9.0e-08	7.29 / 9	T13944	GBF4	AT3G30530	5e-12	11 / 12
I	1	roots0.25hr_12	M00441	---sACGYGGyd / KkcCACGTGgCm	9.0e-08	7.29 / 9	T13945	G-box binding factor 9	AT2G46270	4e-31	12 / 12
I	1	roots0.25hr_12	M00441	---sACGYGGyd / KkcCACGTGgCm	9.0e-08	7.29 / 9	T13945	G-box binding factor 9	AT4G01120	4e-17	12 / 12
I	1	roots0.25hr_12	M00441	---sACGYGGyd / KkcCACGTGgCm	9.0e-08	7.29 / 9	T13945	G-box binding factor 9	AT4G36730	1e-26	12 / 12
I	1	roots0.25hr_12	M00441	---sACGYGGyd / KkcCACGTGgCm	9.0e-08	7.29 / 9	T13945	G-box binding factor 9	AT2G35530	2e-121	12 / 12
I	1	roots0.25hr_12	M00441	---sACGYGGyd / KkcCACGTGgCm	9.0e-08	7.29 / 9	T13945	G-box binding factor 9	AT1G32150	7e-103	12 / 12
I	1	roots0.25hr_12	M00441	---sACGYGGyd / KkcCACGTGgCm	9.0e-08	7.29 / 9	T13945	G-box binding factor 9	AT5G38800	5e-11	12 / 12
I	1	roots0.25hr_12	M00441	---sACGYGGyd / KkcCACGTGgCm	9.0e-08	7.29 / 9	T13945	G-box binding factor 9	AT3G30530	4e-11	11 / 12
I	1	roots0.25hr_12	M00441	---sACGYGGyd / KkcCACGTGgCm	9.0e-08	7.29 / 9	T13945	G-box binding factor 9	AT1G75390	1e-10	13 / 13
I	1	roots0.25hr_12	M00441	---sACGYGGyd / KkcCACGTGgCm	9.0e-08	7.29 / 9	T13946	G-box binding factor 12	AT2G46270	3e-22	12 / 12
I	1	roots0.25hr_12	M00441	---sACGYGGyd / KkcCACGTGgCm	9.0e-08	7.29 / 9	T13946	G-box binding factor 12	AT4G01120	3e-19	12 / 12
I	1	roots0.25hr_12	M00441	---sACGYGGyd / KkcCACGTGgCm	9.0e-08	7.29 / 9	T13946	G-box binding factor 12	AT4G36730	2e-54	12 / 12
I	1	roots0.25hr_12	M00441	---sACGYGGyd / KkcCACGTGgCm	9.0e-08	7.29 / 9	T13946	G-box binding factor 12	AT2G35530	6e-37	12 / 12
I	1	roots0.25hr_12	M00441	---sACGYGGyd / KkcCACGTGgCm	9.0e-08	7.29 / 9	T13946	G-box binding factor 12	AT1G32150	2e-30	12 / 12
I	1	roots0.25hr_12	M00441	---sACGYGGyd / KkcCACGTGgCm	9.0e-08	7.29 / 9	T13946	G-box binding factor 12	AT5G38800	1e-12	12 / 12
I	1	roots0.25hr_12	M00441	---sACGYGGyd / KkcCACGTGgCm	9.0e-08	7.29 / 9	T13946	G-box binding factor 12	AT3G30530	9e-11	11 / 12
I	1	roots0.25hr_12	M00441	---sACGYGGyd / KkcCACGTGgCm	9.0e-08	7.29 / 9	T13946	G-box binding factor 12	AT5G15830	4e-11	11 / 12
I	1	roots0.25hr_12	M00441	---sACGYGGyd / KkcCACGTGgCm	9.0e-08	7.29 / 9	T14805	AT2G46270	AT2G46270	0	12 / 12
I	1	roots0.25hr_12	M00441	---sACGYGGyd / KkcCACGTGgCm	9.0e-08	7.29 / 9	T14805	AT2G46270	AT4G01120	3e-88	12 / 12
I	1	roots0.25hr_12	M00441	---sACGYGGyd / KkcCACGTGgCm	9.0e-08	7.29 / 9	T14805	AT2G46270	AT4G36730	1e-39	12 / 12
I	1	roots0.25hr_12	M00441	---sACGYGGyd / KkcCACGTGgCm	9.0e-08	7.29 / 9	T14805	AT2G46270	AT2G35530	1e-38	12 / 12
I	1	roots0.25hr_12	M00441	---sACGYGGyd / KkcCACGTGgCm	9.0e-08	7.29 / 9	T14805	AT2G46270	AT1G32150	5e-34	12 / 12
I	1	roots0.25hr_12	M00441	---sACGYGGyd / KkcCACGTGgCm	9.0e-08	7.29 / 9	T17033	G-box binding factor 1	AT2G46270	6e-61	12 / 12
I	1	roots0.25hr_12	M00441	---sACGYGGyd / KkcCACGTGgCm	9.0e-08	7.29 / 9	T17033	G-box binding factor 1	AT4G01120	4e-53	12 / 12
I	1	roots0.25hr_12	M00441	---sACGYGGyd / KkcCACGTGgCm	9.0e-08	7.29 / 9	T17033	G-box binding factor 1	AT4G36730	4e-45	12 / 12
I	1	roots0.25hr_12	M00441	---sACGYGGyd / KkcCACGTGgCm	9.0e-08	7.29 / 9	T17033	G-box binding factor 1	AT2G35530	3e-35	12 / 12
I	1	roots0.25hr_12	M00441	---sACGYGGyd / KkcCACGTGgCm	9.0e-08	7.29 / 9	T17033	G-box binding factor 1	AT1G32150	8e-33	12 / 12
I	1	roots0.25hr_12	MAX_DBD_2	hrCCRCGTs-- / -amCACGTGcy	1.7e-07	6.93 / 8	MAX_DBD	MAD1_HUMAN	NO Arabidopsis homologues	0	0
I	1	roots0.25hr_12	M00799	hrCCRCGTs / --sCACGTG	1.9e-07	6.13 / 7	T00140	c-Myc 2	NO Arabidopsis homologues	0	0
I	1	roots0.25hr_12	M00799	hrCCRCGTs / --sCACGTG	1.9e-07	6.13 / 7	T00141	c-Myc	NO Arabidopsis homologues	0	0
I	1	roots0.25hr_12	M00799	hrCCRCGTs / --sCACGTG	1.9e-07	6.13 / 7	T00489	Max protein	NO Arabidopsis homologues	0	0
I	1	roots0.25hr_12	M00799	hrCCRCGTs / --sCACGTG	1.9e-07	6.13 / 7	T00523	Max	NO Arabidopsis homologues	0	0
I	1	roots0.25hr_12	M00799	hrCCRCGTs / --sCACGTG	1.9e-07	6.13 / 7	T01566	Max-isoform3	NO Arabidopsis homologues	0	0
I	1	roots0.25hr_12	M00799	hrCCRCGTs / --sCACGTG	1.9e-07	6.13 / 7	T01567	Max-isoform1	NO Arabidopsis homologues	0	0
I	1	roots0.25hr_12	M00799	hrCCRCGTs / --sCACGTG	1.9e-07	6.13 / 7	T03341	C-Myc 1	NO Arabidopsis homologues	0	0
I	1	roots0.25hr_12	M00799	hrCCRCGTs / --sCACGTG	1.9e-07	6.13 / 7	T03427	c-Myc	NO Arabidopsis homologues	0	0
I	1	roots0.25hr_12	M00799	hrCCRCGTs / --sCACGTG	1.9e-07	6.13 / 7	T03428	c-Myc	NO Arabidopsis homologues	0	0
I	1	roots0.25hr_12	M00799	hrCCRCGTs / --sCACGTG	1.9e-07	6.13 / 7	T03430	c-Myc	NO Arabidopsis homologues	0	0
I	1	roots0.25hr_12	M00799	hrCCRCGTs / --sCACGTG	1.9e-07	6.13 / 7	T03433	c-Myc	NO Arabidopsis homologues	0	0
I	1	roots0.25hr_12	M00799	hrCCRCGTs / --sCACGTG	1.9e-07	6.13 / 7	T03450	c-Myc	NO Arabidopsis homologues	0	0
I	1	roots0.25hr_12	M00799	hrCCRCGTs / --sCACGTG	1.9e-07	6.13 / 7	T03454	c-Myc	NO Arabidopsis homologues	0	0
I	1	roots0.25hr_12	M00799	hrCCRCGTs / --sCACGTG	1.9e-07	6.13 / 7	T03455	c-Myc	NO Arabidopsis homologues	0	0
I	1	roots0.25hr_12	M00799	hrCCRCGTs / --sCACGTG	1.9e-07	6.13 / 7	T03462	c-Myc	NO Arabidopsis homologues	0	0
I	1	roots0.25hr_12	M00799	hrCCRCGTs / --sCACGTG	1.9e-07	6.13 / 7	T03532	c-Myc	NO Arabidopsis homologues	0	0
I	1	roots0.25hr_12	M00799	hrCCRCGTs / --sCACGTG	1.9e-07	6.13 / 7	T03537	c-Myc	NO Arabidopsis homologues	0	0
I	1	roots0.25hr_12	M00799	hrCCRCGTs / --sCACGTG	1.9e-07	6.13 / 7	T09007	c-Myc	NO Arabidopsis homologues	0	0
I	1	roots0.25hr_12	M00799	hrCCRCGTs / --sCACGTG	1.9e-07	6.13 / 7	T09265	c-Myc	NO Arabidopsis homologues	0	0
I	1	roots0.25hr_12	M00799	hrCCRCGTs / --sCACGTG	1.9e-07	6.13 / 7	T09499	Max protein	NO Arabidopsis homologues	0	0
I	1	roots0.25hr_12	M00799	hrCCRCGTs / --sCACGTG	1.9e-07	6.13 / 7	T09909	Max-isoform2	NO Arabidopsis homologues	0	0
I	1	roots0.25hr_12	M00799	hrCCRCGTs / --sCACGTG	1.9e-07	6.13 / 7	T14514	c-Myc I	NO Arabidopsis homologues	0	0
I	1	roots0.25hr_12	M00799	hrCCRCGTs / --sCACGTG	1.9e-07	6.13 / 7	T16687	Max	NO Arabidopsis homologues	0	0
I	1	roots0.25hr_12	M00799	hrCCRCGTs / --sCACGTG	1.9e-07	6.13 / 7	T16688	Max	NO Arabidopsis homologues	0	0
I	1	roots0.25hr_12	M00799	hrCCRCGTs / --sCACGTG	1.9e-07	6.13 / 7	T16690	Max	NO Arabidopsis homologues	0	0
I	1	roots0.25hr_12	M00799	hrCCRCGTs / --sCACGTG	1.9e-07	6.13 / 7	T17324	c-Myc	NO Arabidopsis homologues	0	0
I	1	roots0.25hr_12	M01995	sACGYGGyd / -ACGTGk--	2.1e-07	5.68 / 6	T09330	ABA INSENSITIVE 5	AT2G36270	0	9 / 9
I	1	roots0.25hr_12	M01995	sACGYGGyd / -ACGTGk--	2.1e-07	5.68 / 6	T09330	ABA INSENSITIVE 5	AT1G49720	5e-50	9 / 9
I	1	roots0.25hr_12	M01995	sACGYGGyd / -ACGTGk--	2.1e-07	5.68 / 6	T09330	ABA INSENSITIVE 5	AT3G56850	1e-24	9 / 9
I	1	roots0.25hr_12	M01995	sACGYGGyd / -ACGTGk--	2.1e-07	5.68 / 6	T09330	ABA INSENSITIVE 5	AT2G41070	4e-18	9 / 9
I	1	roots0.25hr_12	M01995	sACGYGGyd / -ACGTGk--	2.1e-07	5.68 / 6	T09330	ABA INSENSITIVE 5	AT4G34000	6e-28
I	1	roots0.25hr_12	M01995	sACGYGGyd / -ACGTGk--	2.1e-07	5.68 / 6	T09330	ABA INSENSITIVE 5	AT3G19290	8e-24
I	1	roots0.25hr_12	M01995	sACGYGGyd / -ACGTGk--	2.1e-07	5.68 / 6	T09330	ABA INSENSITIVE 5	AT1G45249	5e-26
I	1	roots0.25hr_12	M01995	sACGYGGyd / -ACGTGk--	2.1e-07	5.68 / 6	T09330	ABA INSENSITIVE 5	AT5G42910	3e-11	9 / 9
I	1	roots0.25hr_12	M01995	sACGYGGyd / -ACGTGk--	2.1e-07	5.68 / 6	T09330	ABA INSENSITIVE 5	AT3G44460	4e-31	9 / 9
I	1	roots0.25hr_12	M01995	sACGYGGyd / -ACGTGk--	2.1e-07	5.68 / 6	T09330	ABA INSENSITIVE 5	AT5G44080	9e-18	9 / 9
I	1	roots0.25hr_12	M01995	sACGYGGyd / -ACGTGk--	2.1e-07	5.68 / 6	T09330	ABA INSENSITIVE 5	AT1G03970	9e-14	9 / 9
I	1	roots0.25hr_12	M01995	sACGYGGyd / -ACGTGk--	2.1e-07	5.68 / 6	T15775	ABI5	AT2G36270	7e-38	9 / 9
I	1	roots0.25hr_12	M01995	sACGYGGyd / -ACGTGk--	2.1e-07	5.68 / 6	T15775	ABI5	AT1G49720	3e-36	9 / 9
I	1	roots0.25hr_12	M01995	sACGYGGyd / -ACGTGk--	2.1e-07	5.68 / 6	T15775	ABI5	AT3G56850	9e-44	9 / 9
I	1	roots0.25hr_12	M01995	sACGYGGyd / -ACGTGk--	2.1e-07	5.68 / 6	T15775	ABI5	AT2G41070	6e-42	9 / 9
I	1	roots0.25hr_12	M01995	sACGYGGyd / -ACGTGk--	2.1e-07	5.68 / 6	T15775	ABI5	AT4G34000	1e-41	9 / 9
I	1	roots0.25hr_12	M01995	sACGYGGyd / -ACGTGk--	2.1e-07	5.68 / 6	T15775	ABI5	AT3G19290	1e-38	9 / 9
I	1	roots0.25hr_12	M01995	sACGYGGyd / -ACGTGk--	2.1e-07	5.68 / 6	T15775	ABI5	AT1G45249	1e-36	9 / 9
I	1	roots0.25hr_12	M01995	sACGYGGyd / -ACGTGk--	2.1e-07	5.68 / 6	T15775	ABI5	AT5G42910	2e-32	9 / 9
I	1	roots0.25hr_12	M01995	sACGYGGyd / -ACGTGk--	2.1e-07	5.68 / 6	T15775	ABI5	AT3G44460	9e-28	9 / 9
I	1	roots0.25hr_12	M01995	sACGYGGyd / -ACGTGk--	2.1e-07	5.68 / 6	T15775	ABI5	AT5G44080	2e-13	9 / 9
I	1	roots0.25hr_12	M01995	sACGYGGyd / -ACGTGk--	2.1e-07	5.68 / 6	T15775	ABI5	AT1G03970	2e-12	9 / 9
I	1	roots0.25hr_12	M00442	-----sACGYGGyd--- / kbggmCACGTGGCmcga	2.4e-07	7.49 / 9	T13760	ABF1	AT1G49720	0	12 / 12
I	1	roots0.25hr_12	M00442	-----sACGYGGyd--- / kbggmCACGTGGCmcga	2.4e-07	7.49 / 9	T13760	ABF1	AT4G34000	3e-89	12 / 12
I	1	roots0.25hr_12	M00442	-----sACGYGGyd--- / kbggmCACGTGGCmcga	2.4e-07	7.49 / 9	T13760	ABF1	AT3G19290	2e-146	11 / 12
I	1	roots0.25hr_12	M00442	-----sACGYGGyd--- / kbggmCACGTGGCmcga	2.4e-07	7.49 / 9	T13760	ABF1	AT1G45249	3e-76	11 / 12
I	1	roots0.25hr_12	M00442	-----sACGYGGyd--- / kbggmCACGTGGCmcga	2.4e-07	7.49 / 9	T13760	ABF1	AT2G36270	1e-41	11 / 12
I	1	roots0.25hr_12	M00442	-----sACGYGGyd--- / kbggmCACGTGGCmcga	2.4e-07	7.49 / 9	T13760	ABF1	AT5G42910	2e-11	9 / 12
I	1	roots0.25hr_12	M00442	-----sACGYGGyd--- / kbggmCACGTGGCmcga	2.4e-07	7.49 / 9	T13760	ABF1	AT3G56850	5e-34	11 / 12
I	1	roots0.25hr_12	M00442	-----sACGYGGyd--- / kbggmCACGTGGCmcga	2.4e-07	7.49 / 9	T13760	ABF1	AT2G41070	3e-28	11 / 12
I	1	roots0.25hr_12	M00442	-----sACGYGGyd--- / kbggmCACGTGGCmcga	2.4e-07	7.49 / 9	T13760	ABF1	AT3G44460	2e-26	9 / 9
I	1	roots0.25hr_12	M00442	-----sACGYGGyd--- / kbggmCACGTGGCmcga	2.4e-07	7.49 / 9	T13760	ABF1	AT5G44080	1e-11	12 / 12
I	1	roots0.25hr_12	M00442	-----sACGYGGyd--- / kbggmCACGTGGCmcga	2.4e-07	7.49 / 9	T13763	ABF3	AT1G49720	2e-91	12 / 12
I	1	roots0.25hr_12	M00442	-----sACGYGGyd--- / kbggmCACGTGGCmcga	2.4e-07	7.49 / 9	T13763	ABF3	AT4G34000	0	12 / 12
I	1	roots0.25hr_12	M00442	-----sACGYGGyd--- / kbggmCACGTGGCmcga	2.4e-07	7.49 / 9	T13763	ABF3	AT3G19290	2e-94	11 / 12
I	1	roots0.25hr_12	M00442	-----sACGYGGyd--- / kbggmCACGTGGCmcga	2.4e-07	7.49 / 9	T13763	ABF3	AT1G45249	1e-80	11 / 12
I	1	roots0.25hr_12	M00442	-----sACGYGGyd--- / kbggmCACGTGGCmcga	2.4e-07	7.49 / 9	T13763	ABF3	AT2G36270	1e-20	11 / 12
I	1	roots0.25hr_12	M00442	-----sACGYGGyd--- / kbggmCACGTGGCmcga	2.4e-07	7.49 / 9	T13763	ABF3	AT5G42910	1e-34	10 / 11
I	1	roots0.25hr_12	M00442	-----sACGYGGyd--- / kbggmCACGTGGCmcga	2.4e-07	7.49 / 9	T13763	ABF3	AT3G56850	8e-23	11 / 12
I	1	roots0.25hr_12	M00442	-----sACGYGGyd--- / kbggmCACGTGGCmcga	2.4e-07	7.49 / 9	T13763	ABF3	AT2G41070	8e-20	11 / 12
I	1	roots0.25hr_12	M00442	-----sACGYGGyd--- / kbggmCACGTGGCmcga	2.4e-07	7.49 / 9	T13763	ABF3	AT3G44460	1e-23	9 / 9
I	1	roots0.25hr_12	M00442	-----sACGYGGyd--- / kbggmCACGTGGCmcga	2.4e-07	7.49 / 9	T13763	ABF3	AT5G44080	7e-13	10 / 10
I	1	roots0.25hr_12	M00442	-----sACGYGGyd--- / kbggmCACGTGGCmcga	2.4e-07	7.49 / 9	T13763	ABF3	AT1G03970	3e-12	9 / 9
I	1	roots0.25hr_12	M00945	--sACGYGGyd / vhsACGTsdb-	2.9e-07	6.85 / 8	T09449	common plant regulatory factor 2	AT5G28770	8e-82	13 / 13
I	1	roots0.25hr_12	M00945	--sACGYGGyd / vhsACGTsdb-	2.9e-07	6.85 / 8	T09449	common plant regulatory factor 2	AT4G02640	9e-51	12 / 12
I	1	roots0.25hr_12	M00945	--sACGYGGyd / vhsACGTsdb-	2.9e-07	6.85 / 8	T09449	common plant regulatory factor 2	AT3G54620	3e-45	12 / 12
I	1	roots0.25hr_12	M00945	--sACGYGGyd / vhsACGTsdb-	2.9e-07	6.85 / 8	T09449	common plant regulatory factor 2	AT5G24800	3e-33	12 / 12
I	1	roots0.25hr_12	M00945	--sACGYGGyd / vhsACGTsdb-	2.9e-07	6.85 / 8	T09449	common plant regulatory factor 2	AT3G30530	2e-13	10 / 12
I	1	roots0.25hr_12	M00945	--sACGYGGyd / vhsACGTsdb-	2.9e-07	6.85 / 8	T09449	common plant regulatory factor 2	AT2G18160	2e-13	11 / 12
I	1	roots0.25hr_12	M00945	--sACGYGGyd / vhsACGTsdb-	2.9e-07	6.85 / 8	T09449	common plant regulatory factor 2	AT2G04038	3e-12	12 / 12
I	1	roots0.25hr_12	M00945	--sACGYGGyd / vhsACGTsdb-	2.9e-07	6.85 / 8	T09449	common plant regulatory factor 2	AT1G13600	7e-12	11 / 12
I	1	roots0.25hr_12	M00945	--sACGYGGyd / vhsACGTsdb-	2.9e-07	6.85 / 8	T09449	common plant regulatory factor 2	AT1G75390	1e-11	11 / 11
I	1	roots0.25hr_12	M00945	--sACGYGGyd / vhsACGTsdb-	2.9e-07	6.85 / 8	T09449	common plant regulatory factor 2	AT1G06070	7e-11	10 / 12
I	1	roots0.25hr_12	M01699	hrCCRCGTs / ---CACGTG	4.1e-07	5.60 / 6	T00080	CB1	NO Arabidopsis homologues	0	0
I	1	roots0.25hr_12	M00660	hrCCRCGTs / --ysACGTr	4.1e-07	6.03 / 7	T02786	rice seed b-Zipper 3	AT5G24800	6e-45	8 / 8
I	1	roots0.25hr_12	M00660	hrCCRCGTs / --ysACGTr	4.1e-07	6.03 / 7	T02786	rice seed b-Zipper 3	AT5G28770	4e-23	8 / 8
I	1	roots0.25hr_12	M00660	hrCCRCGTs / --ysACGTr	4.1e-07	6.03 / 7	T02786	rice seed b-Zipper 3	AT4G02640	6e-18	8 / 8
I	1	roots0.25hr_12	M00660	hrCCRCGTs / --ysACGTr	4.1e-07	6.03 / 7	T02786	rice seed b-Zipper 3	AT3G54620	7e-18	8 / 8
I	1	roots0.25hr_12	M00660	hrCCRCGTs / --ysACGTr	4.1e-07	6.03 / 7	T02786	rice seed b-Zipper 3	AT3G30530	3e-13	8 / 8
I	1	roots0.25hr_12	M00660	hrCCRCGTs / --ysACGTr	4.1e-07	6.03 / 7	T02786	rice seed b-Zipper 3	AT2G18160	4e-13	8 / 8
I	1	roots0.25hr_12	M00660	hrCCRCGTs / --ysACGTr	4.1e-07	6.03 / 7	T02786	rice seed b-Zipper 3	AT1G75390	7e-13	8 / 8
I	1	roots0.25hr_12	M00660	hrCCRCGTs / --ysACGTr	4.1e-07	6.03 / 7	T02786	rice seed b-Zipper 3	AT2G04038	9e-13	8 / 8
I	1	roots0.25hr_12	M00660	hrCCRCGTs / --ysACGTr	4.1e-07	6.03 / 7	T02786	rice seed b-Zipper 3	AT1G13600	3e-12	8 / 8
I	1	roots0.25hr_12	M00660	hrCCRCGTs / --ysACGTr	4.1e-07	6.03 / 7	T02786	rice seed b-Zipper 3	AT3G62420	5e-11	8 / 8
I	1	roots0.25hr_12	M00660	hrCCRCGTs / --ysACGTr	4.1e-07	6.03 / 7	T02786	rice seed b-Zipper 3	AT4G34590	5e-11	8 / 8
I	1	roots0.25hr_12	M00660	hrCCRCGTs / --ysACGTr	4.1e-07	6.03 / 7	T02786	rice seed b-Zipper 3	AT5G15830	6e-11	8 / 8
I	1	roots0.25hr_12	M00372	hrCCRCGTs-- / -tyCACGTvra	6.6e-07	6.74 / 8	T08878	O2	AT5G24800	4e-20	8 / 9
I	1	roots0.25hr_12	M00372	hrCCRCGTs-- / -tyCACGTvra	6.6e-07	6.74 / 8	T08878	O2	AT5G28770	1e-19	8 / 9
I	1	roots0.25hr_12	M00372	hrCCRCGTs-- / -tyCACGTvra	6.6e-07	6.74 / 8	T08878	O2	AT3G54620	2e-19	8 / 9
I	1	roots0.25hr_12	M00372	hrCCRCGTs-- / -tyCACGTvra	6.6e-07	6.74 / 8	T08878	O2	AT4G02640	4e-19	8 / 9
I	1	roots0.25hr_12	M00372	hrCCRCGTs-- / -tyCACGTvra	6.6e-07	6.74 / 8	T08878	O2	AT1G75390	6e-14	9 / 9
I	1	roots0.25hr_12	M00372	hrCCRCGTs-- / -tyCACGTvra	6.6e-07	6.74 / 8	T08878	O2	AT2G18160	8e-12	8 / 9
I	1	roots0.25hr_12	M00372	hrCCRCGTs-- / -tyCACGTvra	6.6e-07	6.74 / 8	T08878	O2	AT4G37730	8e-11	8 / 9
I	1	roots0.25hr_12	M00372	hrCCRCGTs-- / -tyCACGTvra	6.6e-07	6.74 / 8	T08878	O2	AT3G62420	1e-10	8 / 9
I	1	roots0.25hr_12	M01610	hrCCRCGTs / -gmCACGT-	7.9e-07	5.94 / 7	T02039	HAC1	NO Arabidopsis homologues	0	0
I	1	roots0.25hr_12	M00375	hrCCRCGTs-- / -shsACGTsrs	9.1e-07	6.69 / 8	T00830	ASF-1	AT2G40950	4e-34	7 / 7
I	1	roots0.25hr_12	M00375	hrCCRCGTs-- / -shsACGTsrs	9.1e-07	6.69 / 8	T00830	ASF-1	AT3G56660	3e-22	7 / 7
I	1	roots0.25hr_12	M00375	hrCCRCGTs-- / -shsACGTsrs	9.1e-07	6.69 / 8	T00830	ASF-1	AT3G10800	4e-17	7 / 7
I	1	roots0.25hr_12	M00435/PIF3(2)	--hrCCRCGTs------ / rdrvCCACGTGGvmvsy	9.5e-07	7.29 / 9	T09089	AT1G09530	AT1G09530	0	7 / 7
I	1	roots0.25hr_12	M00435/PIF3(2)	--hrCCRCGTs------ / rdrvCCACGTGGvmvsy	9.5e-07	7.29 / 9	T09089	AT1G09530	AT2G46970	2e-31	5 / 7
I	1	roots0.25hr_12	M00435/PIF3(2)	--hrCCRCGTs------ / rdrvCCACGTGGvmvsy	9.5e-07	7.29 / 9	T09089	AT1G09530	AT2G20180	4e-30	7 / 7
I	1	roots0.25hr_12	M00435/PIF3(2)	--hrCCRCGTs------ / rdrvCCACGTGGvmvsy	9.5e-07	7.29 / 9	T09089	AT1G09530	AT4G36930	5e-26	7 / 7
I	1	roots0.25hr_12	M00435/PIF3(2)	--hrCCRCGTs------ / rdrvCCACGTGGvmvsy	9.5e-07	7.29 / 9	T09089	AT1G09530	AT5G67110	5e-24	7 / 7
I	1	roots0.25hr_12	M00435/PIF3(2)	--hrCCRCGTs------ / rdrvCCACGTGGvmvsy	9.5e-07	7.29 / 9	T09089	AT1G09530	AT4G28790	1e-23	6 / 7
I	1	roots0.25hr_12	M00435/PIF3(2)	--hrCCRCGTs------ / rdrvCCACGTGGvmvsy	9.5e-07	7.29 / 9	T09089	AT1G09530	AT3G59060	1e-23	7 / 7
I	1	roots0.25hr_12	M00435/PIF3(2)	--hrCCRCGTs------ / rdrvCCACGTGGvmvsy	9.5e-07	7.29 / 9	T09089	AT1G09530	AT4G00050	4e-23	7 / 7
I	1	roots0.25hr_12	M00435/PIF3(2)	--hrCCRCGTs------ / rdrvCCACGTGGvmvsy	9.5e-07	7.29 / 9	T09089	AT1G09530	AT4G28815	1e-21	5 / 7
I	1	roots0.25hr_12	M00435/PIF3(2)	--hrCCRCGTs------ / rdrvCCACGTGGvmvsy	9.5e-07	7.29 / 9	T09089	AT1G09530	AT4G28800	5e-21	6 / 7
I	1	roots0.25hr_12	M00435/PIF3(2)	--hrCCRCGTs------ / rdrvCCACGTGGvmvsy	9.5e-07	7.29 / 9	T09089	AT1G09530	AT2G43010	9e-21	7 / 7
I	1	roots0.25hr_12	M00435/PIF3(2)	--hrCCRCGTs------ / rdrvCCACGTGGvmvsy	9.5e-07	7.29 / 9	T09089	AT1G09530	AT2G24260	2e-20	5 / 7
I	1	roots0.25hr_12	M00435/PIF3(2)	--hrCCRCGTs------ / rdrvCCACGTGGvmvsy	9.5e-07	7.29 / 9	T09089	AT1G09530	AT3G62090	2e-19	5 / 7
I	1	roots0.25hr_12	M00435/PIF3(2)	--hrCCRCGTs------ / rdrvCCACGTGGvmvsy	9.5e-07	7.29 / 9	T09089	AT1G09530	AT5G58010	7e-19	5 / 7
I	1	roots0.25hr_12	M00435/PIF3(2)	--hrCCRCGTs------ / rdrvCCACGTGGvmvsy	9.5e-07	7.29 / 9	T09089	AT1G09530	AT4G30980	7e-19	5 / 7
I	1	roots0.25hr_12	M00435/PIF3(2)	--hrCCRCGTs------ / rdrvCCACGTGGvmvsy	9.5e-07	7.29 / 9	T09089	AT1G09530	AT1G02340	1e-18	3 / 4
I	1	roots0.25hr_12	M00435/PIF3(2)	--hrCCRCGTs------ / rdrvCCACGTGGvmvsy	9.5e-07	7.29 / 9	T09089	AT1G09530	AT5G61270	1e-16	7 / 7
I	1	roots0.25hr_12	M00435/PIF3(2)	--hrCCRCGTs------ / rdrvCCACGTGGvmvsy	9.5e-07	7.29 / 9	T09089	AT1G09530	AT1G10120	3e-16	5 / 7
I	1	roots0.25hr_12	M00435/PIF3(2)	--hrCCRCGTs------ / rdrvCCACGTGGvmvsy	9.5e-07	7.29 / 9	T09089	AT1G09530	AT1G59640	6e-16	5 / 7
I	1	roots0.25hr_12	M00435/PIF3(2)	--hrCCRCGTs------ / rdrvCCACGTGGvmvsy	9.5e-07	7.29 / 9	T09089	AT1G09530	AT3G07340	9e-16	5 / 7
I	1	roots0.25hr_12	M00435/PIF3(2)	--hrCCRCGTs------ / rdrvCCACGTGGvmvsy	9.5e-07	7.29 / 9	T09089	AT1G09530	AT5G62610	2e-15	5 / 7
I	1	roots0.25hr_12	M00435/PIF3(2)	--hrCCRCGTs------ / rdrvCCACGTGGvmvsy	9.5e-07	7.29 / 9	T09089	AT1G09530	AT4G28811	3e-15	7 / 7
I	1	roots0.25hr_12	M00435/PIF3(2)	--hrCCRCGTs------ / rdrvCCACGTGGvmvsy	9.5e-07	7.29 / 9	T09089	AT1G09530	AT5G50915	9e-15	5 / 7
I	1	roots0.25hr_12	M00435/PIF3(2)	--hrCCRCGTs------ / rdrvCCACGTGGvmvsy	9.5e-07	7.29 / 9	T09089	AT1G09530	AT1G68920	2e-14	5 / 7
I	1	roots0.25hr_12	M00435/PIF3(2)	--hrCCRCGTs------ / rdrvCCACGTGGvmvsy	9.5e-07	7.29 / 9	T09089	AT1G09530	AT4G36540	3e-14	5 / 7
I	1	roots0.25hr_12	M00435/PIF3(2)	--hrCCRCGTs------ / rdrvCCACGTGGvmvsy	9.5e-07	7.29 / 9	T09089	AT1G09530	AT2G18300	3e-14	5 / 7
I	1	roots0.25hr_12	M00435/PIF3(2)	--hrCCRCGTs------ / rdrvCCACGTGGvmvsy	9.5e-07	7.29 / 9	T09089	AT1G09530	AT5G48560	5e-14	5 / 7
I	1	roots0.25hr_12	M00435/PIF3(2)	--hrCCRCGTs------ / rdrvCCACGTGGvmvsy	9.5e-07	7.29 / 9	T09089	AT1G09530	AT3G23690	1e-13	5 / 7
I	1	roots0.25hr_12	M00435/PIF3(2)	--hrCCRCGTs------ / rdrvCCACGTGGvmvsy	9.5e-07	7.29 / 9	T09089	AT1G09530	AT1G73830	1e-13	5 / 7
I	1	roots0.25hr_12	M00435/PIF3(2)	--hrCCRCGTs------ / rdrvCCACGTGGvmvsy	9.5e-07	7.29 / 9	T09089	AT1G09530	AT1G26260	2e-13	5 / 7
I	1	roots0.25hr_12	M00435/PIF3(2)	--hrCCRCGTs------ / rdrvCCACGTGGvmvsy	9.5e-07	7.29 / 9	T09089	AT1G09530	AT1G18400	2e-13	5 / 7
I	1	roots0.25hr_12	M00435/PIF3(2)	--hrCCRCGTs------ / rdrvCCACGTGGvmvsy	9.5e-07	7.29 / 9	T09089	AT1G09530	AT4G34530	3e-13	5 / 7
I	1	roots0.25hr_12	M00435/PIF3(2)	--hrCCRCGTs------ / rdrvCCACGTGGvmvsy	9.5e-07	7.29 / 9	T09089	AT1G09530	AT1G27740	1e-12	3 / 5
I	1	roots0.25hr_12	M00435/PIF3(2)	--hrCCRCGTs------ / rdrvCCACGTGGvmvsy	9.5e-07	7.29 / 9	T09089	AT1G09530	AT1G25330	2e-12	5 / 7
I	1	roots0.25hr_12	M00435/PIF3(2)	--hrCCRCGTs------ / rdrvCCACGTGGvmvsy	9.5e-07	7.29 / 9	T09089	AT1G09530	AT5G43175	4e-12	3 / 5
I	1	roots0.25hr_12	M00435/PIF3(2)	--hrCCRCGTs------ / rdrvCCACGTGGvmvsy	9.5e-07	7.29 / 9	T09089	AT1G09530	AT2G42300	5e-12	5 / 7
I	1	roots0.25hr_12	M00435/PIF3(2)	--hrCCRCGTs------ / rdrvCCACGTGGvmvsy	9.5e-07	7.29 / 9	T09089	AT1G09530	AT5G37800	3e-11	3 / 5
I	1	roots0.25hr_12	M00435/PIF3(2)	--hrCCRCGTs------ / rdrvCCACGTGGvmvsy	9.5e-07	7.29 / 9	T09089	AT1G09530	AT1G66470	4e-11	3 / 5
I	1	roots0.25hr_12	M00356/bZIP910(1)	---sACGYGGyd / GATGACGTGGCm	1.1e-06	6.94 / 9	T02789	bZIP910	AT3G62420	6e-46	7 / 7
I	1	roots0.25hr_12	M00356/bZIP910(1)	---sACGYGGyd / GATGACGTGGCm	1.1e-06	6.94 / 9	T02789	bZIP910	AT1G75390	3e-25	7 / 7
I	1	roots0.25hr_12	M00356/bZIP910(1)	---sACGYGGyd / GATGACGTGGCm	1.1e-06	6.94 / 9	T02789	bZIP910	AT2G18160	9e-24	7 / 7
I	1	roots0.25hr_12	M00356/bZIP910(1)	---sACGYGGyd / GATGACGTGGCm	1.1e-06	6.94 / 9	T02789	bZIP910	AT4G34590	1e-21	7 / 7
I	1	roots0.25hr_12	M00356/bZIP910(1)	---sACGYGGyd / GATGACGTGGCm	1.1e-06	6.94 / 9	T02789	bZIP910	AT3G30530	2e-12	7 / 7
I	1	roots0.25hr_12	M00356/bZIP910(1)	---sACGYGGyd / GATGACGTGGCm	1.1e-06	6.94 / 9	T02789	bZIP910	AT1G68880	2e-12	7 / 7
I	1	roots0.25hr_12	M00356/bZIP910(1)	---sACGYGGyd / GATGACGTGGCm	1.1e-06	6.94 / 9	T02789	bZIP910	AT5G49450	7e-12	7 / 7
I	1	roots0.25hr_12	M00356/bZIP910(1)	---sACGYGGyd / GATGACGTGGCm	1.1e-06	6.94 / 9	T02789	bZIP910	AT1G13600	6e-11	7 / 7
I	1	roots0.25hr_12	M00356/bZIP910(1)	---sACGYGGyd / GATGACGTGGCm	1.1e-06	6.94 / 9	T02789	bZIP910	AT5G15830	8e-11	7 / 7
I	1	roots0.25hr_12	M00356/bZIP910(1)	---sACGYGGyd / GATGACGTGGCm	1.1e-06	6.94 / 9	T02789	bZIP910	AT2G04038	9e-11	7 / 7
I	1	roots0.25hr_12	M00356/bZIP910(1)	---sACGYGGyd / GATGACGTGGCm	1.1e-06	6.94 / 9	T02789	bZIP910	AT5G38800	1e-10	7 / 7
I	1	roots0.25hr_12	M00483	-sACGYGGyd / TGACGTGG--	1.2e-06	6.20 / 7	T09623	activating transcription factor 6	NO Arabidopsis homologues	0	0
I	1	roots0.25hr_12	M00370	--sACGYGGyd / khsACGTsdm-	1.3e-06	6.64 / 8	T09444	common plant regulatory factor 3	AT4G36730	4e-64	7 / 7
I	1	roots0.25hr_12	M00370	--sACGYGGyd / khsACGTsdm-	1.3e-06	6.64 / 8	T09444	common plant regulatory factor 3	AT2G35530	2e-22	7 / 7
I	1	roots0.25hr_12	M00370	--sACGYGGyd / khsACGTsdm-	1.3e-06	6.64 / 8	T09444	common plant regulatory factor 3	AT1G32150	1e-20	7 / 7
I	1	roots0.25hr_12	M00370	--sACGYGGyd / khsACGTsdm-	1.3e-06	6.64 / 8	T09444	common plant regulatory factor 3	AT2G46270	8e-16	7 / 7
I	1	roots0.25hr_12	M00370	--sACGYGGyd / khsACGTsdm-	1.3e-06	6.64 / 8	T09444	common plant regulatory factor 3	AT4G01120	6e-14	7 / 7
I	1	roots0.25hr_12	MNT_DBD	hrCCRCGTs-- / -avCACGTGcy	1.3e-06	6.63 / 8	MNT_DBD	bHLHd3	NO Arabidopsis homologues	0	0
I	1	roots0.25hr_12	M03125/PL0007.1	-----sACGYGGyd-- / yrdAmCACGTGktymr	1.9e-06	7.15 / 9	Q18711	Q18711_CAEEL	NO Arabidopsis homologues	0	0
I	1	roots0.25hr_12	M00358/bZIP911(1)	---sACGYGGyd / GrTGACGTGGCC	2.2e-06	6.83 / 9	T02790	bZIP911	AT3G62420	4e-47	8 / 8
I	1	roots0.25hr_12	M00358/bZIP911(1)	---sACGYGGyd / GrTGACGTGGCC	2.2e-06	6.83 / 9	T02790	bZIP911	AT1G75390	8e-30	8 / 8
I	1	roots0.25hr_12	M00358/bZIP911(1)	---sACGYGGyd / GrTGACGTGGCC	2.2e-06	6.83 / 9	T02790	bZIP911	AT2G18160	3e-23	8 / 8
I	1	roots0.25hr_12	M00358/bZIP911(1)	---sACGYGGyd / GrTGACGTGGCC	2.2e-06	6.83 / 9	T02790	bZIP911	AT4G34590	2e-21	8 / 8
I	1	roots0.25hr_12	M00358/bZIP911(1)	---sACGYGGyd / GrTGACGTGGCC	2.2e-06	6.83 / 9	T02790	bZIP911	AT3G30530	7e-12	8 / 8
I	1	roots0.25hr_12	M00358/bZIP911(1)	---sACGYGGyd / GrTGACGTGGCC	2.2e-06	6.83 / 9	T02790	bZIP911	AT5G49450	9e-12	8 / 8
I	1	roots0.25hr_12	UP00367	-----sACGYGGyd-- / yrdamCACGTGktymr	2.2e-06	7.12 / 9	UP00367	hlh-23	NO Arabidopsis homologues	0	0
I	1	roots0.25hr_12	TFEB_full	--sACGYGGyd / rTCACGTGry-	2.7e-06	6.53 / 8	TFEB_full	Fragment	NO Arabidopsis homologues	0	0
I	1	roots0.25hr_12	M01585	--sACGYGGyd / grCACGTGrs-	2.8e-06	6.52 / 8	T13900	AT2G20180	AT2G20180	0	6 / 6
I	1	roots0.25hr_12	M01585	--sACGYGGyd / grCACGTGrs-	2.8e-06	6.52 / 8	T13900	AT2G20180	AT4G28800	3e-93	5 / 6
I	1	roots0.25hr_12	M01585	--sACGYGGyd / grCACGTGrs-	2.8e-06	6.52 / 8	T13900	AT2G20180	AT4G28811	2e-80	6 / 6
I	1	roots0.25hr_12	M01585	--sACGYGGyd / grCACGTGrs-	2.8e-06	6.52 / 8	T13900	AT2G20180	AT4G28790	2e-68	5 / 6
I	1	roots0.25hr_12	M01585	--sACGYGGyd / grCACGTGrs-	2.8e-06	6.52 / 8	T13900	AT2G20180	AT4G28815	9e-44	5 / 6
I	1	roots0.25hr_12	M01585	--sACGYGGyd / grCACGTGrs-	2.8e-06	6.52 / 8	T13900	AT2G20180	AT2G43010	3e-31	6 / 6
I	1	roots0.25hr_12	M01585	--sACGYGGyd / grCACGTGrs-	2.8e-06	6.52 / 8	T13900	AT2G20180	AT1G09530	9e-31	6 / 6
I	1	roots0.25hr_12	M01585	--sACGYGGyd / grCACGTGrs-	2.8e-06	6.52 / 8	T13900	AT2G20180	AT2G46970	6e-29	4 / 6
I	1	roots0.25hr_12	M01585	--sACGYGGyd / grCACGTGrs-	2.8e-06	6.52 / 8	T13900	AT2G20180	AT3G59060	7e-29	6 / 6
I	1	roots0.25hr_12	M01585	--sACGYGGyd / grCACGTGrs-	2.8e-06	6.52 / 8	T13900	AT2G20180	AT4G36930	1e-26	6 / 6
I	1	roots0.25hr_12	M01585	--sACGYGGyd / grCACGTGrs-	2.8e-06	6.52 / 8	T13900	AT2G20180	AT5G67110	1e-24	6 / 6
I	1	roots0.25hr_12	M01585	--sACGYGGyd / grCACGTGrs-	2.8e-06	6.52 / 8	T13900	AT2G20180	AT4G00050	3e-24	6 / 6
I	1	roots0.25hr_12	M01585	--sACGYGGyd / grCACGTGrs-	2.8e-06	6.52 / 8	T13900	AT2G20180	AT2G24260	4e-19	4 / 6
I	1	roots0.25hr_12	M01585	--sACGYGGyd / grCACGTGrs-	2.8e-06	6.52 / 8	T13900	AT2G20180	AT5G58010	6e-19	4 / 6
I	1	roots0.25hr_12	M01585	--sACGYGGyd / grCACGTGrs-	2.8e-06	6.52 / 8	T13900	AT2G20180	AT4G30980	9e-19	4 / 6
I	1	roots0.25hr_12	M01585	--sACGYGGyd / grCACGTGrs-	2.8e-06	6.52 / 8	T13900	AT2G20180	AT3G62090	4e-18	4 / 6
I	1	roots0.25hr_12	M01585	--sACGYGGyd / grCACGTGrs-	2.8e-06	6.52 / 8	T13900	AT2G20180	AT1G02340	2e-17	2 / 3
I	1	roots0.25hr_12	M01585	--sACGYGGyd / grCACGTGrs-	2.8e-06	6.52 / 8	T13900	AT2G20180	AT1G68920	2e-17	4 / 6
I	1	roots0.25hr_12	M01585	--sACGYGGyd / grCACGTGrs-	2.8e-06	6.52 / 8	T13900	AT2G20180	AT1G10120	4e-17	4 / 6
I	1	roots0.25hr_12	M01585	--sACGYGGyd / grCACGTGrs-	2.8e-06	6.52 / 8	T13900	AT2G20180	AT1G59640	8e-16	4 / 6
I	1	roots0.25hr_12	M01585	--sACGYGGyd / grCACGTGrs-	2.8e-06	6.52 / 8	T13900	AT2G20180	AT3G07340	9e-16	4 / 6
I	1	roots0.25hr_12	M01585	--sACGYGGyd / grCACGTGrs-	2.8e-06	6.52 / 8	T13900	AT2G20180	AT5G61270	9e-16	6 / 6
I	1	roots0.25hr_12	M01585	--sACGYGGyd / grCACGTGrs-	2.8e-06	6.52 / 8	T13900	AT2G20180	AT1G26260	1e-15	4 / 6
I	1	roots0.25hr_12	M01585	--sACGYGGyd / grCACGTGrs-	2.8e-06	6.52 / 8	T13900	AT2G20180	AT5G50915	4e-15	4 / 6
I	1	roots0.25hr_12	M01585	--sACGYGGyd / grCACGTGrs-	2.8e-06	6.52 / 8	T13900	AT2G20180	AT4G36540	7e-15	4 / 6
I	1	roots0.25hr_12	M01585	--sACGYGGyd / grCACGTGrs-	2.8e-06	6.52 / 8	T13900	AT2G20180	AT1G25330	2e-14	4 / 6
I	1	roots0.25hr_12	M01585	--sACGYGGyd / grCACGTGrs-	2.8e-06	6.52 / 8	T13900	AT2G20180	AT5G48560	2e-14	4 / 6
I	1	roots0.25hr_12	M01585	--sACGYGGyd / grCACGTGrs-	2.8e-06	6.52 / 8	T13900	AT2G20180	AT4G34530	2e-14	4 / 6
I	1	roots0.25hr_12	M01585	--sACGYGGyd / grCACGTGrs-	2.8e-06	6.52 / 8	T13900	AT2G20180	AT2G18300	4e-14	4 / 6
I	1	roots0.25hr_12	M01585	--sACGYGGyd / grCACGTGrs-	2.8e-06	6.52 / 8	T13900	AT2G20180	AT3G23690	6e-14	4 / 6
I	1	roots0.25hr_12	M01585	--sACGYGGyd / grCACGTGrs-	2.8e-06	6.52 / 8	T13900	AT2G20180	AT5G62610	1e-13	4 / 6
I	1	roots0.25hr_12	M01585	--sACGYGGyd / grCACGTGrs-	2.8e-06	6.52 / 8	T13900	AT2G20180	AT1G73830	2e-13	4 / 6
I	1	roots0.25hr_12	M01585	--sACGYGGyd / grCACGTGrs-	2.8e-06	6.52 / 8	T13900	AT2G20180	AT1G18400	4e-13	4 / 6
I	1	roots0.25hr_12	M01585	--sACGYGGyd / grCACGTGrs-	2.8e-06	6.52 / 8	T13900	AT2G20180	AT2G42300	6e-13	4 / 6
I	1	roots0.25hr_12	USF1_DBD	--sACGYGGyd / rtCACGTGay-	3.6e-06	6.48 / 8	USF1_DBD	bHLHb11	NO Arabidopsis homologues	0	0
I	1	roots0.25hr_12	1nkp_DE	-sACGYGGyd / gCACGTG---	4.1e-06	5.72 / 6	1nkp_D	bHLHe39	NO Arabidopsis homologues	0	0
I	1	roots0.25hr_12	1nkp_DE	-sACGYGGyd / gCACGTG---	4.1e-06	5.72 / 6	1nkp_E	bHLHd4	NO Arabidopsis homologues	0	0
I	1	roots0.25hr_12	TFE3_DBD	hrCCRCGTs-- / -ryCACGTGay	4.8e-06	6.44 / 8	TFE3_DBD	bHLHe33	NO Arabidopsis homologues	0	0
I	1	roots0.25hr_12	4h10_AB	hrCCRCGTs / --TCaCGtG	6.5e-06	5.65 / 7	4h10_A	Aryl hydrocarbon receptor nuclear translocator-like protein 1	NO Arabidopsis homologues	0	0
I	1	roots0.25hr_12	4h10_AB	hrCCRCGTs / --TCaCGtG	6.5e-06	5.65 / 7	4h10_B	Circadian locomoter output cycles protein kaput	NO Arabidopsis homologues	0	0
I	1	roots0.25hr_12	M00055	hrCCRCGTs--- / ymcCACGTGymv	7.6e-06	6.64 / 9	T02381	MYCN	NO Arabidopsis homologues	0	0
I	1	roots0.25hr_12	M00055	hrCCRCGTs--- / ymcCACGTGymv	7.6e-06	6.64 / 9	T02382	N-Myc	NO Arabidopsis homologues	0	0
I	1	roots0.25hr_12	M00055	hrCCRCGTs--- / ymcCACGTGymv	7.6e-06	6.64 / 9	T02383	N-Myc	NO Arabidopsis homologues	0	0
I	1	roots0.25hr_12	M00055	hrCCRCGTs--- / ymcCACGTGymv	7.6e-06	6.64 / 9	T09018	c-nmyc	NO Arabidopsis homologues	0	0
I	1	roots0.25hr_12	M00055	hrCCRCGTs--- / ymcCACGTGymv	7.6e-06	6.64 / 9	T11409	N-Myc	NO Arabidopsis homologues	0	0
I	1	roots0.25hr_12	M00055	hrCCRCGTs--- / ymcCACGTGymv	7.6e-06	6.64 / 9	T15206	MYCN	NO Arabidopsis homologues	0	0
I	1	roots0.25hr_12	M00700	hrCCRCGTs- / -GCCACsTCA	8.8e-06	6.16 / 8	T02809	regulator of MAT1	AT2G46270	4e-39	11 / 11
I	1	roots0.25hr_12	M00700	hrCCRCGTs- / -GCCACsTCA	8.8e-06	6.16 / 8	T02809	regulator of MAT1	AT4G36730	2e-107	11 / 11
I	1	roots0.25hr_12	M00700	hrCCRCGTs- / -GCCACsTCA	8.8e-06	6.16 / 8	T02809	regulator of MAT1	AT4G01120	1e-32	11 / 11
I	1	roots0.25hr_12	M00700	hrCCRCGTs- / -GCCACsTCA	8.8e-06	6.16 / 8	T02809	regulator of MAT1	AT2G35530	1e-65	11 / 11
I	1	roots0.25hr_12	M00700	hrCCRCGTs- / -GCCACsTCA	8.8e-06	6.16 / 8	T02809	regulator of MAT1	AT1G32150	4e-55	11 / 11
I	1	roots0.25hr_12	M00700	hrCCRCGTs- / -GCCACsTCA	8.8e-06	6.16 / 8	T02809	regulator of MAT1	AT5G60830	2e-11	10 / 11
I	1	roots0.25hr_12	M00700	hrCCRCGTs- / -GCCACsTCA	8.8e-06	6.16 / 8	T02809	regulator of MAT1	AT5G15830	1e-10	10 / 11
I	1	roots0.25hr_12	M00700	hrCCRCGTs- / -GCCACsTCA	8.8e-06	6.16 / 8	T02809	regulator of MAT1	AT3G30530	1e-10	10 / 11
I	1	roots0.25hr_12	M00700	hrCCRCGTs- / -GCCACsTCA	8.8e-06	6.16 / 8	T02810	regulator of MAT2	AT2G46270	6e-118	11 / 11
I	1	roots0.25hr_12	M00700	hrCCRCGTs- / -GCCACsTCA	8.8e-06	6.16 / 8	T02810	regulator of MAT2	AT4G36730	9e-38	11 / 11
I	1	roots0.25hr_12	M00700	hrCCRCGTs- / -GCCACsTCA	8.8e-06	6.16 / 8	T02810	regulator of MAT2	AT4G01120	2e-82	11 / 11
I	1	roots0.25hr_12	M00700	hrCCRCGTs- / -GCCACsTCA	8.8e-06	6.16 / 8	T02810	regulator of MAT2	AT2G35530	9e-45	11 / 11
I	1	roots0.25hr_12	M00700	hrCCRCGTs- / -GCCACsTCA	8.8e-06	6.16 / 8	T02810	regulator of MAT2	AT1G32150	5e-38	11 / 11
I	1	roots0.25hr_12	M00700	hrCCRCGTs- / -GCCACsTCA	8.8e-06	6.16 / 8	T02810	regulator of MAT2	AT5G60830	5e-12	10 / 11
I	1	roots0.25hr_12	CREB3_full_2	-hrCCRCGTs---- / rtGmCACGTCAycr	9.0e-06	6.77 / 9	CREB3_full	CREB3	NO Arabidopsis homologues	0	0
I	1	roots0.25hr_12	SREBF2_DBD	--sACGYGGyd / ATCACGTGAy-	9.9e-06	6.32 / 8	SREBF2_DBD	Q05BD5_HUMAN	NO Arabidopsis homologues	0	0
I	1	roots0.25hr_12	1an4_AB	-hrCCRCGTs--- / AnncCACGTGAnC	1.2e-05	6.66 / 9	1an4_A	bHLHb11	NO Arabidopsis homologues	0	0
I	1	roots0.25hr_12	M00653	hrCCRCGTs / ---SACGT-	1.2e-05	4.85 / 5	T02999	OBF1	AT3G62420	3e-32	9 / 10
I	1	roots0.25hr_12	M00653	hrCCRCGTs / ---SACGT-	1.2e-05	4.85 / 5	T02999	OBF1	AT1G75390	3e-23	10 / 10
I	1	roots0.25hr_12	M00653	hrCCRCGTs / ---SACGT-	1.2e-05	4.85 / 5	T02999	OBF1	AT2G18160	7e-19	9 / 10
I	1	roots0.25hr_12	M00653	hrCCRCGTs / ---SACGT-	1.2e-05	4.85 / 5	T02999	OBF1	AT4G34590	1e-17	9 / 10
I	1	roots0.25hr_12	M00653	hrCCRCGTs / ---SACGT-	1.2e-05	4.85 / 5	T02999	OBF1	AT3G30530	2e-13	9 / 10
I	1	roots0.25hr_12	M00653	hrCCRCGTs / ---SACGT-	1.2e-05	4.85 / 5	T02999	OBF1	AT5G15830	8e-13	9 / 10
I	1	roots0.25hr_12	M00653	hrCCRCGTs / ---SACGT-	1.2e-05	4.85 / 5	T02999	OBF1	AT2G04038	1e-11	9 / 10
I	1	roots0.25hr_12	M00653	hrCCRCGTs / ---SACGT-	1.2e-05	4.85 / 5	T02999	OBF1	AT3G49760	2e-11	10 / 10
I	1	roots0.25hr_12	M00653	hrCCRCGTs / ---SACGT-	1.2e-05	4.85 / 5	T02999	OBF1	AT1G13600	3e-11	9 / 10
I	1	roots0.25hr_12	M00653	hrCCRCGTs / ---SACGT-	1.2e-05	4.85 / 5	T02999	OBF1	AT5G38800	3e-11	10 / 10
I	1	roots0.25hr_12	M00653	hrCCRCGTs / ---SACGT-	1.2e-05	4.85 / 5	T02999	OBF1	AT2G35530	6e-11	10 / 10
I	1	roots0.25hr_12	M00653	hrCCRCGTs / ---SACGT-	1.2e-05	4.85 / 5	T02999	OBF1	AT5G49450	8e-11	10 / 10
I	1	roots0.25hr_12	M00653	hrCCRCGTs / ---SACGT-	1.2e-05	4.85 / 5	T02999	OBF1	AT1G32150	1e-10	10 / 10
I	1	roots0.25hr_12	Srebf1_DBD	hrCCRCGTs-- / -rTCACGTGAy	1.3e-05	6.28 / 8	Srebf1_DBD	SRBP1_MOUSE	NO Arabidopsis homologues	0	0
I	1	roots0.25hr_12	UP00060	---hrCCRCGTs---- / mmygmcCACGTGskcm	1.7e-05	6.80 / 9	UP00060	AA960152	NO Arabidopsis homologues	0	0
I	1	roots0.25hr_12	M00654	sACGYGGyd------ / -ACGyGkCrcsmkws	1.8e-05	6.66 / 8	T16177	Oryza sativa bZIP protein 8	AT2G46270	2e-56	8 / 8
I	1	roots0.25hr_12	M00654	sACGYGGyd------ / -ACGyGkCrcsmkws	1.8e-05	6.66 / 8	T16177	Oryza sativa bZIP protein 8	AT4G01120	2e-50	8 / 8
I	1	roots0.25hr_12	M00654	sACGYGGyd------ / -ACGyGkCrcsmkws	1.8e-05	6.66 / 8	T16177	Oryza sativa bZIP protein 8	AT4G36730	1e-40	8 / 8
I	1	roots0.25hr_12	M00654	sACGYGGyd------ / -ACGyGkCrcsmkws	1.8e-05	6.66 / 8	T16177	Oryza sativa bZIP protein 8	AT2G35530	5e-30	8 / 8
I	1	roots0.25hr_12	M00654	sACGYGGyd------ / -ACGyGkCrcsmkws	1.8e-05	6.66 / 8	T16177	Oryza sativa bZIP protein 8	AT1G32150	7e-26	8 / 8
I	1	roots0.25hr_12	M00654	sACGYGGyd------ / -ACGyGkCrcsmkws	1.8e-05	6.66 / 8	T16177	Oryza sativa bZIP protein 8	AT5G60830	3e-11	7 / 8
I	1	roots0.25hr_12	M01034	hrCCRCGTs--- / --cCACsTGwcy	1.8e-05	6.23 / 7	T00140	c-Myc 2	NO Arabidopsis homologues	0	0
I	1	roots0.25hr_12	M01034	hrCCRCGTs--- / --cCACsTGwcy	1.8e-05	6.23 / 7	T00141	c-Myc	NO Arabidopsis homologues	0	0
I	1	roots0.25hr_12	M01034	hrCCRCGTs--- / --cCACsTGwcy	1.8e-05	6.23 / 7	T00204	E12	NO Arabidopsis homologues	0	0
I	1	roots0.25hr_12	M01034	hrCCRCGTs--- / --cCACsTGwcy	1.8e-05	6.23 / 7	T00207	BCF-1	NO Arabidopsis homologues	0	0
I	1	roots0.25hr_12	M01034	hrCCRCGTs--- / --cCACsTGwcy	1.8e-05	6.23 / 7	T00432	E2-5	NO Arabidopsis homologues	0	0
I	1	roots0.25hr_12	M01034	hrCCRCGTs--- / --cCACsTGwcy	1.8e-05	6.23 / 7	T00484	mammalian achaete-scute homolog 1	NO Arabidopsis homologues	0	0
I	1	roots0.25hr_12	M01034	hrCCRCGTs--- / --cCACsTGwcy	1.8e-05	6.23 / 7	T00485	achaete-scute complex homolog-like 2 (Drosophila)	NO Arabidopsis homologues	0	0
I	1	roots0.25hr_12	M01034	hrCCRCGTs--- / --cCACsTGwcy	1.8e-05	6.23 / 7	T00489	Max protein	NO Arabidopsis homologues	0	0
I	1	roots0.25hr_12	M01034	hrCCRCGTs--- / --cCACsTGwcy	1.8e-05	6.23 / 7	T00523	Max	NO Arabidopsis homologues	0	0
I	1	roots0.25hr_12	M01034	hrCCRCGTs--- / --cCACsTGwcy	1.8e-05	6.23 / 7	T00674	E2A	NO Arabidopsis homologues	0	0
I	1	roots0.25hr_12	M01034	hrCCRCGTs--- / --cCACsTGwcy	1.8e-05	6.23 / 7	T00675	E12	NO Arabidopsis homologues	0	0
I	1	roots0.25hr_12	M01034	hrCCRCGTs--- / --cCACsTGwcy	1.8e-05	6.23 / 7	T00790	pp42-TAL1	NO Arabidopsis homologues	0	0
I	1	roots0.25hr_12	M01034	hrCCRCGTs--- / --cCACsTGwcy	1.8e-05	6.23 / 7	T00810	TFE3	NO Arabidopsis homologues	0	0
I	1	roots0.25hr_12	M01034	hrCCRCGTs--- / --cCACsTGwcy	1.8e-05	6.23 / 7	T00812	tfeb-isoform1	NO Arabidopsis homologues	0	0
I	1	roots0.25hr_12	M01034	hrCCRCGTs--- / --cCACsTGwcy	1.8e-05	6.23 / 7	T00814	TFE3-S	NO Arabidopsis homologues	0	0
I	1	roots0.25hr_12	M01034	hrCCRCGTs--- / --cCACsTGwcy	1.8e-05	6.23 / 7	T00949	Myf-5	NO Arabidopsis homologues	0	0
I	1	roots0.25hr_12	M01034	hrCCRCGTs--- / --cCACsTGwcy	1.8e-05	6.23 / 7	T01448	Tal1-PP22	NO Arabidopsis homologues	0	0
I	1	roots0.25hr_12	M01034	hrCCRCGTs--- / --cCACsTGwcy	1.8e-05	6.23 / 7	T01496	ALF1	NO Arabidopsis homologues	0	0
I	1	roots0.25hr_12	M01034	hrCCRCGTs--- / --cCACsTGwcy	1.8e-05	6.23 / 7	T01497	ALF1	NO Arabidopsis homologues	0	0
I	1	roots0.25hr_12	M01034	hrCCRCGTs--- / --cCACsTGwcy	1.8e-05	6.23 / 7	T01533	Myf-4	NO Arabidopsis homologues	0	0
I	1	roots0.25hr_12	M01034	hrCCRCGTs--- / --cCACsTGwcy	1.8e-05	6.23 / 7	T01535	Myf-5	NO Arabidopsis homologues	0	0
I	1	roots0.25hr_12	M01034	hrCCRCGTs--- / --cCACsTGwcy	1.8e-05	6.23 / 7	T01536	Myf-5	NO Arabidopsis homologues	0	0
I	1	roots0.25hr_12	M01034	hrCCRCGTs--- / --cCACsTGwcy	1.8e-05	6.23 / 7	T01537	herculin	NO Arabidopsis homologues	0	0
I	1	roots0.25hr_12	M01034	hrCCRCGTs--- / --cCACsTGwcy	1.8e-05	6.23 / 7	T01539	MRF4	NO Arabidopsis homologues	0	0
I	1	roots0.25hr_12	M01034	hrCCRCGTs--- / --cCACsTGwcy	1.8e-05	6.23 / 7	T01551	CMD1 (chicken)	NO Arabidopsis homologues	0	0
I	1	roots0.25hr_12	M01034	hrCCRCGTs--- / --cCACsTGwcy	1.8e-05	6.23 / 7	T01566	Max-isoform3	NO Arabidopsis homologues	0	0
I	1	roots0.25hr_12	M01034	hrCCRCGTs--- / --cCACsTGwcy	1.8e-05	6.23 / 7	T01567	Max-isoform1	NO Arabidopsis homologues	0	0
I	1	roots0.25hr_12	M01034	hrCCRCGTs--- / --cCACsTGwcy	1.8e-05	6.23 / 7	T01620	HASH1	NO Arabidopsis homologues	0	0
I	1	roots0.25hr_12	M01034	hrCCRCGTs--- / --cCACsTGwcy	1.8e-05	6.23 / 7	T01630	Tal-2	NO Arabidopsis homologues	0	0
I	1	roots0.25hr_12	M01034	hrCCRCGTs--- / --cCACsTGwcy	1.8e-05	6.23 / 7	T01786	A7	NO Arabidopsis homologues	0	0
I	1	roots0.25hr_12	M01034	hrCCRCGTs--- / --cCACsTGwcy	1.8e-05	6.23 / 7	T01787	E12	NO Arabidopsis homologues	0	0
I	1	roots0.25hr_12	M01034	hrCCRCGTs--- / --cCACsTGwcy	1.8e-05	6.23 / 7	T01788	E2A	NO Arabidopsis homologues	0	0
I	1	roots0.25hr_12	M01034	hrCCRCGTs--- / --cCACsTGwcy	1.8e-05	6.23 / 7	T01789	ALF1A	NO Arabidopsis homologues	0	0
I	1	roots0.25hr_12	M01034	hrCCRCGTs--- / --cCACsTGwcy	1.8e-05	6.23 / 7	T01790	ALF1B	NO Arabidopsis homologues	0	0
I	1	roots0.25hr_12	M01034	hrCCRCGTs--- / --cCACsTGwcy	1.8e-05	6.23 / 7	T01791	HTF4beta	NO Arabidopsis homologues	0	0
I	1	roots0.25hr_12	M01034	hrCCRCGTs--- / --cCACsTGwcy	1.8e-05	6.23 / 7	T01799	pp42-TAL1	NO Arabidopsis homologues	0	0
I	1	roots0.25hr_12	M01034	hrCCRCGTs--- / --cCACsTGwcy	1.8e-05	6.23 / 7	T01800	pp42-TAL1	NO Arabidopsis homologues	0	0
I	1	roots0.25hr_12	M01034	hrCCRCGTs--- / --cCACsTGwcy	1.8e-05	6.23 / 7	T02377	FIP	NO Arabidopsis homologues	0	0
I	1	roots0.25hr_12	M01034	hrCCRCGTs--- / --cCACsTGwcy	1.8e-05	6.23 / 7	T02378	B1 Factor	NO Arabidopsis homologues	0	0
I	1	roots0.25hr_12	M01034	hrCCRCGTs--- / --cCACsTGwcy	1.8e-05	6.23 / 7	T02381	MYCN	NO Arabidopsis homologues	0	0
I	1	roots0.25hr_12	M01034	hrCCRCGTs--- / --cCACsTGwcy	1.8e-05	6.23 / 7	T02382	N-Myc	NO Arabidopsis homologues	0	0
I	1	roots0.25hr_12	M01034	hrCCRCGTs--- / --cCACsTGwcy	1.8e-05	6.23 / 7	T02383	N-Myc	NO Arabidopsis homologues	0	0
I	1	roots0.25hr_12	M01034	hrCCRCGTs--- / --cCACsTGwcy	1.8e-05	6.23 / 7	T03341	C-Myc 1	NO Arabidopsis homologues	0	0
I	1	roots0.25hr_12	M01034	hrCCRCGTs--- / --cCACsTGwcy	1.8e-05	6.23 / 7	T03427	c-Myc	NO Arabidopsis homologues	0	0
I	1	roots0.25hr_12	M01034	hrCCRCGTs--- / --cCACsTGwcy	1.8e-05	6.23 / 7	T03428	c-Myc	NO Arabidopsis homologues	0	0
I	1	roots0.25hr_12	M01034	hrCCRCGTs--- / --cCACsTGwcy	1.8e-05	6.23 / 7	T03430	c-Myc	NO Arabidopsis homologues	0	0
I	1	roots0.25hr_12	M01034	hrCCRCGTs--- / --cCACsTGwcy	1.8e-05	6.23 / 7	T03433	c-Myc	NO Arabidopsis homologues	0	0
I	1	roots0.25hr_12	M01034	hrCCRCGTs--- / --cCACsTGwcy	1.8e-05	6.23 / 7	T03440	N-Myc proto-oncogene protein	NO Arabidopsis homologues	0	0
I	1	roots0.25hr_12	M01034	hrCCRCGTs--- / --cCACsTGwcy	1.8e-05	6.23 / 7	T03443	N-Myc 2 proto-oncogene protein	NO Arabidopsis homologues	0	0
I	1	roots0.25hr_12	M01034	hrCCRCGTs--- / --cCACsTGwcy	1.8e-05	6.23 / 7	T03450	c-Myc	NO Arabidopsis homologues	0	0
I	1	roots0.25hr_12	M01034	hrCCRCGTs--- / --cCACsTGwcy	1.8e-05	6.23 / 7	T03454	c-Myc	NO Arabidopsis homologues	0	0
I	1	roots0.25hr_12	M01034	hrCCRCGTs--- / --cCACsTGwcy	1.8e-05	6.23 / 7	T03455	c-Myc	NO Arabidopsis homologues	0	0
I	1	roots0.25hr_12	M01034	hrCCRCGTs--- / --cCACsTGwcy	1.8e-05	6.23 / 7	T03462	c-Myc	NO Arabidopsis homologues	0	0
I	1	roots0.25hr_12	M01034	hrCCRCGTs--- / --cCACsTGwcy	1.8e-05	6.23 / 7	T03465	c-Myc II	NO Arabidopsis homologues	0	0
I	1	roots0.25hr_12	M01034	hrCCRCGTs--- / --cCACsTGwcy	1.8e-05	6.23 / 7	T03532	c-Myc	NO Arabidopsis homologues	0	0
I	1	roots0.25hr_12	M01034	hrCCRCGTs--- / --cCACsTGwcy	1.8e-05	6.23 / 7	T03533	Myc transforming protein	NO Arabidopsis homologues	0	0
I	1	roots0.25hr_12	M01034	hrCCRCGTs--- / --cCACsTGwcy	1.8e-05	6.23 / 7	T03535	Myc transforming protein	NO Arabidopsis homologues	0	0
I	1	roots0.25hr_12	M01034	hrCCRCGTs--- / --cCACsTGwcy	1.8e-05	6.23 / 7	T03537	c-Myc	NO Arabidopsis homologues	0	0
I	1	roots0.25hr_12	M01034	hrCCRCGTs--- / --cCACsTGwcy	1.8e-05	6.23 / 7	T03540	Myc transforming protein	NO Arabidopsis homologues	0	0
I	1	roots0.25hr_12	M01034	hrCCRCGTs--- / --cCACsTGwcy	1.8e-05	6.23 / 7	T03546	Myc-transforming protein	NO Arabidopsis homologues	0	0
I	1	roots0.25hr_12	M01034	hrCCRCGTs--- / --cCACsTGwcy	1.8e-05	6.23 / 7	T03548	Myc transforming protein	NO Arabidopsis homologues	0	0
I	1	roots0.25hr_12	M01034	hrCCRCGTs--- / --cCACsTGwcy	1.8e-05	6.23 / 7	T03900	myogenin	NO Arabidopsis homologues	0	0
I	1	roots0.25hr_12	M01034	hrCCRCGTs--- / --cCACsTGwcy	1.8e-05	6.23 / 7	T03901	myogenin	NO Arabidopsis homologues	0	0
I	1	roots0.25hr_12	M01034	hrCCRCGTs--- / --cCACsTGwcy	1.8e-05	6.23 / 7	T03902	MyoD	NO Arabidopsis homologues	0	0
I	1	roots0.25hr_12	M01034	hrCCRCGTs--- / --cCACsTGwcy	1.8e-05	6.23 / 7	T03903	myf-5	NO Arabidopsis homologues	0	0
I	1	roots0.25hr_12	M01034	hrCCRCGTs--- / --cCACsTGwcy	1.8e-05	6.23 / 7	T03905	myf-5	NO Arabidopsis homologues	0	0
I	1	roots0.25hr_12	M01034	hrCCRCGTs--- / --cCACsTGwcy	1.8e-05	6.23 / 7	T03907	MyoD	NO Arabidopsis homologues	0	0
I	1	roots0.25hr_12	M01034	hrCCRCGTs--- / --cCACsTGwcy	1.8e-05	6.23 / 7	T03911	MyoD (376 AA)	NO Arabidopsis homologues	0	0
I	1	roots0.25hr_12	M01034	hrCCRCGTs--- / --cCACsTGwcy	1.8e-05	6.23 / 7	T03912	MyoD (275 AA)	NO Arabidopsis homologues	0	0
I	1	roots0.25hr_12	M01034	hrCCRCGTs--- / --cCACsTGwcy	1.8e-05	6.23 / 7	T04371	EHAND	NO Arabidopsis homologues	0	0
I	1	roots0.25hr_12	M01034	hrCCRCGTs--- / --cCACsTGwcy	1.8e-05	6.23 / 7	T04372	dHand	NO Arabidopsis homologues	0	0
I	1	roots0.25hr_12	M01034	hrCCRCGTs--- / --cCACsTGwcy	1.8e-05	6.23 / 7	T04380	EHAND	NO Arabidopsis homologues	0	0
I	1	roots0.25hr_12	M01034	hrCCRCGTs--- / --cCACsTGwcy	1.8e-05	6.23 / 7	T04381	EHAND	NO Arabidopsis homologues	0	0
I	1	roots0.25hr_12	M01034	hrCCRCGTs--- / --cCACsTGwcy	1.8e-05	6.23 / 7	T04385	EHAND	NO Arabidopsis homologues	0	0
I	1	roots0.25hr_12	M01034	hrCCRCGTs--- / --cCACsTGwcy	1.8e-05	6.23 / 7	T04387	Hand2	NO Arabidopsis homologues	0	0
I	1	roots0.25hr_12	M01034	hrCCRCGTs--- / --cCACsTGwcy	1.8e-05	6.23 / 7	T04388	Hand2	NO Arabidopsis homologues	0	0
I	1	roots0.25hr_12	M01034	hrCCRCGTs--- / --cCACsTGwcy	1.8e-05	6.23 / 7	T04675	modulator recognition factor 2	NO Arabidopsis homologues	0	0
I	1	roots0.25hr_12	M01034	hrCCRCGTs--- / --cCACsTGwcy	1.8e-05	6.23 / 7	T05418	USF1a	NO Arabidopsis homologues	0	0
I	1	roots0.25hr_12	M01034	hrCCRCGTs--- / --cCACsTGwcy	1.8e-05	6.23 / 7	T05419	USF-1b	NO Arabidopsis homologues	0	0
I	1	roots0.25hr_12	M01034	hrCCRCGTs--- / --cCACsTGwcy	1.8e-05	6.23 / 7	T05421	E47	NO Arabidopsis homologues	0	0
I	1	roots0.25hr_12	M01034	hrCCRCGTs--- / --cCACsTGwcy	1.8e-05	6.23 / 7	T05422	E12	NO Arabidopsis homologues	0	0
I	1	roots0.25hr_12	M01034	hrCCRCGTs--- / --cCACsTGwcy	1.8e-05	6.23 / 7	T06416	TFEB-xbb1	NO Arabidopsis homologues	0	0
I	1	roots0.25hr_12	M01034	hrCCRCGTs--- / --cCACsTGwcy	1.8e-05	6.23 / 7	T06434	4930580B11	NO Arabidopsis homologues	0	0
I	1	roots0.25hr_12	M01034	hrCCRCGTs--- / --cCACsTGwcy	1.8e-05	6.23 / 7	T06463	4930580B11	NO Arabidopsis homologues	0	0
I	1	roots0.25hr_12	M01034	hrCCRCGTs--- / --cCACsTGwcy	1.8e-05	6.23 / 7	T06464	4930580B11	NO Arabidopsis homologues	0	0
I	1	roots0.25hr_12	M01034	hrCCRCGTs--- / --cCACsTGwcy	1.8e-05	6.23 / 7	T08279	MLTF	NO Arabidopsis homologues	0	0
I	1	roots0.25hr_12	M01034	hrCCRCGTs--- / --cCACsTGwcy	1.8e-05	6.23 / 7	T08280	Upstream Stimulatory Factor 1	NO Arabidopsis homologues	0	0
I	1	roots0.25hr_12	M01034	hrCCRCGTs--- / --cCACsTGwcy	1.8e-05	6.23 / 7	T08282	upstream stimulatory factor 2	NO Arabidopsis homologues	0	0
I	1	roots0.25hr_12	M01034	hrCCRCGTs--- / --cCACsTGwcy	1.8e-05	6.23 / 7	T08313	FIP	NO Arabidopsis homologues	0	0
I	1	roots0.25hr_12	M01034	hrCCRCGTs--- / --cCACsTGwcy	1.8e-05	6.23 / 7	T08314	FIP	NO Arabidopsis homologues	0	0
I	1	roots0.25hr_12	M01034	hrCCRCGTs--- / --cCACsTGwcy	1.8e-05	6.23 / 7	T08836	Myf-4	NO Arabidopsis homologues	0	0
I	1	roots0.25hr_12	M01034	hrCCRCGTs--- / --cCACsTGwcy	1.8e-05	6.23 / 7	T08853	Myf-4 (human)	NO Arabidopsis homologues	0	0
I	1	roots0.25hr_12	M01034	hrCCRCGTs--- / --cCACsTGwcy	1.8e-05	6.23 / 7	T09007	c-Myc	NO Arabidopsis homologues	0	0
I	1	roots0.25hr_12	M01034	hrCCRCGTs--- / --cCACsTGwcy	1.8e-05	6.23 / 7	T09018	c-nmyc	NO Arabidopsis homologues	0	0
I	1	roots0.25hr_12	M01034	hrCCRCGTs--- / --cCACsTGwcy	1.8e-05	6.23 / 7	T09050	basic helix-loop-helix domain containing, class B2	NO Arabidopsis homologues	0	0
I	1	roots0.25hr_12	M01034	hrCCRCGTs--- / --cCACsTGwcy	1.8e-05	6.23 / 7	T09059	E2-2	NO Arabidopsis homologues	0	0
I	1	roots0.25hr_12	M01034	hrCCRCGTs--- / --cCACsTGwcy	1.8e-05	6.23 / 7	T09177	MEF1	NO Arabidopsis homologues	0	0
I	1	roots0.25hr_12	M01034	hrCCRCGTs--- / --cCACsTGwcy	1.8e-05	6.23 / 7	T09188	eUSF (duck)	NO Arabidopsis homologues	0	0
I	1	roots0.25hr_12	M01034	hrCCRCGTs--- / --cCACsTGwcy	1.8e-05	6.23 / 7	T09197	MEF1	NO Arabidopsis homologues	0	0
I	1	roots0.25hr_12	M01034	hrCCRCGTs--- / --cCACsTGwcy	1.8e-05	6.23 / 7	T09265	c-Myc	NO Arabidopsis homologues	0	0
I	1	roots0.25hr_12	M01034	hrCCRCGTs--- / --cCACsTGwcy	1.8e-05	6.23 / 7	T09283	MRF4	NO Arabidopsis homologues	0	0
I	1	roots0.25hr_12	M01034	hrCCRCGTs--- / --cCACsTGwcy	1.8e-05	6.23 / 7	T09287	bw	NO Arabidopsis homologues	0	0
I	1	roots0.25hr_12	M01034	hrCCRCGTs--- / --cCACsTGwcy	1.8e-05	6.23 / 7	T09328	eUSF (duck)	NO Arabidopsis homologues	0	0
I	1	roots0.25hr_12	M01034	hrCCRCGTs--- / --cCACsTGwcy	1.8e-05	6.23 / 7	T09499	Max protein	NO Arabidopsis homologues	0	0
I	1	roots0.25hr_12	M01034	hrCCRCGTs--- / --cCACsTGwcy	1.8e-05	6.23 / 7	T09514	ALF1A	NO Arabidopsis homologues	0	0
I	1	roots0.25hr_12	M01034	hrCCRCGTs--- / --cCACsTGwcy	1.8e-05	6.23 / 7	T09580	FIP	NO Arabidopsis homologues	0	0
I	1	roots0.25hr_12	M01034	hrCCRCGTs--- / --cCACsTGwcy	1.8e-05	6.23 / 7	T09909	Max-isoform2	NO Arabidopsis homologues	0	0
I	1	roots0.25hr_12	M01034	hrCCRCGTs--- / --cCACsTGwcy	1.8e-05	6.23 / 7	T09937	ARID domain-containing protein 5B	NO Arabidopsis homologues	0	0
I	1	roots0.25hr_12	M01034	hrCCRCGTs--- / --cCACsTGwcy	1.8e-05	6.23 / 7	T10006	Myf-5	NO Arabidopsis homologues	0	0
I	1	roots0.25hr_12	M01034	hrCCRCGTs--- / --cCACsTGwcy	1.8e-05	6.23 / 7	T10010	MyoD	NO Arabidopsis homologues	0	0
I	1	roots0.25hr_12	M01034	hrCCRCGTs--- / --cCACsTGwcy	1.8e-05	6.23 / 7	T10289	Microphthalmia	NO Arabidopsis homologues	0	0
I	1	roots0.25hr_12	M01034	hrCCRCGTs--- / --cCACsTGwcy	1.8e-05	6.23 / 7	T10291	TFE3	NO Arabidopsis homologues	0	0
I	1	roots0.25hr_12	M01034	hrCCRCGTs--- / --cCACsTGwcy	1.8e-05	6.23 / 7	T11000	Major late transcription factor 2	NO Arabidopsis homologues	0	0
I	1	roots0.25hr_12	M01034	hrCCRCGTs--- / --cCACsTGwcy	1.8e-05	6.23 / 7	T11054	MITF	NO Arabidopsis homologues	0	0
I	1	roots0.25hr_12	M01034	hrCCRCGTs--- / --cCACsTGwcy	1.8e-05	6.23 / 7	T11134	basic helix-loop-helix domain containing, class B, 3	NO Arabidopsis homologues	0	0
I	1	roots0.25hr_12	M01034	hrCCRCGTs--- / --cCACsTGwcy	1.8e-05	6.23 / 7	T11136	basic helix-loop-helix domain containing, class B3	NO Arabidopsis homologues	0	0
I	1	roots0.25hr_12	M01034	hrCCRCGTs--- / --cCACsTGwcy	1.8e-05	6.23 / 7	T11200	basic helix-loop-helix domain containing, class B, 2	NO Arabidopsis homologues	0	0
I	1	roots0.25hr_12	M01034	hrCCRCGTs--- / --cCACsTGwcy	1.8e-05	6.23 / 7	T11232	basic helix-loop-helix domain containing, class B3	NO Arabidopsis homologues	0	0
I	1	roots0.25hr_12	M01034	hrCCRCGTs--- / --cCACsTGwcy	1.8e-05	6.23 / 7	T11409	N-Myc	NO Arabidopsis homologues	0	0
I	1	roots0.25hr_12	M01034	hrCCRCGTs--- / --cCACsTGwcy	1.8e-05	6.23 / 7	T14058	microphthalmia-associated transcription factor	NO Arabidopsis homologues	0	0
I	1	roots0.25hr_12	M01034	hrCCRCGTs--- / --cCACsTGwcy	1.8e-05	6.23 / 7	T14514	c-Myc I	NO Arabidopsis homologues	0	0
I	1	roots0.25hr_12	M01034	hrCCRCGTs--- / --cCACsTGwcy	1.8e-05	6.23 / 7	T14663	TCFEB	NO Arabidopsis homologues	0	0
I	1	roots0.25hr_12	M01034	hrCCRCGTs--- / --cCACsTGwcy	1.8e-05	6.23 / 7	T15206	MYCN	NO Arabidopsis homologues	0	0
I	1	roots0.25hr_12	M01034	hrCCRCGTs--- / --cCACsTGwcy	1.8e-05	6.23 / 7	T15231	HEN1	NO Arabidopsis homologues	0	0
I	1	roots0.25hr_12	M01034	hrCCRCGTs--- / --cCACsTGwcy	1.8e-05	6.23 / 7	T15232	HEN1	NO Arabidopsis homologues	0	0
I	1	roots0.25hr_12	M01034	hrCCRCGTs--- / --cCACsTGwcy	1.8e-05	6.23 / 7	T15547	CMD1	NO Arabidopsis homologues	0	0
I	1	roots0.25hr_12	M01034	hrCCRCGTs--- / --cCACsTGwcy	1.8e-05	6.23 / 7	T15550	myogenin	NO Arabidopsis homologues	0	0
I	1	roots0.25hr_12	M01034	hrCCRCGTs--- / --cCACsTGwcy	1.8e-05	6.23 / 7	T15552	MRF4	NO Arabidopsis homologues	0	0
I	1	roots0.25hr_12	M01034	hrCCRCGTs--- / --cCACsTGwcy	1.8e-05	6.23 / 7	T15571	MGC156574	NO Arabidopsis homologues	0	0
I	1	roots0.25hr_12	M01034	hrCCRCGTs--- / --cCACsTGwcy	1.8e-05	6.23 / 7	T15573	myogenin	NO Arabidopsis homologues	0	0
I	1	roots0.25hr_12	M01034	hrCCRCGTs--- / --cCACsTGwcy	1.8e-05	6.23 / 7	T15656	Upstream Stimulatory Factor 1	NO Arabidopsis homologues	0	0
I	1	roots0.25hr_12	M01034	hrCCRCGTs--- / --cCACsTGwcy	1.8e-05	6.23 / 7	T16498	B130010J22Rik	NO Arabidopsis homologues	0	0
I	1	roots0.25hr_12	M01034	hrCCRCGTs--- / --cCACsTGwcy	1.8e-05	6.23 / 7	T16687	Max	NO Arabidopsis homologues	0	0
I	1	roots0.25hr_12	M01034	hrCCRCGTs--- / --cCACsTGwcy	1.8e-05	6.23 / 7	T16688	Max	NO Arabidopsis homologues	0	0
I	1	roots0.25hr_12	M01034	hrCCRCGTs--- / --cCACsTGwcy	1.8e-05	6.23 / 7	T16690	Max	NO Arabidopsis homologues	0	0
I	1	roots0.25hr_12	M01034	hrCCRCGTs--- / --cCACsTGwcy	1.8e-05	6.23 / 7	T17324	c-Myc	NO Arabidopsis homologues	0	0
I	1	roots0.25hr_12	M01034	hrCCRCGTs--- / --cCACsTGwcy	1.8e-05	6.23 / 7	T19023	E2-2	NO Arabidopsis homologues	0	0
I	1	roots0.25hr_12	M01034	hrCCRCGTs--- / --cCACsTGwcy	1.8e-05	6.23 / 7	T19024	E2-2	NO Arabidopsis homologues	0	0
I	1	roots0.25hr_12	M01034	hrCCRCGTs--- / --cCACsTGwcy	1.8e-05	6.23 / 7	T19025	5730422P05Rik	NO Arabidopsis homologues	0	0
I	1	roots0.25hr_12	M01034	hrCCRCGTs--- / --cCACsTGwcy	1.8e-05	6.23 / 7	T19026	5730422P05Rik	NO Arabidopsis homologues	0	0
I	1	roots0.25hr_12	M01034	hrCCRCGTs--- / --cCACsTGwcy	1.8e-05	6.23 / 7	T19027	5730422P05Rik	NO Arabidopsis homologues	0	0
I	1	roots0.25hr_12	M01034	hrCCRCGTs--- / --cCACsTGwcy	1.8e-05	6.23 / 7	T19029	Immunoglobulin transcription factor 2	NO Arabidopsis homologues	0	0
I	1	roots0.25hr_12	M01034	hrCCRCGTs--- / --cCACsTGwcy	1.8e-05	6.23 / 7	T19056	microphthalmia-associated transcription factor	NO Arabidopsis homologues	0	0
I	1	roots0.25hr_12	M01034	hrCCRCGTs--- / --cCACsTGwcy	1.8e-05	6.23 / 7	T19057	microphthalmia-associated transcription factor	NO Arabidopsis homologues	0	0
I	1	roots0.25hr_12	M01034	hrCCRCGTs--- / --cCACsTGwcy	1.8e-05	6.23 / 7	T19058	microphthalmia-associated transcription factor	NO Arabidopsis homologues	0	0
I	1	roots0.25hr_12	M01034	hrCCRCGTs--- / --cCACsTGwcy	1.8e-05	6.23 / 7	T19059	microphthalmia-associated transcription factor	NO Arabidopsis homologues	0	0
I	1	roots0.25hr_12	M01034	hrCCRCGTs--- / --cCACsTGwcy	1.8e-05	6.23 / 7	T19060	M2	NO Arabidopsis homologues	0	0
I	1	roots0.25hr_12	M01034	hrCCRCGTs--- / --cCACsTGwcy	1.8e-05	6.23 / 7	T19061	microphthalmia-associated transcription factor	NO Arabidopsis homologues	0	0
I	1	roots0.25hr_12	M01034	hrCCRCGTs--- / --cCACsTGwcy	1.8e-05	6.23 / 7	T19062	microphthalmia-associated transcription factor	NO Arabidopsis homologues	0	0
I	1	roots0.25hr_12	M01034	hrCCRCGTs--- / --cCACsTGwcy	1.8e-05	6.23 / 7	T19063	microphthalmia-associated transcription factor	NO Arabidopsis homologues	0	0
I	1	roots0.25hr_12	M01034	hrCCRCGTs--- / --cCACsTGwcy	1.8e-05	6.23 / 7	T19064	microphthalmia-associated transcription factor	NO Arabidopsis homologues	0	0
I	1	roots0.25hr_12	M01034	hrCCRCGTs--- / --cCACsTGwcy	1.8e-05	6.23 / 7	T19065	bw	NO Arabidopsis homologues	0	0
I	1	roots0.25hr_12	M01034	hrCCRCGTs--- / --cCACsTGwcy	1.8e-05	6.23 / 7	T19066	bw	NO Arabidopsis homologues	0	0
I	1	roots0.25hr_12	M01034	hrCCRCGTs--- / --cCACsTGwcy	1.8e-05	6.23 / 7	T19067	bw	NO Arabidopsis homologues	0	0
I	1	roots0.25hr_12	M01034	hrCCRCGTs--- / --cCACsTGwcy	1.8e-05	6.23 / 7	T19068	bw	NO Arabidopsis homologues	0	0
I	1	roots0.25hr_12	M01034	hrCCRCGTs--- / --cCACsTGwcy	1.8e-05	6.23 / 7	T19069	bw	NO Arabidopsis homologues	0	0
I	1	roots0.25hr_12	M01034	hrCCRCGTs--- / --cCACsTGwcy	1.8e-05	6.23 / 7	T19070	bw	NO Arabidopsis homologues	0	0
I	1	roots0.25hr_12	M01034	hrCCRCGTs--- / --cCACsTGwcy	1.8e-05	6.23 / 7	T19071	bw	NO Arabidopsis homologues	0	0
I	1	roots0.25hr_12	M01034	hrCCRCGTs--- / --cCACsTGwcy	1.8e-05	6.23 / 7	T19072	bw	NO Arabidopsis homologues	0	0
I	1	roots0.25hr_12	M01034	hrCCRCGTs--- / --cCACsTGwcy	1.8e-05	6.23 / 7	T19289	PP39-TAL1	NO Arabidopsis homologues	0	0
I	1	roots0.25hr_12	M01034	hrCCRCGTs--- / --cCACsTGwcy	1.8e-05	6.23 / 7	T19333	AI851540	NO Arabidopsis homologues	0	0
I	1	roots0.25hr_12	M01034	hrCCRCGTs--- / --cCACsTGwcy	1.8e-05	6.23 / 7	T19334	TCFEB	NO Arabidopsis homologues	0	0
I	1	roots0.25hr_12	M01034	hrCCRCGTs--- / --cCACsTGwcy	1.8e-05	6.23 / 7	T22036	basic helix-loop-helix domain containing, class B2	NO Arabidopsis homologues	0	0
I	1	roots0.25hr_12	M01034	hrCCRCGTs--- / --cCACsTGwcy	1.8e-05	6.23 / 7	T22044	MRF-4 (rat)	NO Arabidopsis homologues	0	0
I	1	roots0.25hr_12	M02383/MA0264.1	---sACGYGGyd / tkTsAAGTGGy-	2.0e-05	6.36 / 8	T03357	ceh-22	NO Arabidopsis homologues	0	0
I	1	roots0.25hr_12	M01935	hrCCRCGTs / mGCCACa--	2.0e-05	5.49 / 7	T03495	MET32	NO Arabidopsis homologues	0	0
I	1	roots0.25hr_12	M03145/MA0449.1	--sACGYGGyd / GgCrCGyGcC-	2.3e-05	6.18 / 8	T00345	H	NO Arabidopsis homologues	0	0
I	1	roots0.25hr_12	M03145/MA0449.1	--sACGYGGyd / GgCrCGyGcC-	2.3e-05	6.18 / 8	P14003	HAIR_DROME	NO Arabidopsis homologues	0	0
I	1	roots0.25hr_12	CLOCK_DBD	--sACGYGGyd / aACACGTGty-	2.8e-05	6.15 / 8	CLOCK_DBD	Circadian clock protein PERIOD 1	NO Arabidopsis homologues	0	0
I	1	roots0.25hr_12	TFEC_DBD	hrCCRCGTs-- / -rTCAyGTGay	2.8e-05	6.15 / 8	TFEC_DBD	bHLHe34	NO Arabidopsis homologues	0	0
I	1	roots0.25hr_12	HEY1_DBD	hrCCRCGTs-- / -grCACGTGyc	3.3e-05	6.13 / 8	HEY1_DBD	bHLHb31	NO Arabidopsis homologues	0	0
I	1	roots0.25hr_12	ARNTL_DBD	--sACGYGGyd / GTCACGTGAC-	3.7e-05	6.10 / 8	ARNTL_DBD	ARNTL	NO Arabidopsis homologues	0	0
I	1	roots0.25hr_12	MLX_full	hrCCRCGTs-- / -rTCACGTGAt	4.2e-05	6.08 / 8	MLX_full	bHLHe36	NO Arabidopsis homologues	0	0
I	1	roots0.25hr_12	M01065	----sACGYGGyd- / kkctkACGTGKsvg	4.3e-05	6.50 / 9	T08158	ABZ1	AT3G62420	3e-37	10 / 11
I	1	roots0.25hr_12	M01065	----sACGYGGyd- / kkctkACGTGKsvg	4.3e-05	6.50 / 9	T08158	ABZ1	AT4G34590	2e-26	9 / 11
I	1	roots0.25hr_12	M01065	----sACGYGGyd- / kkctkACGTGKsvg	4.3e-05	6.50 / 9	T08158	ABZ1	AT1G75390	3e-26	10 / 11
I	1	roots0.25hr_12	M01065	----sACGYGGyd- / kkctkACGTGKsvg	4.3e-05	6.50 / 9	T08158	ABZ1	AT2G18160	2e-21	8 / 11
I	1	roots0.25hr_12	M01065	----sACGYGGyd- / kkctkACGTGKsvg	4.3e-05	6.50 / 9	T08158	ABZ1	AT1G13600	2e-14	8 / 11
I	1	roots0.25hr_12	M01065	----sACGYGGyd- / kkctkACGTGKsvg	4.3e-05	6.50 / 9	T08158	ABZ1	AT2G04038	4e-14	8 / 11
I	1	roots0.25hr_12	M01065	----sACGYGGyd- / kkctkACGTGKsvg	4.3e-05	6.50 / 9	T08158	ABZ1	AT5G15830	4e-13	9 / 11
I	1	roots0.25hr_12	M01065	----sACGYGGyd- / kkctkACGTGKsvg	4.3e-05	6.50 / 9	T08158	ABZ1	AT5G49450	1e-12	8 / 11
I	1	roots0.25hr_12	M01065	----sACGYGGyd- / kkctkACGTGKsvg	4.3e-05	6.50 / 9	T08158	ABZ1	AT1G68880	5e-12	7 / 9
I	1	roots0.25hr_12	M01065	----sACGYGGyd- / kkctkACGTGKsvg	4.3e-05	6.50 / 9	T08158	ABZ1	AT3G30530	7e-12	8 / 11
I	1	roots0.25hr_12	MA0281.1	-sACGYGGyd / gCACGTGA--	4.3e-05	5.66 / 7	YJR060W	CBF1_YEAST	NO Arabidopsis homologues	0	0
I	1	roots0.25hr_12	1nkp_AB	-sACGYGGyd / gCACGTGc--	4.3e-05	5.66 / 7	1nkp_A	bHLHe39	NO Arabidopsis homologues	0	0
I	1	roots0.25hr_12	1nkp_AB	-sACGYGGyd / gCACGTGc--	4.3e-05	5.66 / 7	1nkp_B	bHLHd4	NO Arabidopsis homologues	0	0
I	1	roots0.25hr_12	XBP1_DBD_2	--hrCCRCGTs--- / wrkGmCACGTCAkc	4.9e-05	6.48 / 9	XBP1_DBD	Tax-responsive element-binding protein 5	NO Arabidopsis homologues	0	0
I	1	roots0.25hr_12	M00220	---sACGYGGyd / sATCACGTGAy-	4.9e-05	6.20 / 8	T01556	SREBP-1a	NO Arabidopsis homologues	0	0
I	1	roots0.25hr_12	M00220	---sACGYGGyd / sATCACGTGAy-	4.9e-05	6.20 / 8	T01557	SREBP-1b	NO Arabidopsis homologues	0	0
I	1	roots0.25hr_12	M00220	---sACGYGGyd / sATCACGTGAy-	4.9e-05	6.20 / 8	T01558	SREBP-1c	NO Arabidopsis homologues	0	0
I	1	roots0.25hr_12	M00220	---sACGYGGyd / sATCACGTGAy-	4.9e-05	6.20 / 8	T04562	SREBP-1	NO Arabidopsis homologues	0	0
I	1	roots0.25hr_12	M00220	---sACGYGGyd / sATCACGTGAy-	4.9e-05	6.20 / 8	T08890	0 day neonate kidney cDNA, RIKEN full-length enriched library, clone:D630008H06 product:sterol regulatory element binding factor 1, full insert sequence	NO Arabidopsis homologues	0	0
I	1	roots0.25hr_12	M00220	---sACGYGGyd / sATCACGTGAy-	4.9e-05	6.20 / 8	T10028	SREBP-1c	NO Arabidopsis homologues	0	0
I	1	roots0.25hr_12	M00220	---sACGYGGyd / sATCACGTGAy-	4.9e-05	6.20 / 8	T10877	SREBP-1	NO Arabidopsis homologues	0	0
I	1	roots0.25hr_12	M00220	---sACGYGGyd / sATCACGTGAy-	4.9e-05	6.20 / 8	T15900	SREBP-1	NO Arabidopsis homologues	0	0
I	1	roots0.25hr_12	M00220	---sACGYGGyd / sATCACGTGAy-	4.9e-05	6.20 / 8	T15901	SREBF-1	NO Arabidopsis homologues	0	0
I	1	roots0.25hr_12	M00220	---sACGYGGyd / sATCACGTGAy-	4.9e-05	6.20 / 8	T15902	SREBP-1	NO Arabidopsis homologues	0	0
I	1	roots0.25hr_12	M00220	---sACGYGGyd / sATCACGTGAy-	4.9e-05	6.20 / 8	T17378	SREBP-1	NO Arabidopsis homologues	0	0
I	1	roots0.25hr_12	M00220	---sACGYGGyd / sATCACGTGAy-	4.9e-05	6.20 / 8	T17434	ADD-1	NO Arabidopsis homologues	0	0
I	1	roots0.25hr_12	Mlx_DBD	--sACGYGGyd / rTCACGTGAy-	5.0e-05	6.05 / 8	Mlx_DBD	Mlx	NO Arabidopsis homologues	0	0
I	1	roots0.25hr_12	vnd	-hrCCRCGTs---- / mmrsCACTTrAmwh	7.3e-05	6.41 / 9	P22808	Homeobox protein NK-2	NO Arabidopsis homologues	0	0
I	1	roots0.25hr_12	TGA1a	--sACGYGGyd / swsACGTSds-	7.7e-05	5.97 / 8	T09478	ASF-1	AT5G65210	9e-162	8 / 8
I	1	roots0.25hr_12	TGA1a	--sACGYGGyd / swsACGTSds-	7.7e-05	5.97 / 8	T09478	ASF-1	AT5G10030	1e-159	8 / 8
I	1	roots0.25hr_12	TGA1a	--sACGYGGyd / swsACGTSds-	7.7e-05	5.97 / 8	T09478	ASF-1	AT1G77920	8e-125	8 / 8
I	1	roots0.25hr_12	TGA1a	--sACGYGGyd / swsACGTSds-	7.7e-05	5.97 / 8	T09478	ASF-1	AT1G22070	4e-123	8 / 8
I	1	roots0.25hr_12	TGA1a	--sACGYGGyd / swsACGTSds-	7.7e-05	5.97 / 8	T09478	ASF-1	AT5G06950	6e-101	8 / 8
I	1	roots0.25hr_12	TGA1a	--sACGYGGyd / swsACGTSds-	7.7e-05	5.97 / 8	T09478	ASF-1	AT3G12250	1e-97	8 / 8
I	1	roots0.25hr_12	TGA1a	--sACGYGGyd / swsACGTSds-	7.7e-05	5.97 / 8	T09478	ASF-1	AT1G08320	7e-96	8 / 8
I	1	roots0.25hr_12	TGA1a	--sACGYGGyd / swsACGTSds-	7.7e-05	5.97 / 8	T09478	ASF-1	AT5G06960	5e-95	8 / 8
I	1	roots0.25hr_12	TGA1a	--sACGYGGyd / swsACGTSds-	7.7e-05	5.97 / 8	T09478	ASF-1	AT1G68640	8e-92	8 / 8
I	1	roots0.25hr_12	TGA1a	--sACGYGGyd / swsACGTSds-	7.7e-05	5.97 / 8	T09478	ASF-1	AT5G06839	7e-90	8 / 8
I	1	roots0.25hr_12	TGA1a	--sACGYGGyd / swsACGTSds-	7.7e-05	5.97 / 8	T09478	ASF-1	AT1G58330	2e-17	1 / 2
I	1	roots0.25hr_12	TGA1a	--sACGYGGyd / swsACGTSds-	7.7e-05	5.97 / 8	T09478	ASF-1	AT3G14880	5e-12	1 / 2
I	1	roots0.25hr_12	Bhlhb2_DBD	--sACGYGGyd / rkCACGTGmc-	7.8e-05	5.97 / 8	Bhlhb2_DBD	BHE40_MOUSE	NO Arabidopsis homologues	0	0
I	1	roots0.25hr_12	HEY2_full	hrCCRCGTs-- / -GrCACGTGyc	8.0e-05	5.97 / 8	HEY2_full	A8K1M8_HUMAN	NO Arabidopsis homologues	0	0
I	1	roots0.25hr_12	BHLHB2_DBD	--sACGYGGyd / vkCACGTGmc-	1.0e-04	5.92 / 8	BHLHB2_DBD	BHE40_HUMAN	NO Arabidopsis homologues	0	0
I	1	roots0.25hr_12	HEY2_DBD	hrCCRCGTs-- / -GgCACGTGyc	1.2e-04	5.90 / 8	HEY2_DBD	A8K1M8_HUMAN	NO Arabidopsis homologues	0	0
I	1	roots0.25hr_12	4atk_AB	hrCCRCGTs- / -AGCACGTGC	1.4e-04	5.69 / 8	4atk_A	MICROPHTHALMIA-ASSOCIATED TRANSCRIPTION FACTOR	NO Arabidopsis homologues	0	0
I	1	roots0.25hr_12	4atk_AB	hrCCRCGTs- / -AGCACGTGC	1.4e-04	5.69 / 8	4atk_B	MICROPHTHALMIA-ASSOCIATED TRANSCRIPTION FACTOR	NO Arabidopsis homologues	0	0
I	1	roots0.25hr_12	BZIP12	hrCCRCGTs--- / -TCmACGTrkCA	1.6e-04	5.99 / 8	BZIP12	ABSCISIC ACID-INSENSITIVE 5-like protein 3	AT2G41070	0	7 / 7
I	1	roots0.25hr_12	BZIP12	hrCCRCGTs--- / -TCmACGTrkCA	1.6e-04	5.99 / 8	BZIP12	ABSCISIC ACID-INSENSITIVE 5-like protein 3	AT3G56850	8e-119	7 / 7
I	1	roots0.25hr_12	BZIP12	hrCCRCGTs--- / -TCmACGTrkCA	1.6e-04	5.99 / 8	BZIP12	ABSCISIC ACID-INSENSITIVE 5-like protein 3	AT3G44460	6e-31	7 / 7
I	1	roots0.25hr_12	BZIP12	hrCCRCGTs--- / -TCmACGTrkCA	1.6e-04	5.99 / 8	BZIP12	ABSCISIC ACID-INSENSITIVE 5-like protein 3	AT1G49720	7e-30	7 / 7
I	1	roots0.25hr_12	BZIP12	hrCCRCGTs--- / -TCmACGTrkCA	1.6e-04	5.99 / 8	BZIP12	ABSCISIC ACID-INSENSITIVE 5-like protein 3	AT5G42910	4e-23	7 / 7
I	1	roots0.25hr_12	BZIP12	hrCCRCGTs--- / -TCmACGTrkCA	1.6e-04	5.99 / 8	BZIP12	ABSCISIC ACID-INSENSITIVE 5-like protein 3	AT1G45249	6e-22	7 / 7
I	1	roots0.25hr_12	BZIP12	hrCCRCGTs--- / -TCmACGTrkCA	1.6e-04	5.99 / 8	BZIP12	ABSCISIC ACID-INSENSITIVE 5-like protein 3	AT3G19290	1e-21	7 / 7
I	1	roots0.25hr_12	BZIP12	hrCCRCGTs--- / -TCmACGTrkCA	1.6e-04	5.99 / 8	BZIP12	ABSCISIC ACID-INSENSITIVE 5-like protein 3	AT4G34000	1e-20	7 / 7
I	1	roots0.25hr_12	BZIP12	hrCCRCGTs--- / -TCmACGTrkCA	1.6e-04	5.99 / 8	BZIP12	ABSCISIC ACID-INSENSITIVE 5-like protein 3	AT2G36270	3e-18	7 / 7
I	1	roots0.25hr_12	BZIP12	hrCCRCGTs--- / -TCmACGTrkCA	1.6e-04	5.99 / 8	BZIP12	ABSCISIC ACID-INSENSITIVE 5-like protein 3	AT1G03970	3e-18	7 / 7
I	1	roots0.25hr_12	BZIP12	hrCCRCGTs--- / -TCmACGTrkCA	1.6e-04	5.99 / 8	BZIP12	ABSCISIC ACID-INSENSITIVE 5-like protein 3	AT5G44080	4e-17	7 / 7
I	1	roots0.25hr_12	1nlw_AB	-sACGYGGyd / GCACGTGCA-	1.7e-04	5.66 / 8	1nlw_A	MAD PROTEIN	NO Arabidopsis homologues	0	0
I	1	roots0.25hr_12	1nlw_AB	-sACGYGGyd / GCACGTGCA-	1.7e-04	5.66 / 8	1nlw_B	bHLHd4	NO Arabidopsis homologues	0	0
I	1	roots0.25hr_12	M01160	hrCCRCGTs / --CCACs--	1.7e-04	4.48 / 5	T09608	Kid3	NO Arabidopsis homologues	0	0
I	1	roots0.25hr_12	M01160	hrCCRCGTs / --CCACs--	1.7e-04	4.48 / 5	T20197	KIAA4218	NO Arabidopsis homologues	0	0
I	1	roots0.25hr_12	UP00309	----hrCCRCGTs-------- / kaycwgkCACGTGactbvymg	1.9e-04	6.53 / 9	UP00309	Cbf1	NO Arabidopsis homologues	0	0
I	1	roots0.25hr_12	MYC2	hrCCRCGTs / TGACACGT-	2.0e-04	5.39 / 8	MYC2	AtbHLH6	AT1G32640	0	7 / 7
I	1	roots0.25hr_12	MYC2	hrCCRCGTs / TGACACGT-	2.0e-04	5.39 / 8	MYC2	AtbHLH6	AT4G17880	0	7 / 7
I	1	roots0.25hr_12	MYC2	hrCCRCGTs / TGACACGT-	2.0e-04	5.39 / 8	MYC2	AtbHLH6	AT5G46760	6e-177	7 / 7
I	1	roots0.25hr_12	MYC2	hrCCRCGTs / TGACACGT-	2.0e-04	5.39 / 8	MYC2	AtbHLH6	AT5G46830	3e-156	7 / 7
I	1	roots0.25hr_12	MYC2	hrCCRCGTs / TGACACGT-	2.0e-04	5.39 / 8	MYC2	AtbHLH6	AT2G46510	5e-41	7 / 7
I	1	roots0.25hr_12	MYC2	hrCCRCGTs / TGACACGT-	2.0e-04	5.39 / 8	MYC2	AtbHLH6	AT1G01260	1e-37	7 / 7
I	1	roots0.25hr_12	MYC2	hrCCRCGTs / TGACACGT-	2.0e-04	5.39 / 8	MYC2	AtbHLH6	AT4G16430	2e-34	7 / 7
I	1	roots0.25hr_12	MYC2	hrCCRCGTs / TGACACGT-	2.0e-04	5.39 / 8	MYC2	AtbHLH6	AT5G41315	1e-32	7 / 7
I	1	roots0.25hr_12	MYC2	hrCCRCGTs / TGACACGT-	2.0e-04	5.39 / 8	MYC2	AtbHLH6	AT1G63650	2e-32	6 / 7
I	1	roots0.25hr_12	MYC2	hrCCRCGTs / TGACACGT-	2.0e-04	5.39 / 8	MYC2	AtbHLH6	AT4G00870	1e-31	7 / 7
I	1	roots0.25hr_12	MYC2	hrCCRCGTs / TGACACGT-	2.0e-04	5.39 / 8	MYC2	AtbHLH6	AT4G09820	2e-25	7 / 7
I	1	roots0.25hr_12	MYC2	hrCCRCGTs / TGACACGT-	2.0e-04	5.39 / 8	MYC2	AtbHLH6	AT4G37850	6e-17	7 / 7
I	1	roots0.25hr_12	MYC2	hrCCRCGTs / TGACACGT-	2.0e-04	5.39 / 8	MYC2	AtbHLH6	AT4G00480	2e-16	2 / 2
I	1	roots0.25hr_12	MYC2	hrCCRCGTs / TGACACGT-	2.0e-04	5.39 / 8	MYC2	AtbHLH6	AT5G57150	3e-14	5 / 7
I	1	roots0.25hr_12	MYC2	hrCCRCGTs / TGACACGT-	2.0e-04	5.39 / 8	MYC2	AtbHLH6	AT3G24140	3e-14	7 / 7
I	1	roots0.25hr_12	MYC2	hrCCRCGTs / TGACACGT-	2.0e-04	5.39 / 8	MYC2	AtbHLH6	AT2G22770	7e-13	6 / 7
I	1	roots0.25hr_12	MYC2	hrCCRCGTs / TGACACGT-	2.0e-04	5.39 / 8	MYC2	AtbHLH6	AT3G26744	7e-13	6 / 7
I	1	roots0.25hr_12	MYC2	hrCCRCGTs / TGACACGT-	2.0e-04	5.39 / 8	MYC2	AtbHLH6	AT2G16910	8e-13	6 / 6
I	1	roots0.25hr_12	MYC2	hrCCRCGTs / TGACACGT-	2.0e-04	5.39 / 8	MYC2	AtbHLH6	AT2G22750	9e-13	7 / 7
I	1	roots0.25hr_12	MYC2	hrCCRCGTs / TGACACGT-	2.0e-04	5.39 / 8	MYC2	AtbHLH6	AT4G29930	9e-13	5 / 7
I	1	roots0.25hr_12	MYC2	hrCCRCGTs / TGACACGT-	2.0e-04	5.39 / 8	MYC2	AtbHLH6	AT1G12860	1e-12	6 / 7
I	1	roots0.25hr_12	MYC2	hrCCRCGTs / TGACACGT-	2.0e-04	5.39 / 8	MYC2	AtbHLH6	AT1G10610	3e-12	5 / 7
I	1	roots0.25hr_12	MYC2	hrCCRCGTs / TGACACGT-	2.0e-04	5.39 / 8	MYC2	AtbHLH6	AT2G28160	1e-11	4 / 5
I	1	roots0.25hr_12	MYC2	hrCCRCGTs / TGACACGT-	2.0e-04	5.39 / 8	MYC2	AtbHLH6	AT5G10570	6e-11	6 / 7
I	1	roots0.25hr_12	M01043	hrCCRCGTs- / ysyCACTTsm	2.0e-04	5.79 / 9	T04330	CSX	NO Arabidopsis homologues	0	0
I	1	roots0.25hr_12	M01043	hrCCRCGTs- / ysyCACTTsm	2.0e-04	5.79 / 9	T04334	CSX	NO Arabidopsis homologues	0	0
I	1	roots0.25hr_12	M01043	hrCCRCGTs- / ysyCACTTsm	2.0e-04	5.79 / 9	T11251	CSX	NO Arabidopsis homologues	0	0
I	1	roots0.25hr_12	M01043	hrCCRCGTs- / ysyCACTTsm	2.0e-04	5.79 / 9	T15272	cardiac-specific homeobox protein	NO Arabidopsis homologues	0	0
I	1	roots0.25hr_12	M01043	hrCCRCGTs- / ysyCACTTsm	2.0e-04	5.79 / 9	T15273	cardiac-specific homeobox protein	NO Arabidopsis homologues	0	0
I	1	roots0.25hr_12	M00236	-----sACGYGGyd-- / gddrtCACGTGcyckc	2.2e-04	6.33 / 9	T01346	Ah receptor nuclear translocator	NO Arabidopsis homologues	0	0
I	1	roots0.25hr_12	M00236	-----sACGYGGyd-- / gddrtCACGTGcyckc	2.2e-04	6.33 / 9	T01796	Ah receptor nuclear translocator	NO Arabidopsis homologues	0	0
I	1	roots0.25hr_12	M00236	-----sACGYGGyd-- / gddrtCACGTGcyckc	2.2e-04	6.33 / 9	T10458	Ah receptor nuclear translocator	NO Arabidopsis homologues	0	0
I	1	roots0.25hr_12	M00236	-----sACGYGGyd-- / gddrtCACGTGcyckc	2.2e-04	6.33 / 9	T10933	Ah receptor nuclear translocator	NO Arabidopsis homologues	0	0
I	1	roots0.25hr_12	M00236	-----sACGYGGyd-- / gddrtCACGTGcyckc	2.2e-04	6.33 / 9	T18790	ARNT protein	NO Arabidopsis homologues	0	0
I	1	roots0.25hr_12	M01350	-----sACGYGGyd-- / rawkTyAAGTGGyttw	2.8e-04	6.28 / 9	T16917	1700001P03Rik	NO Arabidopsis homologues	0	0
I	1	roots0.25hr_12	UP00107	-----sACGYGGyd-- / rawkTyAAGTGGyttw	2.8e-04	6.28 / 9	UP00107	1700001P03Rik	NO Arabidopsis homologues	0	0
I	1	roots0.25hr_12	M00697	---hrCCRCGTs-- / wkykShyACGTCAb	2.9e-04	6.14 / 9	T00938	HBP-1b	AT3G12250	5e-168	6 / 6
I	1	roots0.25hr_12	M00697	---hrCCRCGTs-- / wkykShyACGTCAb	2.9e-04	6.14 / 9	T00938	HBP-1b	AT5G06950	2e-165	6 / 6
I	1	roots0.25hr_12	M00697	---hrCCRCGTs-- / wkykShyACGTCAb	2.9e-04	6.14 / 9	T00938	HBP-1b	AT5G06960	3e-159	6 / 6
I	1	roots0.25hr_12	M00697	---hrCCRCGTs-- / wkykShyACGTCAb	2.9e-04	6.14 / 9	T00938	HBP-1b	AT1G68640	1e-145	6 / 6
I	1	roots0.25hr_12	M00697	---hrCCRCGTs-- / wkykShyACGTCAb	2.9e-04	6.14 / 9	T00938	HBP-1b	AT1G08320	2e-120	6 / 6
I	1	roots0.25hr_12	M00697	---hrCCRCGTs-- / wkykShyACGTCAb	2.9e-04	6.14 / 9	T00938	HBP-1b	AT5G06839	1e-119	6 / 6
I	1	roots0.25hr_12	M00697	---hrCCRCGTs-- / wkykShyACGTCAb	2.9e-04	6.14 / 9	T00938	HBP-1b	AT5G10030	2e-115	6 / 6
I	1	roots0.25hr_12	M00697	---hrCCRCGTs-- / wkykShyACGTCAb	2.9e-04	6.14 / 9	T00938	HBP-1b	AT1G22070	3e-113	6 / 6
I	1	roots0.25hr_12	M00697	---hrCCRCGTs-- / wkykShyACGTCAb	2.9e-04	6.14 / 9	T00938	HBP-1b	AT5G65210	1e-111	6 / 6
I	1	roots0.25hr_12	M00697	---hrCCRCGTs-- / wkykShyACGTCAb	2.9e-04	6.14 / 9	T00938	HBP-1b	AT1G77920	9e-108	6 / 6
I	1	roots0.25hr_12	M01962	hrCCRCGTs / CGCCACasy	3.1e-04	5.54 / 9	T03494	MET31	NO Arabidopsis homologues	0	0
I	1	roots0.25hr_12	UP00365	-----sACGYGGyd--- / wswaTCACGTGAywawy	3.3e-04	6.29 / 9	UP00365	HLH-30	NO Arabidopsis homologues	0	0
I	1	roots0.25hr_12	NKX2-3_full	hrCCRCGTs-- / -asCACTTrav	4.6e-04	5.63 / 8	NKX2-3_full	Homeobox protein NK-2 homolog C	NO Arabidopsis homologues	0	0
I	1	roots0.25hr_12	2wbu_A	hrCCRCGTs-- / -gCCACGCCYc	5.9e-04	5.58 / 8	2wbu_A	Epithelial zinc finger protein EZF	NO Arabidopsis homologues	0	0
I	1	roots0.25hr_12	M01372	--hrCCRCGTs------ / hwarCCACTTGArawtw	6.5e-04	6.15 / 9	T04337	Nkx-2.2	NO Arabidopsis homologues	0	0
I	1	roots0.25hr_12	M01372	--hrCCRCGTs------ / hwarCCACTTGArawtw	6.5e-04	6.15 / 9	T08295	Nkx-2.2	NO Arabidopsis homologues	0	0
I	1	roots0.25hr_12	M01372	--hrCCRCGTs------ / hwarCCACTTGArawtw	6.5e-04	6.15 / 9	T15817	Nkx-2.2	NO Arabidopsis homologues	0	0
I	1	roots0.25hr_12	M01372	--hrCCRCGTs------ / hwarCCACTTGArawtw	6.5e-04	6.15 / 9	T15818	Nkx-2.2	NO Arabidopsis homologues	0	0
I	1	roots0.25hr_12	UP00231	--hrCCRCGTs------ / hwarCCACTTGArawtw	6.5e-04	6.15 / 9	UP00231	Homeobox protein NK-2 homolog B	NO Arabidopsis homologues	0	0
I	1	roots0.25hr_12	M00538	------hrCCRCGTs--------- / mdwwwwwgmCACGTCAkywywmwg	9.1e-04	6.32 / 9	T08699	Tax-responsive element-binding protein 5	NO Arabidopsis homologues	0	0
I	1	roots0.25hr_12	M00538	------hrCCRCGTs--------- / mdwwwwwgmCACGTCAkywywmwg	9.1e-04	6.32 / 9	T08700	Tax-responsive element-binding protein 5	NO Arabidopsis homologues	0	0
I	1	roots0.25hr_12	M00538	------hrCCRCGTs--------- / mdwwwwwgmCACGTCAkywywmwg	9.1e-04	6.32 / 9	T11222	HTF	NO Arabidopsis homologues	0	0
I	1	roots0.25hr_12	M00538	------hrCCRCGTs--------- / mdwwwwwgmCACGTCAkywywmwg	9.1e-04	6.32 / 9	T14485	hepatocarcinogenesis-related transcription factor	NO Arabidopsis homologues	0	0
I	1	roots0.25hr_12	M00538	------hrCCRCGTs--------- / mdwwwwwgmCACGTCAkywywmwg	9.1e-04	6.32 / 9	T19362	D11Ertd39e	NO Arabidopsis homologues	0	0
I	1	roots0.25hr_12	NKX3-2_DBD	hrCCRCGTs- / -rsCACTTAa	9.9e-04	5.31 / 8	NKX3-2_DBD	Bagpipe homeobox protein homolog 1	NO Arabidopsis homologues	0	0
I	1	roots0.25hr_12	M00943	--sACGYGGyd / scCACGTgrc-	4.4e-09	7.40 / 8	T11453	TAF-1	AT2G46270	5e-54	8 / 8
I	1	roots0.25hr_12	M00943	--sACGYGGyd / scCACGTgrc-	4.4e-09	7.40 / 8	T11453	TAF-1	AT4G01120	1e-35	8 / 8
I	1	roots0.25hr_12	M00943	--sACGYGGyd / scCACGTgrc-	4.4e-09	7.40 / 8	T11453	TAF-1	AT2G35530	4e-25	8 / 8
I	1	roots0.25hr_12	M00943	--sACGYGGyd / scCACGTgrc-	4.4e-09	7.40 / 8	T11453	TAF-1	AT1G32150	4e-22	8 / 8
I	1	roots0.25hr_12	M00943	--sACGYGGyd / scCACGTgrc-	4.4e-09	7.40 / 8	T11453	TAF-1	AT4G36730	6e-21	8 / 8
I	1	roots0.25hr_12	MA0128.1	hrCCRCGTs- / --CCACGTsW	9.2e-09	6.83 / 7	T01098	EmBP-1b	AT4G36730	7e-27	11 / 13
I	1	roots0.25hr_12	MA0128.1	hrCCRCGTs- / --CCACGTsW	9.2e-09	6.83 / 7	T01098	EmBP-1b	AT2G35530	6e-26	11 / 13
I	1	roots0.25hr_12	MA0128.1	hrCCRCGTs- / --CCACGTsW	9.2e-09	6.83 / 7	T01098	EmBP-1b	AT1G32150	1e-25	12 / 13
I	1	roots0.25hr_12	MA0128.1	hrCCRCGTs- / --CCACGTsW	9.2e-09	6.83 / 7	T01098	EmBP-1b	AT2G46270	6e-21	11 / 11
I	1	roots0.25hr_12	MA0128.1	hrCCRCGTs- / --CCACGTsW	9.2e-09	6.83 / 7	T01098	EmBP-1b	AT4G01120	7e-18	11 / 11
I	1	roots0.25hr_12	MA0059.1	---sACGYGGyd / rAsCACGTGGt-	5.1e-08	7.25 / 8	AAH36092	Q8IYC6_HUMAN	NO Arabidopsis homologues	0	0
I	1	roots0.25hr_12	MA0059.1	---sACGYGGyd / rAsCACGTGGt-	5.1e-08	7.25 / 8	Q6LBK7	C-myc protein	NO Arabidopsis homologues	0	0
I	1	roots0.25hr_12	M00368	--sACGYGGyd / kmCACGTGkm-	1.2e-07	6.98 / 8	T09450	common plant regulatory factor 1	AT2G46270	4e-100	8 / 8
I	1	roots0.25hr_12	M00368	--sACGYGGyd / kmCACGTGkm-	1.2e-07	6.98 / 8	T09450	common plant regulatory factor 1	AT4G01120	1e-70	8 / 8
I	1	roots0.25hr_12	M00368	--sACGYGGyd / kmCACGTGkm-	1.2e-07	6.98 / 8	T09450	common plant regulatory factor 1	AT2G35530	2e-38	8 / 8
I	1	roots0.25hr_12	M00368	--sACGYGGyd / kmCACGTGkm-	1.2e-07	6.98 / 8	T09450	common plant regulatory factor 1	AT4G36730	2e-35	8 / 8
I	1	roots0.25hr_12	M00368	--sACGYGGyd / kmCACGTGkm-	1.2e-07	6.98 / 8	T09450	common plant regulatory factor 1	AT1G32150	5e-33	8 / 8
I	1	roots0.25hr_12	M00217	hrCCRCGTs- / --yCACGTGy	1.9e-07	6.45 / 7	T02378	B1 Factor	NO Arabidopsis homologues	0	0
I	1	roots0.25hr_12	M00217	hrCCRCGTs- / --yCACGTGy	1.9e-07	6.45 / 7	T08279	MLTF	NO Arabidopsis homologues	0	0
I	1	roots0.25hr_12	M00217	hrCCRCGTs- / --yCACGTGy	1.9e-07	6.45 / 7	T08280	Upstream Stimulatory Factor 1	NO Arabidopsis homologues	0	0
I	1	roots0.25hr_12	M00217	hrCCRCGTs- / --yCACGTGy	1.9e-07	6.45 / 7	T09188	eUSF (duck)	NO Arabidopsis homologues	0	0
I	1	roots0.25hr_12	M00217	hrCCRCGTs- / --yCACGTGy	1.9e-07	6.45 / 7	T09328	eUSF (duck)	NO Arabidopsis homologues	0	0
I	1	roots0.25hr_12	M00217	hrCCRCGTs- / --yCACGTGy	1.9e-07	6.45 / 7	T15656	Upstream Stimulatory Factor 1	NO Arabidopsis homologues	0	0
I	1	roots0.25hr_12	MA0104.1	sACGYGGyd / CACGTG---	2.0e-07	5.69 / 6	P03966	MYCN_MOUSE	NO Arabidopsis homologues	0	0
I	1	roots0.25hr_12	HY5	-hrCCRCGTs- / ATGmCACGTGG	2.6e-07	7.03 / 9	T10638	AT5G11260	AT5G11260	2e-115	6 / 6
I	1	roots0.25hr_12	HY5	-hrCCRCGTs- / ATGmCACGTGG	2.6e-07	7.03 / 9	T10638	AT5G11260	AT3G17609	8e-32	6 / 6
I	1	roots0.25hr_12	M00788	--sACGYGGyd / wwcACGTGGA-	2.8e-07	6.86 / 8	T01098	EmBP-1b	AT4G36730	7e-27	11 / 13
I	1	roots0.25hr_12	M00788	--sACGYGGyd / wwcACGTGGA-	2.8e-07	6.86 / 8	T01098	EmBP-1b	AT2G35530	6e-26	11 / 13
I	1	roots0.25hr_12	M00788	--sACGYGGyd / wwcACGTGGA-	2.8e-07	6.86 / 8	T01098	EmBP-1b	AT1G32150	1e-25	12 / 13
I	1	roots0.25hr_12	M00788	--sACGYGGyd / wwcACGTGGA-	2.8e-07	6.86 / 8	T01098	EmBP-1b	AT2G46270	6e-21	11 / 11
I	1	roots0.25hr_12	M00788	--sACGYGGyd / wwcACGTGGA-	2.8e-07	6.86 / 8	T01098	EmBP-1b	AT4G01120	7e-18	11 / 11
I	1	roots0.25hr_12	MA0004.1	hrCCRCGTs / ---CACGTG	2.9e-07	5.64 / 6	P53762	ARNT protein	NO Arabidopsis homologues	0	0
I	1	roots0.25hr_12	M00118	----sACGYGGyd- / hrACCACGTGGTyd	4.4e-07	7.23 / 9	T00140	c-Myc 2	NO Arabidopsis homologues	0	0
I	1	roots0.25hr_12	M00118	----sACGYGGyd- / hrACCACGTGGTyd	4.4e-07	7.23 / 9	T00141	c-Myc	NO Arabidopsis homologues	0	0
I	1	roots0.25hr_12	M00118	----sACGYGGyd- / hrACCACGTGGTyd	4.4e-07	7.23 / 9	T00489	Max protein	NO Arabidopsis homologues	0	0
I	1	roots0.25hr_12	M00118	----sACGYGGyd- / hrACCACGTGGTyd	4.4e-07	7.23 / 9	T00523	Max	NO Arabidopsis homologues	0	0
I	1	roots0.25hr_12	M00118	----sACGYGGyd- / hrACCACGTGGTyd	4.4e-07	7.23 / 9	T01566	Max-isoform3	NO Arabidopsis homologues	0	0
I	1	roots0.25hr_12	M00118	----sACGYGGyd- / hrACCACGTGGTyd	4.4e-07	7.23 / 9	T01567	Max-isoform1	NO Arabidopsis homologues	0	0
I	1	roots0.25hr_12	M00118	----sACGYGGyd- / hrACCACGTGGTyd	4.4e-07	7.23 / 9	T03341	C-Myc 1	NO Arabidopsis homologues	0	0
I	1	roots0.25hr_12	M00118	----sACGYGGyd- / hrACCACGTGGTyd	4.4e-07	7.23 / 9	T03427	c-Myc	NO Arabidopsis homologues	0	0
I	1	roots0.25hr_12	M00118	----sACGYGGyd- / hrACCACGTGGTyd	4.4e-07	7.23 / 9	T03428	c-Myc	NO Arabidopsis homologues	0	0
I	1	roots0.25hr_12	M00118	----sACGYGGyd- / hrACCACGTGGTyd	4.4e-07	7.23 / 9	T03430	c-Myc	NO Arabidopsis homologues	0	0
I	1	roots0.25hr_12	M00118	----sACGYGGyd- / hrACCACGTGGTyd	4.4e-07	7.23 / 9	T03433	c-Myc	NO Arabidopsis homologues	0	0
I	1	roots0.25hr_12	M00118	----sACGYGGyd- / hrACCACGTGGTyd	4.4e-07	7.23 / 9	T03450	c-Myc	NO Arabidopsis homologues	0	0
I	1	roots0.25hr_12	M00118	----sACGYGGyd- / hrACCACGTGGTyd	4.4e-07	7.23 / 9	T03454	c-Myc	NO Arabidopsis homologues	0	0
I	1	roots0.25hr_12	M00118	----sACGYGGyd- / hrACCACGTGGTyd	4.4e-07	7.23 / 9	T03455	c-Myc	NO Arabidopsis homologues	0	0
I	1	roots0.25hr_12	M00118	----sACGYGGyd- / hrACCACGTGGTyd	4.4e-07	7.23 / 9	T03462	c-Myc	NO Arabidopsis homologues	0	0
I	1	roots0.25hr_12	M00118	----sACGYGGyd- / hrACCACGTGGTyd	4.4e-07	7.23 / 9	T03532	c-Myc	NO Arabidopsis homologues	0	0
I	1	roots0.25hr_12	M00118	----sACGYGGyd- / hrACCACGTGGTyd	4.4e-07	7.23 / 9	T03537	c-Myc	NO Arabidopsis homologues	0	0
I	1	roots0.25hr_12	M00118	----sACGYGGyd- / hrACCACGTGGTyd	4.4e-07	7.23 / 9	T09007	c-Myc	NO Arabidopsis homologues	0	0
I	1	roots0.25hr_12	M00118	----sACGYGGyd- / hrACCACGTGGTyd	4.4e-07	7.23 / 9	T09265	c-Myc	NO Arabidopsis homologues	0	0
I	1	roots0.25hr_12	M00118	----sACGYGGyd- / hrACCACGTGGTyd	4.4e-07	7.23 / 9	T09499	Max protein	NO Arabidopsis homologues	0	0
I	1	roots0.25hr_12	M00118	----sACGYGGyd- / hrACCACGTGGTyd	4.4e-07	7.23 / 9	T09909	Max-isoform2	NO Arabidopsis homologues	0	0
I	1	roots0.25hr_12	M00118	----sACGYGGyd- / hrACCACGTGGTyd	4.4e-07	7.23 / 9	T14514	c-Myc I	NO Arabidopsis homologues	0	0
I	1	roots0.25hr_12	M00118	----sACGYGGyd- / hrACCACGTGGTyd	4.4e-07	7.23 / 9	T16687	Max	NO Arabidopsis homologues	0	0
I	1	roots0.25hr_12	M00118	----sACGYGGyd- / hrACCACGTGGTyd	4.4e-07	7.23 / 9	T16688	Max	NO Arabidopsis homologues	0	0
I	1	roots0.25hr_12	M00118	----sACGYGGyd- / hrACCACGTGGTyd	4.4e-07	7.23 / 9	T16690	Max	NO Arabidopsis homologues	0	0
I	1	roots0.25hr_12	M00118	----sACGYGGyd- / hrACCACGTGGTyd	4.4e-07	7.23 / 9	T17324	c-Myc	NO Arabidopsis homologues	0	0
I	1	roots0.25hr_12	M01145	hrCCRCGTs--- / rACCACGTGsTC	4.7e-07	7.06 / 9	T00140	c-Myc 2	NO Arabidopsis homologues	0	0
I	1	roots0.25hr_12	M01145	hrCCRCGTs--- / rACCACGTGsTC	4.7e-07	7.06 / 9	T00141	c-Myc	NO Arabidopsis homologues	0	0
I	1	roots0.25hr_12	M01145	hrCCRCGTs--- / rACCACGTGsTC	4.7e-07	7.06 / 9	T03341	C-Myc 1	NO Arabidopsis homologues	0	0
I	1	roots0.25hr_12	M01145	hrCCRCGTs--- / rACCACGTGsTC	4.7e-07	7.06 / 9	T03427	c-Myc	NO Arabidopsis homologues	0	0
I	1	roots0.25hr_12	M01145	hrCCRCGTs--- / rACCACGTGsTC	4.7e-07	7.06 / 9	T03428	c-Myc	NO Arabidopsis homologues	0	0
I	1	roots0.25hr_12	M01145	hrCCRCGTs--- / rACCACGTGsTC	4.7e-07	7.06 / 9	T03430	c-Myc	NO Arabidopsis homologues	0	0
I	1	roots0.25hr_12	M01145	hrCCRCGTs--- / rACCACGTGsTC	4.7e-07	7.06 / 9	T03433	c-Myc	NO Arabidopsis homologues	0	0
I	1	roots0.25hr_12	M01145	hrCCRCGTs--- / rACCACGTGsTC	4.7e-07	7.06 / 9	T03450	c-Myc	NO Arabidopsis homologues	0	0
I	1	roots0.25hr_12	M01145	hrCCRCGTs--- / rACCACGTGsTC	4.7e-07	7.06 / 9	T03454	c-Myc	NO Arabidopsis homologues	0	0
I	1	roots0.25hr_12	M01145	hrCCRCGTs--- / rACCACGTGsTC	4.7e-07	7.06 / 9	T03455	c-Myc	NO Arabidopsis homologues	0	0
I	1	roots0.25hr_12	M01145	hrCCRCGTs--- / rACCACGTGsTC	4.7e-07	7.06 / 9	T03462	c-Myc	NO Arabidopsis homologues	0	0
I	1	roots0.25hr_12	M01145	hrCCRCGTs--- / rACCACGTGsTC	4.7e-07	7.06 / 9	T03532	c-Myc	NO Arabidopsis homologues	0	0
I	1	roots0.25hr_12	M01145	hrCCRCGTs--- / rACCACGTGsTC	4.7e-07	7.06 / 9	T03537	c-Myc	NO Arabidopsis homologues	0	0
I	1	roots0.25hr_12	M01145	hrCCRCGTs--- / rACCACGTGsTC	4.7e-07	7.06 / 9	T09007	c-Myc	NO Arabidopsis homologues	0	0
I	1	roots0.25hr_12	M01145	hrCCRCGTs--- / rACCACGTGsTC	4.7e-07	7.06 / 9	T09265	c-Myc	NO Arabidopsis homologues	0	0
I	1	roots0.25hr_12	M01145	hrCCRCGTs--- / rACCACGTGsTC	4.7e-07	7.06 / 9	T14514	c-Myc I	NO Arabidopsis homologues	0	0
I	1	roots0.25hr_12	M01145	hrCCRCGTs--- / rACCACGTGsTC	4.7e-07	7.06 / 9	T17324	c-Myc	NO Arabidopsis homologues	0	0
I	1	roots0.25hr_12	CREB3L1_DBD_1	-hrCCRCGTs---- / rTGCCACGTCAyCa	5.7e-07	7.20 / 9	CREB3L1_DBD	B2RA75_HUMAN	NO Arabidopsis homologues	0	0
I	1	roots0.25hr_12	MAX_DBD_1	--------hrCCRCGTs / CACGTGsymamCACGTG	6.0e-07	7.36 / 9	MAX_DBD	MAD1_HUMAN	NO Arabidopsis homologues	0	0
I	1	roots0.25hr_12	M01806	-sACGYGGyd / wsACGTGk--	7.0e-07	6.28 / 7	T01078	AT4G36730	AT4G36730	0	10 / 10
I	1	roots0.25hr_12	M01806	-sACGYGGyd / wsACGTGk--	7.0e-07	6.28 / 7	T01078	AT4G36730	AT2G35530	2e-51	10 / 10
I	1	roots0.25hr_12	M01806	-sACGYGGyd / wsACGTGk--	7.0e-07	6.28 / 7	T01078	AT4G36730	AT1G32150	5e-47	10 / 10
I	1	roots0.25hr_12	M01806	-sACGYGGyd / wsACGTGk--	7.0e-07	6.28 / 7	T01078	AT4G36730	AT2G46270	2e-42	10 / 10
I	1	roots0.25hr_12	M01806	-sACGYGGyd / wsACGTGk--	7.0e-07	6.28 / 7	T01078	AT4G36730	AT4G01120	1e-34	10 / 10
I	1	roots0.25hr_12	M00371	--sACGYGGyd / shsACGTsds-	7.2e-07	6.72 / 8	T09449	common plant regulatory factor 2	AT5G28770	8e-82	13 / 13
I	1	roots0.25hr_12	M00371	--sACGYGGyd / shsACGTsds-	7.2e-07	6.72 / 8	T09449	common plant regulatory factor 2	AT4G02640	9e-51	12 / 12
I	1	roots0.25hr_12	M00371	--sACGYGGyd / shsACGTsds-	7.2e-07	6.72 / 8	T09449	common plant regulatory factor 2	AT3G54620	3e-45	12 / 12
I	1	roots0.25hr_12	M00371	--sACGYGGyd / shsACGTsds-	7.2e-07	6.72 / 8	T09449	common plant regulatory factor 2	AT5G24800	3e-33	12 / 12
I	1	roots0.25hr_12	M00371	--sACGYGGyd / shsACGTsds-	7.2e-07	6.72 / 8	T09449	common plant regulatory factor 2	AT3G30530	2e-13	10 / 12
I	1	roots0.25hr_12	M00371	--sACGYGGyd / shsACGTsds-	7.2e-07	6.72 / 8	T09449	common plant regulatory factor 2	AT2G18160	2e-13	11 / 12
I	1	roots0.25hr_12	M00371	--sACGYGGyd / shsACGTsds-	7.2e-07	6.72 / 8	T09449	common plant regulatory factor 2	AT2G04038	3e-12	12 / 12
I	1	roots0.25hr_12	M00371	--sACGYGGyd / shsACGTsds-	7.2e-07	6.72 / 8	T09449	common plant regulatory factor 2	AT1G13600	7e-12	11 / 12
I	1	roots0.25hr_12	M00371	--sACGYGGyd / shsACGTsds-	7.2e-07	6.72 / 8	T09449	common plant regulatory factor 2	AT1G75390	1e-11	11 / 11
I	1	roots0.25hr_12	M00371	--sACGYGGyd / shsACGTsds-	7.2e-07	6.72 / 8	T09449	common plant regulatory factor 2	AT1G06070	7e-11	10 / 12
I	1	roots0.25hr_12	Creb3l2_DBD_1	hrCCRCGTs---- / TGCCACGTCAtCA	8.0e-07	7.08 / 9	Creb3l2_DBD	Creb3l2	NO Arabidopsis homologues	0	0
I	1	roots0.25hr_12	M00400	-------hrCCRCGTs--------- / hhkCryybgCCACGTGGCCvCGACA	9.1e-07	7.52 / 9	T13760	ABF1	AT1G49720	0	12 / 12
I	1	roots0.25hr_12	M00400	-------hrCCRCGTs--------- / hhkCryybgCCACGTGGCCvCGACA	9.1e-07	7.52 / 9	T13760	ABF1	AT4G34000	3e-89	12 / 12
I	1	roots0.25hr_12	M00400	-------hrCCRCGTs--------- / hhkCryybgCCACGTGGCCvCGACA	9.1e-07	7.52 / 9	T13760	ABF1	AT3G19290	2e-146	11 / 12
I	1	roots0.25hr_12	M00400	-------hrCCRCGTs--------- / hhkCryybgCCACGTGGCCvCGACA	9.1e-07	7.52 / 9	T13760	ABF1	AT1G45249	3e-76	11 / 12
I	1	roots0.25hr_12	M00400	-------hrCCRCGTs--------- / hhkCryybgCCACGTGGCCvCGACA	9.1e-07	7.52 / 9	T13760	ABF1	AT2G36270	1e-41	11 / 12
I	1	roots0.25hr_12	M00400	-------hrCCRCGTs--------- / hhkCryybgCCACGTGGCCvCGACA	9.1e-07	7.52 / 9	T13760	ABF1	AT5G42910	2e-11	9 / 12
I	1	roots0.25hr_12	M00400	-------hrCCRCGTs--------- / hhkCryybgCCACGTGGCCvCGACA	9.1e-07	7.52 / 9	T13760	ABF1	AT3G56850	5e-34	11 / 12
I	1	roots0.25hr_12	M00400	-------hrCCRCGTs--------- / hhkCryybgCCACGTGGCCvCGACA	9.1e-07	7.52 / 9	T13760	ABF1	AT2G41070	3e-28	11 / 12
I	1	roots0.25hr_12	M00400	-------hrCCRCGTs--------- / hhkCryybgCCACGTGGCCvCGACA	9.1e-07	7.52 / 9	T13760	ABF1	AT3G44460	2e-26	9 / 9
I	1	roots0.25hr_12	M00400	-------hrCCRCGTs--------- / hhkCryybgCCACGTGGCCvCGACA	9.1e-07	7.52 / 9	T13760	ABF1	AT5G44080	1e-11	12 / 12
I	1	roots0.25hr_12	1a0a_AB	sACGYGGyd / CmCGkGG--	9.1e-07	5.93 / 7	1a0a_A	PHO4_YEAST	NO Arabidopsis homologues	0	0
I	1	roots0.25hr_12	CREB3L1_full_2	-hrCCRCGTs---- / rTGCCACGTCAyCA	1.0e-06	7.11 / 9	CREB3L1_full	B2RA75_HUMAN	NO Arabidopsis homologues	0	0
I	1	roots0.25hr_12	M00123	hrCCRCGTs--- / tAsCACRTGtcw	1.1e-06	6.93 / 9	T00140	c-Myc 2	NO Arabidopsis homologues	0	0
I	1	roots0.25hr_12	M00123	hrCCRCGTs--- / tAsCACRTGtcw	1.1e-06	6.93 / 9	T00141	c-Myc	NO Arabidopsis homologues	0	0
I	1	roots0.25hr_12	M00123	hrCCRCGTs--- / tAsCACRTGtcw	1.1e-06	6.93 / 9	T00489	Max protein	NO Arabidopsis homologues	0	0
I	1	roots0.25hr_12	M00123	hrCCRCGTs--- / tAsCACRTGtcw	1.1e-06	6.93 / 9	T00523	Max	NO Arabidopsis homologues	0	0
I	1	roots0.25hr_12	M00123	hrCCRCGTs--- / tAsCACRTGtcw	1.1e-06	6.93 / 9	T01566	Max-isoform3	NO Arabidopsis homologues	0	0
I	1	roots0.25hr_12	M00123	hrCCRCGTs--- / tAsCACRTGtcw	1.1e-06	6.93 / 9	T01567	Max-isoform1	NO Arabidopsis homologues	0	0
I	1	roots0.25hr_12	M00123	hrCCRCGTs--- / tAsCACRTGtcw	1.1e-06	6.93 / 9	T03341	C-Myc 1	NO Arabidopsis homologues	0	0
I	1	roots0.25hr_12	M00123	hrCCRCGTs--- / tAsCACRTGtcw	1.1e-06	6.93 / 9	T03427	c-Myc	NO Arabidopsis homologues	0	0
I	1	roots0.25hr_12	M00123	hrCCRCGTs--- / tAsCACRTGtcw	1.1e-06	6.93 / 9	T03428	c-Myc	NO Arabidopsis homologues	0	0
I	1	roots0.25hr_12	M00123	hrCCRCGTs--- / tAsCACRTGtcw	1.1e-06	6.93 / 9	T03430	c-Myc	NO Arabidopsis homologues	0	0
I	1	roots0.25hr_12	M00123	hrCCRCGTs--- / tAsCACRTGtcw	1.1e-06	6.93 / 9	T03433	c-Myc	NO Arabidopsis homologues	0	0
I	1	roots0.25hr_12	M00123	hrCCRCGTs--- / tAsCACRTGtcw	1.1e-06	6.93 / 9	T03450	c-Myc	NO Arabidopsis homologues	0	0
I	1	roots0.25hr_12	M00123	hrCCRCGTs--- / tAsCACRTGtcw	1.1e-06	6.93 / 9	T03454	c-Myc	NO Arabidopsis homologues	0	0
I	1	roots0.25hr_12	M00123	hrCCRCGTs--- / tAsCACRTGtcw	1.1e-06	6.93 / 9	T03455	c-Myc	NO Arabidopsis homologues	0	0
I	1	roots0.25hr_12	M00123	hrCCRCGTs--- / tAsCACRTGtcw	1.1e-06	6.93 / 9	T03462	c-Myc	NO Arabidopsis homologues	0	0
I	1	roots0.25hr_12	M00123	hrCCRCGTs--- / tAsCACRTGtcw	1.1e-06	6.93 / 9	T03532	c-Myc	NO Arabidopsis homologues	0	0
I	1	roots0.25hr_12	M00123	hrCCRCGTs--- / tAsCACRTGtcw	1.1e-06	6.93 / 9	T03537	c-Myc	NO Arabidopsis homologues	0	0
I	1	roots0.25hr_12	M00123	hrCCRCGTs--- / tAsCACRTGtcw	1.1e-06	6.93 / 9	T09007	c-Myc	NO Arabidopsis homologues	0	0
I	1	roots0.25hr_12	M00123	hrCCRCGTs--- / tAsCACRTGtcw	1.1e-06	6.93 / 9	T09265	c-Myc	NO Arabidopsis homologues	0	0
I	1	roots0.25hr_12	M00123	hrCCRCGTs--- / tAsCACRTGtcw	1.1e-06	6.93 / 9	T09499	Max protein	NO Arabidopsis homologues	0	0
I	1	roots0.25hr_12	M00123	hrCCRCGTs--- / tAsCACRTGtcw	1.1e-06	6.93 / 9	T09909	Max-isoform2	NO Arabidopsis homologues	0	0
I	1	roots0.25hr_12	M00123	hrCCRCGTs--- / tAsCACRTGtcw	1.1e-06	6.93 / 9	T14514	c-Myc I	NO Arabidopsis homologues	0	0
I	1	roots0.25hr_12	M00123	hrCCRCGTs--- / tAsCACRTGtcw	1.1e-06	6.93 / 9	T16687	Max	NO Arabidopsis homologues	0	0
I	1	roots0.25hr_12	M00123	hrCCRCGTs--- / tAsCACRTGtcw	1.1e-06	6.93 / 9	T16688	Max	NO Arabidopsis homologues	0	0
I	1	roots0.25hr_12	M00123	hrCCRCGTs--- / tAsCACRTGtcw	1.1e-06	6.93 / 9	T16690	Max	NO Arabidopsis homologues	0	0
I	1	roots0.25hr_12	M00123	hrCCRCGTs--- / tAsCACRTGtcw	1.1e-06	6.93 / 9	T17324	c-Myc	NO Arabidopsis homologues	0	0
I	1	roots0.25hr_12	M00322	hrCCRCGTs-- / -gcCAyGyGss	1.5e-06	6.62 / 8	T00140	c-Myc 2	NO Arabidopsis homologues	0	0
I	1	roots0.25hr_12	M00322	hrCCRCGTs-- / -gcCAyGyGss	1.5e-06	6.62 / 8	T00141	c-Myc	NO Arabidopsis homologues	0	0
I	1	roots0.25hr_12	M00322	hrCCRCGTs-- / -gcCAyGyGss	1.5e-06	6.62 / 8	T00489	Max protein	NO Arabidopsis homologues	0	0
I	1	roots0.25hr_12	M00322	hrCCRCGTs-- / -gcCAyGyGss	1.5e-06	6.62 / 8	T00523	Max	NO Arabidopsis homologues	0	0
I	1	roots0.25hr_12	M00322	hrCCRCGTs-- / -gcCAyGyGss	1.5e-06	6.62 / 8	T01566	Max-isoform3	NO Arabidopsis homologues	0	0
I	1	roots0.25hr_12	M00322	hrCCRCGTs-- / -gcCAyGyGss	1.5e-06	6.62 / 8	T01567	Max-isoform1	NO Arabidopsis homologues	0	0
I	1	roots0.25hr_12	M00322	hrCCRCGTs-- / -gcCAyGyGss	1.5e-06	6.62 / 8	T03341	C-Myc 1	NO Arabidopsis homologues	0	0
I	1	roots0.25hr_12	M00322	hrCCRCGTs-- / -gcCAyGyGss	1.5e-06	6.62 / 8	T03427	c-Myc	NO Arabidopsis homologues	0	0
I	1	roots0.25hr_12	M00322	hrCCRCGTs-- / -gcCAyGyGss	1.5e-06	6.62 / 8	T03428	c-Myc	NO Arabidopsis homologues	0	0
I	1	roots0.25hr_12	M00322	hrCCRCGTs-- / -gcCAyGyGss	1.5e-06	6.62 / 8	T03430	c-Myc	NO Arabidopsis homologues	0	0
I	1	roots0.25hr_12	M00322	hrCCRCGTs-- / -gcCAyGyGss	1.5e-06	6.62 / 8	T03433	c-Myc	NO Arabidopsis homologues	0	0
I	1	roots0.25hr_12	M00322	hrCCRCGTs-- / -gcCAyGyGss	1.5e-06	6.62 / 8	T03450	c-Myc	NO Arabidopsis homologues	0	0
I	1	roots0.25hr_12	M00322	hrCCRCGTs-- / -gcCAyGyGss	1.5e-06	6.62 / 8	T03454	c-Myc	NO Arabidopsis homologues	0	0
I	1	roots0.25hr_12	M00322	hrCCRCGTs-- / -gcCAyGyGss	1.5e-06	6.62 / 8	T03455	c-Myc	NO Arabidopsis homologues	0	0
I	1	roots0.25hr_12	M00322	hrCCRCGTs-- / -gcCAyGyGss	1.5e-06	6.62 / 8	T03462	c-Myc	NO Arabidopsis homologues	0	0
I	1	roots0.25hr_12	M00322	hrCCRCGTs-- / -gcCAyGyGss	1.5e-06	6.62 / 8	T03532	c-Myc	NO Arabidopsis homologues	0	0
I	1	roots0.25hr_12	M00322	hrCCRCGTs-- / -gcCAyGyGss	1.5e-06	6.62 / 8	T03537	c-Myc	NO Arabidopsis homologues	0	0
I	1	roots0.25hr_12	M00322	hrCCRCGTs-- / -gcCAyGyGss	1.5e-06	6.62 / 8	T09007	c-Myc	NO Arabidopsis homologues	0	0
I	1	roots0.25hr_12	M00322	hrCCRCGTs-- / -gcCAyGyGss	1.5e-06	6.62 / 8	T09265	c-Myc	NO Arabidopsis homologues	0	0
I	1	roots0.25hr_12	M00322	hrCCRCGTs-- / -gcCAyGyGss	1.5e-06	6.62 / 8	T09499	Max protein	NO Arabidopsis homologues	0	0
I	1	roots0.25hr_12	M00322	hrCCRCGTs-- / -gcCAyGyGss	1.5e-06	6.62 / 8	T09909	Max-isoform2	NO Arabidopsis homologues	0	0
I	1	roots0.25hr_12	M00322	hrCCRCGTs-- / -gcCAyGyGss	1.5e-06	6.62 / 8	T14514	c-Myc I	NO Arabidopsis homologues	0	0
I	1	roots0.25hr_12	M00322	hrCCRCGTs-- / -gcCAyGyGss	1.5e-06	6.62 / 8	T16687	Max	NO Arabidopsis homologues	0	0
I	1	roots0.25hr_12	M00322	hrCCRCGTs-- / -gcCAyGyGss	1.5e-06	6.62 / 8	T16688	Max	NO Arabidopsis homologues	0	0
I	1	roots0.25hr_12	M00322	hrCCRCGTs-- / -gcCAyGyGss	1.5e-06	6.62 / 8	T16690	Max	NO Arabidopsis homologues	0	0
I	1	roots0.25hr_12	M00322	hrCCRCGTs-- / -gcCAyGyGss	1.5e-06	6.62 / 8	T17324	c-Myc	NO Arabidopsis homologues	0	0
I	1	roots0.25hr_12	M00726	sACGYGGyd / CAsGyG---	1.8e-06	5.42 / 6	T02377	FIP	NO Arabidopsis homologues	0	0
I	1	roots0.25hr_12	M00726	sACGYGGyd / CAsGyG---	1.8e-06	5.42 / 6	T08282	upstream stimulatory factor 2	NO Arabidopsis homologues	0	0
I	1	roots0.25hr_12	M00726	sACGYGGyd / CAsGyG---	1.8e-06	5.42 / 6	T08313	FIP	NO Arabidopsis homologues	0	0
I	1	roots0.25hr_12	M00726	sACGYGGyd / CAsGyG---	1.8e-06	5.42 / 6	T08314	FIP	NO Arabidopsis homologues	0	0
I	1	roots0.25hr_12	M00726	sACGYGGyd / CAsGyG---	1.8e-06	5.42 / 6	T09580	FIP	NO Arabidopsis homologues	0	0
I	1	roots0.25hr_12	M00726	sACGYGGyd / CAsGyG---	1.8e-06	5.42 / 6	T11000	Major late transcription factor 2	NO Arabidopsis homologues	0	0
I	1	roots0.25hr_12	M00119	----sACGYGGyd- / rrrmCACGTGkyyy	1.9e-06	7.01 / 9	T00489	Max protein	NO Arabidopsis homologues	0	0
I	1	roots0.25hr_12	M00119	----sACGYGGyd- / rrrmCACGTGkyyy	1.9e-06	7.01 / 9	T00523	Max	NO Arabidopsis homologues	0	0
I	1	roots0.25hr_12	M00119	----sACGYGGyd- / rrrmCACGTGkyyy	1.9e-06	7.01 / 9	T01566	Max-isoform3	NO Arabidopsis homologues	0	0
I	1	roots0.25hr_12	M00119	----sACGYGGyd- / rrrmCACGTGkyyy	1.9e-06	7.01 / 9	T01567	Max-isoform1	NO Arabidopsis homologues	0	0
I	1	roots0.25hr_12	M00119	----sACGYGGyd- / rrrmCACGTGkyyy	1.9e-06	7.01 / 9	T09499	Max protein	NO Arabidopsis homologues	0	0
I	1	roots0.25hr_12	M00119	----sACGYGGyd- / rrrmCACGTGkyyy	1.9e-06	7.01 / 9	T09909	Max-isoform2	NO Arabidopsis homologues	0	0
I	1	roots0.25hr_12	M00119	----sACGYGGyd- / rrrmCACGTGkyyy	1.9e-06	7.01 / 9	T16687	Max	NO Arabidopsis homologues	0	0
I	1	roots0.25hr_12	M00119	----sACGYGGyd- / rrrmCACGTGkyyy	1.9e-06	7.01 / 9	T16688	Max	NO Arabidopsis homologues	0	0
I	1	roots0.25hr_12	M00119	----sACGYGGyd- / rrrmCACGTGkyyy	1.9e-06	7.01 / 9	T16690	Max	NO Arabidopsis homologues	0	0
I	1	roots0.25hr_12	M00121	----sACGYGGyd- / rkryCACGTGrymy	2.2e-06	6.99 / 9	T02378	B1 Factor	NO Arabidopsis homologues	0	0
I	1	roots0.25hr_12	M00121	----sACGYGGyd- / rkryCACGTGrymy	2.2e-06	6.99 / 9	T08279	MLTF	NO Arabidopsis homologues	0	0
I	1	roots0.25hr_12	M00121	----sACGYGGyd- / rkryCACGTGrymy	2.2e-06	6.99 / 9	T08280	Upstream Stimulatory Factor 1	NO Arabidopsis homologues	0	0
I	1	roots0.25hr_12	M00121	----sACGYGGyd- / rkryCACGTGrymy	2.2e-06	6.99 / 9	T09188	eUSF (duck)	NO Arabidopsis homologues	0	0
I	1	roots0.25hr_12	M00121	----sACGYGGyd- / rkryCACGTGrymy	2.2e-06	6.99 / 9	T09328	eUSF (duck)	NO Arabidopsis homologues	0	0
I	1	roots0.25hr_12	M00121	----sACGYGGyd- / rkryCACGTGrymy	2.2e-06	6.99 / 9	T15656	Upstream Stimulatory Factor 1	NO Arabidopsis homologues	0	0
I	1	roots0.25hr_12	M00399	----------sACGYGGyd----- / GtcgwsgKGACACGTGGCacgasr	2.2e-06	7.39 / 9	T13760	ABF1	AT1G49720	0	12 / 12
I	1	roots0.25hr_12	M00399	----------sACGYGGyd----- / GtcgwsgKGACACGTGGCacgasr	2.2e-06	7.39 / 9	T13760	ABF1	AT4G34000	3e-89	12 / 12
I	1	roots0.25hr_12	M00399	----------sACGYGGyd----- / GtcgwsgKGACACGTGGCacgasr	2.2e-06	7.39 / 9	T13760	ABF1	AT3G19290	2e-146	11 / 12
I	1	roots0.25hr_12	M00399	----------sACGYGGyd----- / GtcgwsgKGACACGTGGCacgasr	2.2e-06	7.39 / 9	T13760	ABF1	AT1G45249	3e-76	11 / 12
I	1	roots0.25hr_12	M00399	----------sACGYGGyd----- / GtcgwsgKGACACGTGGCacgasr	2.2e-06	7.39 / 9	T13760	ABF1	AT2G36270	1e-41	11 / 12
I	1	roots0.25hr_12	M00399	----------sACGYGGyd----- / GtcgwsgKGACACGTGGCacgasr	2.2e-06	7.39 / 9	T13760	ABF1	AT5G42910	2e-11	9 / 12
I	1	roots0.25hr_12	M00399	----------sACGYGGyd----- / GtcgwsgKGACACGTGGCacgasr	2.2e-06	7.39 / 9	T13760	ABF1	AT3G56850	5e-34	11 / 12
I	1	roots0.25hr_12	M00399	----------sACGYGGyd----- / GtcgwsgKGACACGTGGCacgasr	2.2e-06	7.39 / 9	T13760	ABF1	AT2G41070	3e-28	11 / 12
I	1	roots0.25hr_12	M00399	----------sACGYGGyd----- / GtcgwsgKGACACGTGGCacgasr	2.2e-06	7.39 / 9	T13760	ABF1	AT3G44460	2e-26	9 / 9
I	1	roots0.25hr_12	M00399	----------sACGYGGyd----- / GtcgwsgKGACACGTGGCacgasr	2.2e-06	7.39 / 9	T13760	ABF1	AT5G44080	1e-11	12 / 12
I	1	roots0.25hr_12	HES5_DBD	hrCCRCGTs--- / yGrCACGTGCCr	2.2e-06	6.83 / 9	HES5_DBD	bHLHb38	NO Arabidopsis homologues	0	0
I	1	roots0.25hr_12	HES7_DBD	hrCCRCGTs--- / yGGCACGTGCCr	3.2e-06	6.77 / 9	HES7_DBD	bHLH factor Hes7	NO Arabidopsis homologues	0	0
I	1	roots0.25hr_12	M02476/MA0357.1	hrCCRCGTs- / --sCACGTGs	5.4e-06	5.98 / 7	T00690	PHO4	NO Arabidopsis homologues	0	0
I	1	roots0.25hr_12	M02476/MA0357.1	hrCCRCGTs- / --sCACGTGs	5.4e-06	5.98 / 7	YFR034C	Q6FVW0_CANGA	NO Arabidopsis homologues	0	0
I	1	roots0.25hr_12	M00936	hrCCRCGTs-- / -ShYACGTCAs	6.2e-06	6.40 / 8	T00937	HBP-1a	AT2G35530	2e-78	11 / 11
I	1	roots0.25hr_12	M00936	hrCCRCGTs-- / -ShYACGTCAs	6.2e-06	6.40 / 8	T00937	HBP-1a	AT1G32150	2e-75	11 / 11
I	1	roots0.25hr_12	M00936	hrCCRCGTs-- / -ShYACGTCAs	6.2e-06	6.40 / 8	T00937	HBP-1a	AT4G36730	4e-54	11 / 11
I	1	roots0.25hr_12	M00936	hrCCRCGTs-- / -ShYACGTCAs	6.2e-06	6.40 / 8	T00937	HBP-1a	AT2G46270	1e-29	11 / 11
I	1	roots0.25hr_12	M00936	hrCCRCGTs-- / -ShYACGTCAs	6.2e-06	6.40 / 8	T00937	HBP-1a	AT4G01120	3e-18	11 / 11
I	1	roots0.25hr_12	M00936	hrCCRCGTs-- / -ShYACGTCAs	6.2e-06	6.40 / 8	T00937	HBP-1a	AT5G38800	9e-11	11 / 11
I	1	roots0.25hr_12	1a0a_B	sACGYGGyd / --cgTGG--	6.4e-06	4.93 / 5	1a0a_A	PHO4_YEAST	NO Arabidopsis homologues	0	0
I	1	roots0.25hr_12	M01954	sACGYGGyd / CACGTGA--	6.7e-06	5.65 / 7	T01605	SGC1	NO Arabidopsis homologues	0	0
I	1	roots0.25hr_12	MA0409.1	sACGYGGyd / CACGTGA--	6.7e-06	5.65 / 7	T01605	SGC1	NO Arabidopsis homologues	0	0
I	1	roots0.25hr_12	M00434/PIF3(1)	---hrCCRCGTs------ / gkrggmCACGTGrmswCk	7.2e-06	7.03 / 9	T09089	AT1G09530	AT1G09530	0	7 / 7
I	1	roots0.25hr_12	M00434/PIF3(1)	---hrCCRCGTs------ / gkrggmCACGTGrmswCk	7.2e-06	7.03 / 9	T09089	AT1G09530	AT2G46970	2e-31	5 / 7
I	1	roots0.25hr_12	M00434/PIF3(1)	---hrCCRCGTs------ / gkrggmCACGTGrmswCk	7.2e-06	7.03 / 9	T09089	AT1G09530	AT2G20180	4e-30	7 / 7
I	1	roots0.25hr_12	M00434/PIF3(1)	---hrCCRCGTs------ / gkrggmCACGTGrmswCk	7.2e-06	7.03 / 9	T09089	AT1G09530	AT4G36930	5e-26	7 / 7
I	1	roots0.25hr_12	M00434/PIF3(1)	---hrCCRCGTs------ / gkrggmCACGTGrmswCk	7.2e-06	7.03 / 9	T09089	AT1G09530	AT5G67110	5e-24	7 / 7
I	1	roots0.25hr_12	M00434/PIF3(1)	---hrCCRCGTs------ / gkrggmCACGTGrmswCk	7.2e-06	7.03 / 9	T09089	AT1G09530	AT4G28790	1e-23	6 / 7
I	1	roots0.25hr_12	M00434/PIF3(1)	---hrCCRCGTs------ / gkrggmCACGTGrmswCk	7.2e-06	7.03 / 9	T09089	AT1G09530	AT3G59060	1e-23	7 / 7
I	1	roots0.25hr_12	M00434/PIF3(1)	---hrCCRCGTs------ / gkrggmCACGTGrmswCk	7.2e-06	7.03 / 9	T09089	AT1G09530	AT4G00050	4e-23	7 / 7
I	1	roots0.25hr_12	M00434/PIF3(1)	---hrCCRCGTs------ / gkrggmCACGTGrmswCk	7.2e-06	7.03 / 9	T09089	AT1G09530	AT4G28815	1e-21	5 / 7
I	1	roots0.25hr_12	M00434/PIF3(1)	---hrCCRCGTs------ / gkrggmCACGTGrmswCk	7.2e-06	7.03 / 9	T09089	AT1G09530	AT4G28800	5e-21	6 / 7
I	1	roots0.25hr_12	M00434/PIF3(1)	---hrCCRCGTs------ / gkrggmCACGTGrmswCk	7.2e-06	7.03 / 9	T09089	AT1G09530	AT2G43010	9e-21	7 / 7
I	1	roots0.25hr_12	M00434/PIF3(1)	---hrCCRCGTs------ / gkrggmCACGTGrmswCk	7.2e-06	7.03 / 9	T09089	AT1G09530	AT2G24260	2e-20	5 / 7
I	1	roots0.25hr_12	M00434/PIF3(1)	---hrCCRCGTs------ / gkrggmCACGTGrmswCk	7.2e-06	7.03 / 9	T09089	AT1G09530	AT3G62090	2e-19	5 / 7
I	1	roots0.25hr_12	M00434/PIF3(1)	---hrCCRCGTs------ / gkrggmCACGTGrmswCk	7.2e-06	7.03 / 9	T09089	AT1G09530	AT5G58010	7e-19	5 / 7
I	1	roots0.25hr_12	M00434/PIF3(1)	---hrCCRCGTs------ / gkrggmCACGTGrmswCk	7.2e-06	7.03 / 9	T09089	AT1G09530	AT4G30980	7e-19	5 / 7
I	1	roots0.25hr_12	M00434/PIF3(1)	---hrCCRCGTs------ / gkrggmCACGTGrmswCk	7.2e-06	7.03 / 9	T09089	AT1G09530	AT1G02340	1e-18	3 / 4
I	1	roots0.25hr_12	M00434/PIF3(1)	---hrCCRCGTs------ / gkrggmCACGTGrmswCk	7.2e-06	7.03 / 9	T09089	AT1G09530	AT5G61270	1e-16	7 / 7
I	1	roots0.25hr_12	M00434/PIF3(1)	---hrCCRCGTs------ / gkrggmCACGTGrmswCk	7.2e-06	7.03 / 9	T09089	AT1G09530	AT1G10120	3e-16	5 / 7
I	1	roots0.25hr_12	M00434/PIF3(1)	---hrCCRCGTs------ / gkrggmCACGTGrmswCk	7.2e-06	7.03 / 9	T09089	AT1G09530	AT1G59640	6e-16	5 / 7
I	1	roots0.25hr_12	M00434/PIF3(1)	---hrCCRCGTs------ / gkrggmCACGTGrmswCk	7.2e-06	7.03 / 9	T09089	AT1G09530	AT3G07340	9e-16	5 / 7
I	1	roots0.25hr_12	M00434/PIF3(1)	---hrCCRCGTs------ / gkrggmCACGTGrmswCk	7.2e-06	7.03 / 9	T09089	AT1G09530	AT5G62610	2e-15	5 / 7
I	1	roots0.25hr_12	M00434/PIF3(1)	---hrCCRCGTs------ / gkrggmCACGTGrmswCk	7.2e-06	7.03 / 9	T09089	AT1G09530	AT4G28811	3e-15	7 / 7
I	1	roots0.25hr_12	M00434/PIF3(1)	---hrCCRCGTs------ / gkrggmCACGTGrmswCk	7.2e-06	7.03 / 9	T09089	AT1G09530	AT5G50915	9e-15	5 / 7
I	1	roots0.25hr_12	M00434/PIF3(1)	---hrCCRCGTs------ / gkrggmCACGTGrmswCk	7.2e-06	7.03 / 9	T09089	AT1G09530	AT1G68920	2e-14	5 / 7
I	1	roots0.25hr_12	M00434/PIF3(1)	---hrCCRCGTs------ / gkrggmCACGTGrmswCk	7.2e-06	7.03 / 9	T09089	AT1G09530	AT4G36540	3e-14	5 / 7
I	1	roots0.25hr_12	M00434/PIF3(1)	---hrCCRCGTs------ / gkrggmCACGTGrmswCk	7.2e-06	7.03 / 9	T09089	AT1G09530	AT2G18300	3e-14	5 / 7
I	1	roots0.25hr_12	M00434/PIF3(1)	---hrCCRCGTs------ / gkrggmCACGTGrmswCk	7.2e-06	7.03 / 9	T09089	AT1G09530	AT5G48560	5e-14	5 / 7
I	1	roots0.25hr_12	M00434/PIF3(1)	---hrCCRCGTs------ / gkrggmCACGTGrmswCk	7.2e-06	7.03 / 9	T09089	AT1G09530	AT3G23690	1e-13	5 / 7
I	1	roots0.25hr_12	M00434/PIF3(1)	---hrCCRCGTs------ / gkrggmCACGTGrmswCk	7.2e-06	7.03 / 9	T09089	AT1G09530	AT1G73830	1e-13	5 / 7
I	1	roots0.25hr_12	M00434/PIF3(1)	---hrCCRCGTs------ / gkrggmCACGTGrmswCk	7.2e-06	7.03 / 9	T09089	AT1G09530	AT1G26260	2e-13	5 / 7
I	1	roots0.25hr_12	M00434/PIF3(1)	---hrCCRCGTs------ / gkrggmCACGTGrmswCk	7.2e-06	7.03 / 9	T09089	AT1G09530	AT1G18400	2e-13	5 / 7
I	1	roots0.25hr_12	M00434/PIF3(1)	---hrCCRCGTs------ / gkrggmCACGTGrmswCk	7.2e-06	7.03 / 9	T09089	AT1G09530	AT4G34530	3e-13	5 / 7
I	1	roots0.25hr_12	M00434/PIF3(1)	---hrCCRCGTs------ / gkrggmCACGTGrmswCk	7.2e-06	7.03 / 9	T09089	AT1G09530	AT1G27740	1e-12	3 / 5
I	1	roots0.25hr_12	M00434/PIF3(1)	---hrCCRCGTs------ / gkrggmCACGTGrmswCk	7.2e-06	7.03 / 9	T09089	AT1G09530	AT1G25330	2e-12	5 / 7
I	1	roots0.25hr_12	M00434/PIF3(1)	---hrCCRCGTs------ / gkrggmCACGTGrmswCk	7.2e-06	7.03 / 9	T09089	AT1G09530	AT5G43175	4e-12	3 / 5
I	1	roots0.25hr_12	M00434/PIF3(1)	---hrCCRCGTs------ / gkrggmCACGTGrmswCk	7.2e-06	7.03 / 9	T09089	AT1G09530	AT2G42300	5e-12	5 / 7
I	1	roots0.25hr_12	M00434/PIF3(1)	---hrCCRCGTs------ / gkrggmCACGTGrmswCk	7.2e-06	7.03 / 9	T09089	AT1G09530	AT5G37800	3e-11	3 / 5
I	1	roots0.25hr_12	M00434/PIF3(1)	---hrCCRCGTs------ / gkrggmCACGTGrmswCk	7.2e-06	7.03 / 9	T09089	AT1G09530	AT1G66470	4e-11	3 / 5
I	1	roots0.25hr_12	M01558	----hrCCRCGTs------- / gwkgmrTCACGTGAygmmbw	8.0e-06	7.09 / 9	T01605	SGC1	NO Arabidopsis homologues	0	0
I	1	roots0.25hr_12	UP00324	----hrCCRCGTs------- / gwkgmrTCACGTGAygmmbw	8.0e-06	7.09 / 9	T01605	SGC1	NO Arabidopsis homologues	0	0
I	1	roots0.25hr_12	ABI5	--sACGYGGyd / KAyACGTbR--	8.1e-06	6.17 / 7	T09330	ABA INSENSITIVE 5	AT2G36270	0	9 / 9
I	1	roots0.25hr_12	ABI5	--sACGYGGyd / KAyACGTbR--	8.1e-06	6.17 / 7	T09330	ABA INSENSITIVE 5	AT1G49720	5e-50	9 / 9
I	1	roots0.25hr_12	ABI5	--sACGYGGyd / KAyACGTbR--	8.1e-06	6.17 / 7	T09330	ABA INSENSITIVE 5	AT3G56850	1e-24	9 / 9
I	1	roots0.25hr_12	ABI5	--sACGYGGyd / KAyACGTbR--	8.1e-06	6.17 / 7	T09330	ABA INSENSITIVE 5	AT2G41070	4e-18	9 / 9
I	1	roots0.25hr_12	ABI5	--sACGYGGyd / KAyACGTbR--	8.1e-06	6.17 / 7	T09330	ABA INSENSITIVE 5	AT4G34000	6e-28
I	1	roots0.25hr_12	ABI5	--sACGYGGyd / KAyACGTbR--	8.1e-06	6.17 / 7	T09330	ABA INSENSITIVE 5	AT3G19290	8e-24
I	1	roots0.25hr_12	ABI5	--sACGYGGyd / KAyACGTbR--	8.1e-06	6.17 / 7	T09330	ABA INSENSITIVE 5	AT1G45249	5e-26
I	1	roots0.25hr_12	ABI5	--sACGYGGyd / KAyACGTbR--	8.1e-06	6.17 / 7	T09330	ABA INSENSITIVE 5	AT5G42910	3e-11	9 / 9
I	1	roots0.25hr_12	ABI5	--sACGYGGyd / KAyACGTbR--	8.1e-06	6.17 / 7	T09330	ABA INSENSITIVE 5	AT3G44460	4e-31	9 / 9
I	1	roots0.25hr_12	ABI5	--sACGYGGyd / KAyACGTbR--	8.1e-06	6.17 / 7	T09330	ABA INSENSITIVE 5	AT5G44080	9e-18	9 / 9
I	1	roots0.25hr_12	ABI5	--sACGYGGyd / KAyACGTbR--	8.1e-06	6.17 / 7	T09330	ABA INSENSITIVE 5	AT1G03970	9e-14	9 / 9
I	1	roots0.25hr_12	M00064	hrCCRCGTs--- / yvvCACGTkbkn	9.9e-06	6.59 / 9	T00690	PHO4	NO Arabidopsis homologues	0	0
I	1	roots0.25hr_12	M00942	--sACGYGGyd / kmCACGTGkm-	1.1e-05	6.31 / 8	T09450	common plant regulatory factor 1	AT2G46270	4e-100	8 / 8
I	1	roots0.25hr_12	M00942	--sACGYGGyd / kmCACGTGkm-	1.1e-05	6.31 / 8	T09450	common plant regulatory factor 1	AT4G01120	1e-70	8 / 8
I	1	roots0.25hr_12	M00942	--sACGYGGyd / kmCACGTGkm-	1.1e-05	6.31 / 8	T09450	common plant regulatory factor 1	AT2G35530	2e-38	8 / 8
I	1	roots0.25hr_12	M00942	--sACGYGGyd / kmCACGTGkm-	1.1e-05	6.31 / 8	T09450	common plant regulatory factor 1	AT4G36730	2e-35	8 / 8
I	1	roots0.25hr_12	M00942	--sACGYGGyd / kmCACGTGkm-	1.1e-05	6.31 / 8	T09450	common plant regulatory factor 1	AT1G32150	5e-33	8 / 8
I	1	roots0.25hr_12	M00946	hrCCRCGTs-- / -RhsACGTsaY	1.2e-05	6.29 / 8	T00830	ASF-1	AT2G40950	4e-34	7 / 7
I	1	roots0.25hr_12	M00946	hrCCRCGTs-- / -RhsACGTsaY	1.2e-05	6.29 / 8	T00830	ASF-1	AT3G56660	3e-22	7 / 7
I	1	roots0.25hr_12	M00946	hrCCRCGTs-- / -RhsACGTsaY	1.2e-05	6.29 / 8	T00830	ASF-1	AT3G10800	4e-17	7 / 7
I	1	roots0.25hr_12	M00001	hrCCRCGTs--- / crmCACCTGtys	1.4e-05	6.53 / 9	T01551	CMD1 (chicken)	NO Arabidopsis homologues	0	0
I	1	roots0.25hr_12	M00001	hrCCRCGTs--- / crmCACCTGtys	1.4e-05	6.53 / 9	T03902	MyoD	NO Arabidopsis homologues	0	0
I	1	roots0.25hr_12	M00001	hrCCRCGTs--- / crmCACCTGtys	1.4e-05	6.53 / 9	T03907	MyoD	NO Arabidopsis homologues	0	0
I	1	roots0.25hr_12	M00001	hrCCRCGTs--- / crmCACCTGtys	1.4e-05	6.53 / 9	T03911	MyoD (376 AA)	NO Arabidopsis homologues	0	0
I	1	roots0.25hr_12	M00001	hrCCRCGTs--- / crmCACCTGtys	1.4e-05	6.53 / 9	T03912	MyoD (275 AA)	NO Arabidopsis homologues	0	0
I	1	roots0.25hr_12	M00001	hrCCRCGTs--- / crmCACCTGtys	1.4e-05	6.53 / 9	T09177	MEF1	NO Arabidopsis homologues	0	0
I	1	roots0.25hr_12	M00001	hrCCRCGTs--- / crmCACCTGtys	1.4e-05	6.53 / 9	T09197	MEF1	NO Arabidopsis homologues	0	0
I	1	roots0.25hr_12	M00001	hrCCRCGTs--- / crmCACCTGtys	1.4e-05	6.53 / 9	T10010	MyoD	NO Arabidopsis homologues	0	0
I	1	roots0.25hr_12	M00001	hrCCRCGTs--- / crmCACCTGtys	1.4e-05	6.53 / 9	T15547	CMD1	NO Arabidopsis homologues	0	0
I	1	roots0.25hr_12	M00001	hrCCRCGTs--- / crmCACCTGtys	1.4e-05	6.53 / 9	T15571	MGC156574	NO Arabidopsis homologues	0	0
I	1	roots0.25hr_12	MA0097.1	---sACGYGGyd / GrTGACGTGkmC	1.6e-05	6.52 / 9	T02790	bZIP911	AT3G62420	4e-47	8 / 8
I	1	roots0.25hr_12	MA0097.1	---sACGYGGyd / GrTGACGTGkmC	1.6e-05	6.52 / 9	T02790	bZIP911	AT1G75390	8e-30	8 / 8
I	1	roots0.25hr_12	MA0097.1	---sACGYGGyd / GrTGACGTGkmC	1.6e-05	6.52 / 9	T02790	bZIP911	AT2G18160	3e-23	8 / 8
I	1	roots0.25hr_12	MA0097.1	---sACGYGGyd / GrTGACGTGkmC	1.6e-05	6.52 / 9	T02790	bZIP911	AT4G34590	2e-21	8 / 8
I	1	roots0.25hr_12	MA0097.1	---sACGYGGyd / GrTGACGTGkmC	1.6e-05	6.52 / 9	T02790	bZIP911	AT3G30530	7e-12	8 / 8
I	1	roots0.25hr_12	MA0097.1	---sACGYGGyd / GrTGACGTGkmC	1.6e-05	6.52 / 9	T02790	bZIP911	AT5G49450	9e-12	8 / 8
I	1	roots0.25hr_12	PB0043.1	---hrCCRCGTs---- / mmygmcCACGTGskcm	1.7e-05	6.80 / 9	T00523	Max	NO Arabidopsis homologues	0	0
I	1	roots0.25hr_12	M00615	-------sACGYGGyd---- / mrmgtrhCACGTGdyackyk	1.7e-05	6.97 / 9	T00140	c-Myc 2	NO Arabidopsis homologues	0	0
I	1	roots0.25hr_12	M00615	-------sACGYGGyd---- / mrmgtrhCACGTGdyackyk	1.7e-05	6.97 / 9	T00141	c-Myc	NO Arabidopsis homologues	0	0
I	1	roots0.25hr_12	M00615	-------sACGYGGyd---- / mrmgtrhCACGTGdyackyk	1.7e-05	6.97 / 9	T00489	Max protein	NO Arabidopsis homologues	0	0
I	1	roots0.25hr_12	M00615	-------sACGYGGyd---- / mrmgtrhCACGTGdyackyk	1.7e-05	6.97 / 9	T00523	Max	NO Arabidopsis homologues	0	0
I	1	roots0.25hr_12	M00615	-------sACGYGGyd---- / mrmgtrhCACGTGdyackyk	1.7e-05	6.97 / 9	T01566	Max-isoform3	NO Arabidopsis homologues	0	0
I	1	roots0.25hr_12	M00615	-------sACGYGGyd---- / mrmgtrhCACGTGdyackyk	1.7e-05	6.97 / 9	T01567	Max-isoform1	NO Arabidopsis homologues	0	0
I	1	roots0.25hr_12	M00615	-------sACGYGGyd---- / mrmgtrhCACGTGdyackyk	1.7e-05	6.97 / 9	T03341	C-Myc 1	NO Arabidopsis homologues	0	0
I	1	roots0.25hr_12	M00615	-------sACGYGGyd---- / mrmgtrhCACGTGdyackyk	1.7e-05	6.97 / 9	T03427	c-Myc	NO Arabidopsis homologues	0	0
I	1	roots0.25hr_12	M00615	-------sACGYGGyd---- / mrmgtrhCACGTGdyackyk	1.7e-05	6.97 / 9	T03428	c-Myc	NO Arabidopsis homologues	0	0
I	1	roots0.25hr_12	M00615	-------sACGYGGyd---- / mrmgtrhCACGTGdyackyk	1.7e-05	6.97 / 9	T03430	c-Myc	NO Arabidopsis homologues	0	0
I	1	roots0.25hr_12	M00615	-------sACGYGGyd---- / mrmgtrhCACGTGdyackyk	1.7e-05	6.97 / 9	T03433	c-Myc	NO Arabidopsis homologues	0	0
I	1	roots0.25hr_12	M00615	-------sACGYGGyd---- / mrmgtrhCACGTGdyackyk	1.7e-05	6.97 / 9	T03450	c-Myc	NO Arabidopsis homologues	0	0
I	1	roots0.25hr_12	M00615	-------sACGYGGyd---- / mrmgtrhCACGTGdyackyk	1.7e-05	6.97 / 9	T03454	c-Myc	NO Arabidopsis homologues	0	0
I	1	roots0.25hr_12	M00615	-------sACGYGGyd---- / mrmgtrhCACGTGdyackyk	1.7e-05	6.97 / 9	T03455	c-Myc	NO Arabidopsis homologues	0	0
I	1	roots0.25hr_12	M00615	-------sACGYGGyd---- / mrmgtrhCACGTGdyackyk	1.7e-05	6.97 / 9	T03462	c-Myc	NO Arabidopsis homologues	0	0
I	1	roots0.25hr_12	M00615	-------sACGYGGyd---- / mrmgtrhCACGTGdyackyk	1.7e-05	6.97 / 9	T03532	c-Myc	NO Arabidopsis homologues	0	0
I	1	roots0.25hr_12	M00615	-------sACGYGGyd---- / mrmgtrhCACGTGdyackyk	1.7e-05	6.97 / 9	T03537	c-Myc	NO Arabidopsis homologues	0	0
I	1	roots0.25hr_12	M00615	-------sACGYGGyd---- / mrmgtrhCACGTGdyackyk	1.7e-05	6.97 / 9	T09007	c-Myc	NO Arabidopsis homologues	0	0
I	1	roots0.25hr_12	M00615	-------sACGYGGyd---- / mrmgtrhCACGTGdyackyk	1.7e-05	6.97 / 9	T09265	c-Myc	NO Arabidopsis homologues	0	0
I	1	roots0.25hr_12	M00615	-------sACGYGGyd---- / mrmgtrhCACGTGdyackyk	1.7e-05	6.97 / 9	T09499	Max protein	NO Arabidopsis homologues	0	0
I	1	roots0.25hr_12	M00615	-------sACGYGGyd---- / mrmgtrhCACGTGdyackyk	1.7e-05	6.97 / 9	T09909	Max-isoform2	NO Arabidopsis homologues	0	0
I	1	roots0.25hr_12	M00615	-------sACGYGGyd---- / mrmgtrhCACGTGdyackyk	1.7e-05	6.97 / 9	T14514	c-Myc I	NO Arabidopsis homologues	0	0
I	1	roots0.25hr_12	M00615	-------sACGYGGyd---- / mrmgtrhCACGTGdyackyk	1.7e-05	6.97 / 9	T16687	Max	NO Arabidopsis homologues	0	0
I	1	roots0.25hr_12	M00615	-------sACGYGGyd---- / mrmgtrhCACGTGdyackyk	1.7e-05	6.97 / 9	T16688	Max	NO Arabidopsis homologues	0	0
I	1	roots0.25hr_12	M00615	-------sACGYGGyd---- / mrmgtrhCACGTGdyackyk	1.7e-05	6.97 / 9	T16690	Max	NO Arabidopsis homologues	0	0
I	1	roots0.25hr_12	M00615	-------sACGYGGyd---- / mrmgtrhCACGTGdyackyk	1.7e-05	6.97 / 9	T17324	c-Myc	NO Arabidopsis homologues	0	0
I	1	roots0.25hr_12	1hlo_B	sACGYGGyd / --cGtGG--	1.8e-05	4.80 / 5	1hlo_B	bHLHd4	NO Arabidopsis homologues	0	0
I	1	roots0.25hr_12	MA0334.1	hrCCRCGTs / mGCCACa--	2.0e-05	5.49 / 7	T03495	MET32	NO Arabidopsis homologues	0	0
I	1	roots0.25hr_12	M01564	----hrCCRCGTs------- / wdmsgrsCACGTGstkrgwc	2.6e-05	6.90 / 9	T00690	PHO4	NO Arabidopsis homologues	0	0
I	1	roots0.25hr_12	UP00332	----hrCCRCGTs------- / wdmsgrsCACGTGstkrgwc	2.6e-05	6.90 / 9	UP00332	Pho4	NO Arabidopsis homologues	0	0
I	1	roots0.25hr_12	BHLHE41_full	--sACGYGGyd / gTCACGTGAy-	2.9e-05	6.15 / 8	T11134	basic helix-loop-helix domain containing, class B, 3	NO Arabidopsis homologues	0	0
I	1	roots0.25hr_12	M01925	sACGYGGyd / --gGTGGCG	3.0e-05	5.43 / 7	T04539	RPN4	NO Arabidopsis homologues	0	0
I	1	roots0.25hr_12	MA0373.1	sACGYGGyd / --gGTGGCG	3.0e-05	5.43 / 7	YDL020C	Q6FN94_CANGA	NO Arabidopsis homologues	0	0
I	1	roots0.25hr_12	M00303	hrCCRCGTs- / wrTCACrTGa	3.1e-05	6.13 / 9	T00080	CB1	NO Arabidopsis homologues	0	0
I	1	roots0.25hr_12	M00122	----sACGYGGyd- / wdryCAcgTGryhw	3.6e-05	6.53 / 9	T02378	B1 Factor	NO Arabidopsis homologues	0	0
I	1	roots0.25hr_12	M00122	----sACGYGGyd- / wdryCAcgTGryhw	3.6e-05	6.53 / 9	T08279	MLTF	NO Arabidopsis homologues	0	0
I	1	roots0.25hr_12	M00122	----sACGYGGyd- / wdryCAcgTGryhw	3.6e-05	6.53 / 9	T08280	Upstream Stimulatory Factor 1	NO Arabidopsis homologues	0	0
I	1	roots0.25hr_12	M00122	----sACGYGGyd- / wdryCAcgTGryhw	3.6e-05	6.53 / 9	T09188	eUSF (duck)	NO Arabidopsis homologues	0	0
I	1	roots0.25hr_12	M00122	----sACGYGGyd- / wdryCAcgTGryhw	3.6e-05	6.53 / 9	T09328	eUSF (duck)	NO Arabidopsis homologues	0	0
I	1	roots0.25hr_12	M00122	----sACGYGGyd- / wdryCAcgTGryhw	3.6e-05	6.53 / 9	T15656	Upstream Stimulatory Factor 1	NO Arabidopsis homologues	0	0
I	1	roots0.25hr_12	M02378/MA0259.1	-sACGYGGyd / vbACGTGc--	4.0e-05	5.67 / 7	T01346	Ah receptor nuclear translocator	NO Arabidopsis homologues	0	0
I	1	roots0.25hr_12	M02378/MA0259.1	-sACGYGGyd / vbACGTGc--	4.0e-05	5.67 / 7	T01796	Ah receptor nuclear translocator	NO Arabidopsis homologues	0	0
I	1	roots0.25hr_12	M02378/MA0259.1	-sACGYGGyd / vbACGTGc--	4.0e-05	5.67 / 7	T08994	HIF-1alpha-isoform1	NO Arabidopsis homologues	0	0
I	1	roots0.25hr_12	M02378/MA0259.1	-sACGYGGyd / vbACGTGc--	4.0e-05	5.67 / 7	EAW80806	A8MYV6_HUMAN	NO Arabidopsis homologues	0	0
I	1	roots0.25hr_12	M00944	hrCCRCGTs-- / -khsACGTsdm	4.0e-05	6.09 / 8	T09444	common plant regulatory factor 3	AT4G36730	4e-64	7 / 7
I	1	roots0.25hr_12	M00944	hrCCRCGTs-- / -khsACGTsdm	4.0e-05	6.09 / 8	T09444	common plant regulatory factor 3	AT2G35530	2e-22	7 / 7
I	1	roots0.25hr_12	M00944	hrCCRCGTs-- / -khsACGTsdm	4.0e-05	6.09 / 8	T09444	common plant regulatory factor 3	AT1G32150	1e-20	7 / 7
I	1	roots0.25hr_12	M00944	hrCCRCGTs-- / -khsACGTsdm	4.0e-05	6.09 / 8	T09444	common plant regulatory factor 3	AT2G46270	8e-16	7 / 7
I	1	roots0.25hr_12	M00944	hrCCRCGTs-- / -khsACGTsdm	4.0e-05	6.09 / 8	T09444	common plant regulatory factor 3	AT4G01120	6e-14	7 / 7
I	1	roots0.25hr_12	M01911	-sACGYGGyd / gCACGTGA--	4.3e-05	5.66 / 7	T00080	CB1	NO Arabidopsis homologues	0	0
I	1	roots0.25hr_12	M00401	-----------sACGYGGyd------- / STSksbktGmTGACGTGGCmmcgaGrC	4.7e-05	6.89 / 9	T13760	ABF1	AT1G49720	0	12 / 12
I	1	roots0.25hr_12	M00401	-----------sACGYGGyd------- / STSksbktGmTGACGTGGCmmcgaGrC	4.7e-05	6.89 / 9	T13760	ABF1	AT4G34000	3e-89	12 / 12
I	1	roots0.25hr_12	M00401	-----------sACGYGGyd------- / STSksbktGmTGACGTGGCmmcgaGrC	4.7e-05	6.89 / 9	T13760	ABF1	AT3G19290	2e-146	11 / 12
I	1	roots0.25hr_12	M00401	-----------sACGYGGyd------- / STSksbktGmTGACGTGGCmmcgaGrC	4.7e-05	6.89 / 9	T13760	ABF1	AT1G45249	3e-76	11 / 12
I	1	roots0.25hr_12	M00401	-----------sACGYGGyd------- / STSksbktGmTGACGTGGCmmcgaGrC	4.7e-05	6.89 / 9	T13760	ABF1	AT2G36270	1e-41	11 / 12
I	1	roots0.25hr_12	M00401	-----------sACGYGGyd------- / STSksbktGmTGACGTGGCmmcgaGrC	4.7e-05	6.89 / 9	T13760	ABF1	AT5G42910	2e-11	9 / 12
I	1	roots0.25hr_12	M00401	-----------sACGYGGyd------- / STSksbktGmTGACGTGGCmmcgaGrC	4.7e-05	6.89 / 9	T13760	ABF1	AT3G56850	5e-34	11 / 12
I	1	roots0.25hr_12	M00401	-----------sACGYGGyd------- / STSksbktGmTGACGTGGCmmcgaGrC	4.7e-05	6.89 / 9	T13760	ABF1	AT2G41070	3e-28	11 / 12
I	1	roots0.25hr_12	M00401	-----------sACGYGGyd------- / STSksbktGmTGACGTGGCmmcgaGrC	4.7e-05	6.89 / 9	T13760	ABF1	AT3G44460	2e-26	9 / 9
I	1	roots0.25hr_12	M00401	-----------sACGYGGyd------- / STSksbktGmTGACGTGGCmmcgaGrC	4.7e-05	6.89 / 9	T13760	ABF1	AT5G44080	1e-11	12 / 12
I	1	roots0.25hr_12	M01794	--sACGYGGyd / aTCACGTGACh	4.9e-05	6.20 / 9	T18355	CBF1	NO Arabidopsis homologues	0	0
I	1	roots0.25hr_12	M01793	---sACGYGGyd / dwkCACGTGAyc	5.3e-05	6.30 / 9	T00080	CB1	NO Arabidopsis homologues	0	0
I	1	roots0.25hr_12	UP00383	-----sACGYGGyd--- / twwgrCACGTGCcwtkw	7.3e-05	6.58 / 9	UP00383	hlh-24	NO Arabidopsis homologues	0	0
I	1	roots0.25hr_12	M01716	-sACGYGGyd / sCAsCTGgyg	7.4e-05	5.98 / 9	T11195	HATH1	NO Arabidopsis homologues	0	0
I	1	roots0.25hr_12	M01716	-sACGYGGyd / sCAsCTGgyg	7.4e-05	5.98 / 9	T14499	Cath1	NO Arabidopsis homologues	0	0
I	1	roots0.25hr_12	M01716	-sACGYGGyd / sCAsCTGgyg	7.4e-05	5.98 / 9	T14500	mammalian atonal homolog 1	NO Arabidopsis homologues	0	0
I	1	roots0.25hr_12	M02845/PB0111.1	--------sACGYGGyd------ / ygysryTmCACGTGGArrsmrgt	7.9e-05	6.75 / 9	T22036	basic helix-loop-helix domain containing, class B2	NO Arabidopsis homologues	0	0
I	1	roots0.25hr_12	M02012	hrCCRCGTs / --gCACGT-	8.5e-05	4.88 / 6	T08994	HIF-1alpha-isoform1	NO Arabidopsis homologues	0	0
I	1	roots0.25hr_12	M02012	hrCCRCGTs / --gCACGT-	8.5e-05	4.88 / 6	T10419	HIF-1alpha	NO Arabidopsis homologues	0	0
I	1	roots0.25hr_12	M02012	hrCCRCGTs / --gCACGT-	8.5e-05	4.88 / 6	T17446	ARNT-interacting protein	NO Arabidopsis homologues	0	0
I	1	roots0.25hr_12	M02012	hrCCRCGTs / --gCACGT-	8.5e-05	4.88 / 6	T18977	ARNT interacting protein	NO Arabidopsis homologues	0	0
I	1	roots0.25hr_12	M02012	hrCCRCGTs / --gCACGT-	8.5e-05	4.88 / 6	T18978	ARNT interacting protein	NO Arabidopsis homologues	0	0
I	1	roots0.25hr_12	M00929	------sACGYGGyd--- / ccgvrrCAGgTGscgrag	9.2e-05	6.59 / 9	T00204	E12	NO Arabidopsis homologues	0	0
I	1	roots0.25hr_12	M00929	------sACGYGGyd--- / ccgvrrCAGgTGscgrag	9.2e-05	6.59 / 9	T00207	BCF-1	NO Arabidopsis homologues	0	0
I	1	roots0.25hr_12	M00929	------sACGYGGyd--- / ccgvrrCAGgTGscgrag	9.2e-05	6.59 / 9	T00432	E2-5	NO Arabidopsis homologues	0	0
I	1	roots0.25hr_12	M00929	------sACGYGGyd--- / ccgvrrCAGgTGscgrag	9.2e-05	6.59 / 9	T00674	E2A	NO Arabidopsis homologues	0	0
I	1	roots0.25hr_12	M00929	------sACGYGGyd--- / ccgvrrCAGgTGscgrag	9.2e-05	6.59 / 9	T00675	E12	NO Arabidopsis homologues	0	0
I	1	roots0.25hr_12	M00929	------sACGYGGyd--- / ccgvrrCAGgTGscgrag	9.2e-05	6.59 / 9	T01533	Myf-4	NO Arabidopsis homologues	0	0
I	1	roots0.25hr_12	M00929	------sACGYGGyd--- / ccgvrrCAGgTGscgrag	9.2e-05	6.59 / 9	T01537	herculin	NO Arabidopsis homologues	0	0
I	1	roots0.25hr_12	M00929	------sACGYGGyd--- / ccgvrrCAGgTGscgrag	9.2e-05	6.59 / 9	T01539	MRF4	NO Arabidopsis homologues	0	0
I	1	roots0.25hr_12	M00929	------sACGYGGyd--- / ccgvrrCAGgTGscgrag	9.2e-05	6.59 / 9	T01551	CMD1 (chicken)	NO Arabidopsis homologues	0	0
I	1	roots0.25hr_12	M00929	------sACGYGGyd--- / ccgvrrCAGgTGscgrag	9.2e-05	6.59 / 9	T01786	A7	NO Arabidopsis homologues	0	0
I	1	roots0.25hr_12	M00929	------sACGYGGyd--- / ccgvrrCAGgTGscgrag	9.2e-05	6.59 / 9	T01788	E2A	NO Arabidopsis homologues	0	0
I	1	roots0.25hr_12	M00929	------sACGYGGyd--- / ccgvrrCAGgTGscgrag	9.2e-05	6.59 / 9	T03902	MyoD	NO Arabidopsis homologues	0	0
I	1	roots0.25hr_12	M00929	------sACGYGGyd--- / ccgvrrCAGgTGscgrag	9.2e-05	6.59 / 9	T03907	MyoD	NO Arabidopsis homologues	0	0
I	1	roots0.25hr_12	M00929	------sACGYGGyd--- / ccgvrrCAGgTGscgrag	9.2e-05	6.59 / 9	T03911	MyoD (376 AA)	NO Arabidopsis homologues	0	0
I	1	roots0.25hr_12	M00929	------sACGYGGyd--- / ccgvrrCAGgTGscgrag	9.2e-05	6.59 / 9	T03912	MyoD (275 AA)	NO Arabidopsis homologues	0	0
I	1	roots0.25hr_12	M00929	------sACGYGGyd--- / ccgvrrCAGgTGscgrag	9.2e-05	6.59 / 9	T05421	E47	NO Arabidopsis homologues	0	0
I	1	roots0.25hr_12	M00929	------sACGYGGyd--- / ccgvrrCAGgTGscgrag	9.2e-05	6.59 / 9	T05422	E12	NO Arabidopsis homologues	0	0
I	1	roots0.25hr_12	M00929	------sACGYGGyd--- / ccgvrrCAGgTGscgrag	9.2e-05	6.59 / 9	T08836	Myf-4	NO Arabidopsis homologues	0	0
I	1	roots0.25hr_12	M00929	------sACGYGGyd--- / ccgvrrCAGgTGscgrag	9.2e-05	6.59 / 9	T08853	Myf-4 (human)	NO Arabidopsis homologues	0	0
I	1	roots0.25hr_12	M00929	------sACGYGGyd--- / ccgvrrCAGgTGscgrag	9.2e-05	6.59 / 9	T09177	MEF1	NO Arabidopsis homologues	0	0
I	1	roots0.25hr_12	M00929	------sACGYGGyd--- / ccgvrrCAGgTGscgrag	9.2e-05	6.59 / 9	T09197	MEF1	NO Arabidopsis homologues	0	0
I	1	roots0.25hr_12	M00929	------sACGYGGyd--- / ccgvrrCAGgTGscgrag	9.2e-05	6.59 / 9	T09283	MRF4	NO Arabidopsis homologues	0	0
I	1	roots0.25hr_12	M00929	------sACGYGGyd--- / ccgvrrCAGgTGscgrag	9.2e-05	6.59 / 9	T10010	MyoD	NO Arabidopsis homologues	0	0
I	1	roots0.25hr_12	M00929	------sACGYGGyd--- / ccgvrrCAGgTGscgrag	9.2e-05	6.59 / 9	T15547	CMD1	NO Arabidopsis homologues	0	0
I	1	roots0.25hr_12	M00929	------sACGYGGyd--- / ccgvrrCAGgTGscgrag	9.2e-05	6.59 / 9	T15550	myogenin	NO Arabidopsis homologues	0	0
I	1	roots0.25hr_12	M00929	------sACGYGGyd--- / ccgvrrCAGgTGscgrag	9.2e-05	6.59 / 9	T15552	MRF4	NO Arabidopsis homologues	0	0
I	1	roots0.25hr_12	M00929	------sACGYGGyd--- / ccgvrrCAGgTGscgrag	9.2e-05	6.59 / 9	T15571	MGC156574	NO Arabidopsis homologues	0	0
I	1	roots0.25hr_12	M00929	------sACGYGGyd--- / ccgvrrCAGgTGscgrag	9.2e-05	6.59 / 9	T15573	myogenin	NO Arabidopsis homologues	0	0
I	1	roots0.25hr_12	M00929	------sACGYGGyd--- / ccgvrrCAGgTGscgrag	9.2e-05	6.59 / 9	T22044	MRF-4 (rat)	NO Arabidopsis homologues	0	0
I	1	roots0.25hr_12	MA0436.1	hrCCRCGTs / cCCCACs--	9.7e-05	5.24 / 7	T17377	YPR022C	NO Arabidopsis homologues	0	0
I	1	roots0.25hr_12	M00985	-hrCCRCGTs---- / sysTCACGTGAbcd	1.1e-04	6.33 / 9	T22036	basic helix-loop-helix domain containing, class B2	NO Arabidopsis homologues	0	0
I	1	roots0.25hr_12	BHLHB3_full	--sACGYGGyd / skCACGTGmc-	1.4e-04	5.86 / 8	BHLHB3_full	BHE41_HUMAN	NO Arabidopsis homologues	0	0
I	1	roots0.25hr_12	MLXIPL_full	hrCCRCGTs-- / -rtCACGTGat	1.4e-04	5.86 / 8	MLXIPL_full	C5HU01_HUMAN	NO Arabidopsis homologues	0	0
I	1	roots0.25hr_12	M01843	---sACGYGGyd / stTCACgTGs--	1.5e-04	5.85 / 7	T11134	basic helix-loop-helix domain containing, class B, 3	NO Arabidopsis homologues	0	0
I	1	roots0.25hr_12	M01843	---sACGYGGyd / stTCACgTGs--	1.5e-04	5.85 / 7	T11136	basic helix-loop-helix domain containing, class B3	NO Arabidopsis homologues	0	0
I	1	roots0.25hr_12	M01843	---sACGYGGyd / stTCACgTGs--	1.5e-04	5.85 / 7	T11232	basic helix-loop-helix domain containing, class B3	NO Arabidopsis homologues	0	0
I	1	roots0.25hr_12	M02881/PB0147.1	----sACGYGGyd- / mhGtCgCrTGrCam	1.7e-04	6.25 / 9	T00523	Max	NO Arabidopsis homologues	0	0
I	1	roots0.25hr_12	GMEB2_DBD_2	sACGYGGyd----- / wACGTGgTTACGYw	1.8e-04	6.23 / 9	GMEB2_DBD	DNA-binding protein p79PIF	NO Arabidopsis homologues	0	0
I	1	roots0.25hr_12	M01577	----hrCCRCGTs-------- / kaycwgkCACGTGactbvymg	1.9e-04	6.53 / 9	T00080	CB1	NO Arabidopsis homologues	0	0
I	1	roots0.25hr_12	M01959	hrCCRCGTs / yGCCAAG--	2.6e-04	5.07 / 7	T01292	RIM101	NO Arabidopsis homologues	0	0
I	1	roots0.25hr_12	MA0368.1	sACGYGGyd / --CTTGGCr	2.6e-04	5.07 / 7	YHL027W	PACC_YEAST	NO Arabidopsis homologues	0	0
I	1	roots0.25hr_12	PH0113.1	-----sACGYGGyd-- / rawkTyAAGTGGyttw	2.8e-04	6.28 / 9	T16917	1700001P03Rik	NO Arabidopsis homologues	0	0
I	1	roots0.25hr_12	M00997	hrCCRCGTs---- / sccCAmGTGAagg	2.9e-04	6.08 / 9	T09050	basic helix-loop-helix domain containing, class B2	NO Arabidopsis homologues	0	0
I	1	roots0.25hr_12	M00997	hrCCRCGTs---- / sccCAmGTGAagg	2.9e-04	6.08 / 9	T11134	basic helix-loop-helix domain containing, class B, 3	NO Arabidopsis homologues	0	0
I	1	roots0.25hr_12	M00997	hrCCRCGTs---- / sccCAmGTGAagg	2.9e-04	6.08 / 9	T11136	basic helix-loop-helix domain containing, class B3	NO Arabidopsis homologues	0	0
I	1	roots0.25hr_12	M00997	hrCCRCGTs---- / sccCAmGTGAagg	2.9e-04	6.08 / 9	T11200	basic helix-loop-helix domain containing, class B, 2	NO Arabidopsis homologues	0	0
I	1	roots0.25hr_12	M00997	hrCCRCGTs---- / sccCAmGTGAagg	2.9e-04	6.08 / 9	T11232	basic helix-loop-helix domain containing, class B3	NO Arabidopsis homologues	0	0
I	1	roots0.25hr_12	M00997	hrCCRCGTs---- / sccCAmGTGAagg	2.9e-04	6.08 / 9	T22036	basic helix-loop-helix domain containing, class B2	NO Arabidopsis homologues	0	0
I	1	roots0.25hr_12	MA0333.1	hrCCRCGTs / CGCCACasy	3.1e-04	5.54 / 9	YPL038W	YP038_YEAST	NO Arabidopsis homologues	0	0
I	1	roots0.25hr_12	M00376	hrCCRCGTs-- / -swsACGTsas	3.7e-04	5.68 / 8	T09478	ASF-1	AT5G65210	9e-162	8 / 8
I	1	roots0.25hr_12	M00376	hrCCRCGTs-- / -swsACGTsas	3.7e-04	5.68 / 8	T09478	ASF-1	AT5G10030	1e-159	8 / 8
I	1	roots0.25hr_12	M00376	hrCCRCGTs-- / -swsACGTsas	3.7e-04	5.68 / 8	T09478	ASF-1	AT1G77920	8e-125	8 / 8
I	1	roots0.25hr_12	M00376	hrCCRCGTs-- / -swsACGTsas	3.7e-04	5.68 / 8	T09478	ASF-1	AT1G22070	4e-123	8 / 8
I	1	roots0.25hr_12	M00376	hrCCRCGTs-- / -swsACGTsas	3.7e-04	5.68 / 8	T09478	ASF-1	AT5G06950	6e-101	8 / 8
I	1	roots0.25hr_12	M00376	hrCCRCGTs-- / -swsACGTsas	3.7e-04	5.68 / 8	T09478	ASF-1	AT3G12250	1e-97	8 / 8
I	1	roots0.25hr_12	M00376	hrCCRCGTs-- / -swsACGTsas	3.7e-04	5.68 / 8	T09478	ASF-1	AT1G08320	7e-96	8 / 8
I	1	roots0.25hr_12	M00376	hrCCRCGTs-- / -swsACGTsas	3.7e-04	5.68 / 8	T09478	ASF-1	AT5G06960	5e-95	8 / 8
I	1	roots0.25hr_12	M00376	hrCCRCGTs-- / -swsACGTsas	3.7e-04	5.68 / 8	T09478	ASF-1	AT1G68640	8e-92	8 / 8
I	1	roots0.25hr_12	M00376	hrCCRCGTs-- / -swsACGTsas	3.7e-04	5.68 / 8	T09478	ASF-1	AT5G06839	7e-90	8 / 8
I	1	roots0.25hr_12	M00376	hrCCRCGTs-- / -swsACGTsas	3.7e-04	5.68 / 8	T09478	ASF-1	AT1G58330	2e-17	1 / 2
I	1	roots0.25hr_12	M00376	hrCCRCGTs-- / -swsACGTsas	3.7e-04	5.68 / 8	T09478	ASF-1	AT3G14880	5e-12	1 / 2
I	1	roots0.25hr_12	M02088	-hrCCRCGTs--- / scrgCAGsTGkyc	3.9e-04	6.02 / 9	T00204	E12	NO Arabidopsis homologues	0	0
I	1	roots0.25hr_12	M02088	-hrCCRCGTs--- / scrgCAGsTGkyc	3.9e-04	6.02 / 9	T00207	BCF-1	NO Arabidopsis homologues	0	0
I	1	roots0.25hr_12	M02088	-hrCCRCGTs--- / scrgCAGsTGkyc	3.9e-04	6.02 / 9	T00674	E2A	NO Arabidopsis homologues	0	0
I	1	roots0.25hr_12	M02088	-hrCCRCGTs--- / scrgCAGsTGkyc	3.9e-04	6.02 / 9	T00675	E12	NO Arabidopsis homologues	0	0
I	1	roots0.25hr_12	M02088	-hrCCRCGTs--- / scrgCAGsTGkyc	3.9e-04	6.02 / 9	T01786	A7	NO Arabidopsis homologues	0	0
I	1	roots0.25hr_12	M02088	-hrCCRCGTs--- / scrgCAGsTGkyc	3.9e-04	6.02 / 9	T01787	E12	NO Arabidopsis homologues	0	0
I	1	roots0.25hr_12	M02088	-hrCCRCGTs--- / scrgCAGsTGkyc	3.9e-04	6.02 / 9	T01788	E2A	NO Arabidopsis homologues	0	0
I	1	roots0.25hr_12	M00273	----------sACGYGGyd-- / ytGkCCgyswrwyGyGGTGym	4.9e-04	6.35 / 9	T00710	BRLF1	NO Arabidopsis homologues	0	0
I	1	roots0.25hr_12	M00443	-----sACGYGGyd / cAkwysACGTvrw-	5.4e-04	5.95 / 8	T08878	O2	AT5G24800	4e-20	8 / 9
I	1	roots0.25hr_12	M00443	-----sACGYGGyd / cAkwysACGTvrw-	5.4e-04	5.95 / 8	T08878	O2	AT5G28770	1e-19	8 / 9
I	1	roots0.25hr_12	M00443	-----sACGYGGyd / cAkwysACGTvrw-	5.4e-04	5.95 / 8	T08878	O2	AT3G54620	2e-19	8 / 9
I	1	roots0.25hr_12	M00443	-----sACGYGGyd / cAkwysACGTvrw-	5.4e-04	5.95 / 8	T08878	O2	AT4G02640	4e-19	8 / 9
I	1	roots0.25hr_12	M00443	-----sACGYGGyd / cAkwysACGTvrw-	5.4e-04	5.95 / 8	T08878	O2	AT1G75390	6e-14	9 / 9
I	1	roots0.25hr_12	M00443	-----sACGYGGyd / cAkwysACGTvrw-	5.4e-04	5.95 / 8	T08878	O2	AT2G18160	8e-12	8 / 9
I	1	roots0.25hr_12	M00443	-----sACGYGGyd / cAkwysACGTvrw-	5.4e-04	5.95 / 8	T08878	O2	AT4G37730	8e-11	8 / 9
I	1	roots0.25hr_12	M00443	-----sACGYGGyd / cAkwysACGTvrw-	5.4e-04	5.95 / 8	T08878	O2	AT3G62420	1e-10	8 / 9
I	1	roots0.25hr_12	1gtw_AB	sACGYGGyd--- / ---gTGGCGcAA	5.9e-04	5.42 / 6	1gtw_A	C/EBP beta	NO Arabidopsis homologues	0	0
I	1	roots0.25hr_12	1gtw_AB	sACGYGGyd--- / ---gTGGCGcAA	5.9e-04	5.42 / 6	1gtw_B	C/EBP beta	NO Arabidopsis homologues	0	0
I	1	roots0.25hr_12	PH0111.1	--hrCCRCGTs------ / hwarCCACTTGArawtw	6.5e-04	6.15 / 9	T08295	Nkx-2.2	NO Arabidopsis homologues	0	0
I	1	roots0.25hr_12	M03127/PL0009.1	-----sACGYGGyd--- / tawgrCACGTGTCywaw	6.9e-04	6.13 / 9	T22762	C17C3.8	NO Arabidopsis homologues	0	0
I	1	roots0.25hr_12	UP00370	-----sACGYGGyd--- / tawgrCACGTGTchwaw	6.9e-04	6.13 / 9	UP00370	HLH-26	NO Arabidopsis homologues	0	0
I	2	roots3hr6hr_8	MA0093.1	CACGTGryk / CACGTGr--	8.4e-11	6.99 / 7	T09328	eUSF (duck)	NO Arabidopsis homologues	0	0
I	2	roots3hr6hr_8	ABF1	-CACGTGryk / ACACGTGGC-	1.1e-10	7.62 / 8	ABF1	ABF1	AT1G49720	0	11 / 11
I	2	roots3hr6hr_8	ABF1	-CACGTGryk / ACACGTGGC-	1.1e-10	7.62 / 8	ABF1	ABF1	AT3G19290	2e-141	10 / 11
I	2	roots3hr6hr_8	ABF1	-CACGTGryk / ACACGTGGC-	1.1e-10	7.62 / 8	ABF1	ABF1	AT4G34000	3e-85	11 / 11
I	2	roots3hr6hr_8	ABF1	-CACGTGryk / ACACGTGGC-	1.1e-10	7.62 / 8	ABF1	ABF1	AT1G45249	1e-72	10 / 11
I	2	roots3hr6hr_8	ABF1	-CACGTGryk / ACACGTGGC-	1.1e-10	7.62 / 8	ABF1	ABF1	AT2G36270	3e-39	10 / 11
I	2	roots3hr6hr_8	ABF1	-CACGTGryk / ACACGTGGC-	1.1e-10	7.62 / 8	ABF1	ABF1	AT3G56850	7e-33	8 / 8
I	2	roots3hr6hr_8	ABF1	-CACGTGryk / ACACGTGGC-	1.1e-10	7.62 / 8	ABF1	ABF1	AT2G41070	5e-27	10 / 11
I	2	roots3hr6hr_8	ABF1	-CACGTGryk / ACACGTGGC-	1.1e-10	7.62 / 8	ABF1	ABF1	AT3G44460	1e-24	8 / 8
I	2	roots3hr6hr_8	ABF1	-CACGTGryk / ACACGTGGC-	1.1e-10	7.62 / 8	ABF1	ABF1	AT5G44080	2e-11	11 / 11
I	2	roots3hr6hr_8	ABF1	-CACGTGryk / ACACGTGGC-	1.1e-10	7.62 / 8	ABF1	ABF1	AT5G42910	6e-11	8 / 11
I	2	roots3hr6hr_8	M00187	--CACGTGryk / syCACgkGdy-	1.3e-10	7.81 / 8	T02377	FIP	NO Arabidopsis homologues	0	0
I	2	roots3hr6hr_8	M00187	--CACGTGryk / syCACgkGdy-	1.3e-10	7.81 / 8	T02378	B1 Factor	NO Arabidopsis homologues	0	0
I	2	roots3hr6hr_8	M00187	--CACGTGryk / syCACgkGdy-	1.3e-10	7.81 / 8	T08279	MLTF	NO Arabidopsis homologues	0	0
I	2	roots3hr6hr_8	M00187	--CACGTGryk / syCACgkGdy-	1.3e-10	7.81 / 8	T08280	Upstream Stimulatory Factor 1	NO Arabidopsis homologues	0	0
I	2	roots3hr6hr_8	M00187	--CACGTGryk / syCACgkGdy-	1.3e-10	7.81 / 8	T08282	upstream stimulatory factor 2	NO Arabidopsis homologues	0	0
I	2	roots3hr6hr_8	M00187	--CACGTGryk / syCACgkGdy-	1.3e-10	7.81 / 8	T08313	FIP	NO Arabidopsis homologues	0	0
I	2	roots3hr6hr_8	M00187	--CACGTGryk / syCACgkGdy-	1.3e-10	7.81 / 8	T08314	FIP	NO Arabidopsis homologues	0	0
I	2	roots3hr6hr_8	M00187	--CACGTGryk / syCACgkGdy-	1.3e-10	7.81 / 8	T09188	eUSF (duck)	NO Arabidopsis homologues	0	0
I	2	roots3hr6hr_8	M00187	--CACGTGryk / syCACgkGdy-	1.3e-10	7.81 / 8	T09328	eUSF (duck)	NO Arabidopsis homologues	0	0
I	2	roots3hr6hr_8	M00187	--CACGTGryk / syCACgkGdy-	1.3e-10	7.81 / 8	T09580	FIP	NO Arabidopsis homologues	0	0
I	2	roots3hr6hr_8	M00187	--CACGTGryk / syCACgkGdy-	1.3e-10	7.81 / 8	T11000	Major late transcription factor 2	NO Arabidopsis homologues	0	0
I	2	roots3hr6hr_8	M00187	--CACGTGryk / syCACgkGdy-	1.3e-10	7.81 / 8	T15656	Upstream Stimulatory Factor 1	NO Arabidopsis homologues	0	0
I	2	roots3hr6hr_8	M00369	--CACGTGryk / gccACGTSrc-	2.5e-10	7.73 / 8	T11453	TAF-1	AT2G46270	5e-54	8 / 8
I	2	roots3hr6hr_8	M00369	--CACGTGryk / gccACGTSrc-	2.5e-10	7.73 / 8	T11453	TAF-1	AT4G01120	1e-35	8 / 8
I	2	roots3hr6hr_8	M00369	--CACGTGryk / gccACGTSrc-	2.5e-10	7.73 / 8	T11453	TAF-1	AT2G35530	4e-25	8 / 8
I	2	roots3hr6hr_8	M00369	--CACGTGryk / gccACGTSrc-	2.5e-10	7.73 / 8	T11453	TAF-1	AT1G32150	4e-22	8 / 8
I	2	roots3hr6hr_8	M00369	--CACGTGryk / gccACGTSrc-	2.5e-10	7.73 / 8	T11453	TAF-1	AT4G36730	6e-21	8 / 8
I	2	roots3hr6hr_8	M02250/MA0147.1	--CACGTGryk / mgCACGTGGc-	5.9e-10	7.64 / 8	T09007	c-Myc	NO Arabidopsis homologues	0	0
I	2	roots3hr6hr_8	M02259/MA0104.2	mryCACGTG-- / -gCCACGTGsk	8.6e-10	7.59 / 8	T09018	c-nmyc	NO Arabidopsis homologues	0	0
I	2	roots3hr6hr_8	M02259/MA0104.2	mryCACGTG-- / -gCCACGTGsk	8.6e-10	7.59 / 8	P03966	MYCN_MOUSE	NO Arabidopsis homologues	0	0
I	2	roots3hr6hr_8	M00367	mryCACGTG-- / -gmsACGTSgC	8.8e-10	7.59 / 8	T00937	HBP-1a	AT2G35530	2e-78	11 / 11
I	2	roots3hr6hr_8	M00367	mryCACGTG-- / -gmsACGTSgC	8.8e-10	7.59 / 8	T00937	HBP-1a	AT1G32150	2e-75	11 / 11
I	2	roots3hr6hr_8	M00367	mryCACGTG-- / -gmsACGTSgC	8.8e-10	7.59 / 8	T00937	HBP-1a	AT4G36730	4e-54	11 / 11
I	2	roots3hr6hr_8	M00367	mryCACGTG-- / -gmsACGTSgC	8.8e-10	7.59 / 8	T00937	HBP-1a	AT2G46270	1e-29	11 / 11
I	2	roots3hr6hr_8	M00367	mryCACGTG-- / -gmsACGTSgC	8.8e-10	7.59 / 8	T00937	HBP-1a	AT4G01120	3e-18	11 / 11
I	2	roots3hr6hr_8	M00367	mryCACGTG-- / -gmsACGTSgC	8.8e-10	7.59 / 8	T00937	HBP-1a	AT5G38800	9e-11	11 / 11
I	2	roots3hr6hr_8	MA0058.1	mryCACGTG- / rrmCACGTGr	9.6e-10	7.58 / 9	AAH36092	Q8IYC6_HUMAN	NO Arabidopsis homologues	0	0
I	2	roots3hr6hr_8	MA0310.1	CACGTGryk / yACGTGKc-	1.7e-09	7.02 / 8	YFL031W	HAC1_YEAST	NO Arabidopsis homologues	0	0
I	2	roots3hr6hr_8	M00366	mryCACGTG-- / -GMCACGTGdv	2.2e-09	7.48 / 8	T01098	EmBP-1b	AT4G36730	7e-27	11 / 13
I	2	roots3hr6hr_8	M00366	mryCACGTG-- / -GMCACGTGdv	2.2e-09	7.48 / 8	T01098	EmBP-1b	AT2G35530	6e-26	11 / 13
I	2	roots3hr6hr_8	M00366	mryCACGTG-- / -GMCACGTGdv	2.2e-09	7.48 / 8	T01098	EmBP-1b	AT1G32150	1e-25	12 / 13
I	2	roots3hr6hr_8	M00366	mryCACGTG-- / -GMCACGTGdv	2.2e-09	7.48 / 8	T01098	EmBP-1b	AT2G46270	6e-21	11 / 11
I	2	roots3hr6hr_8	M00366	mryCACGTG-- / -GMCACGTGdv	2.2e-09	7.48 / 8	T01098	EmBP-1b	AT4G01120	7e-18	11 / 11
I	2	roots3hr6hr_8	M00366	mryCACGTG-- / -GMCACGTGdv	2.2e-09	7.48 / 8	T02669	EmBP-1a	AT4G36730	2e-30	11 / 13
I	2	roots3hr6hr_8	M00366	mryCACGTG-- / -GMCACGTGdv	2.2e-09	7.48 / 8	T02669	EmBP-1a	AT2G35530	2e-26	11 / 13
I	2	roots3hr6hr_8	M00366	mryCACGTG-- / -GMCACGTGdv	2.2e-09	7.48 / 8	T02669	EmBP-1a	AT1G32150	2e-25	12 / 13
I	2	roots3hr6hr_8	M00366	mryCACGTG-- / -GMCACGTGdv	2.2e-09	7.48 / 8	T02669	EmBP-1a	AT2G46270	6e-21	11 / 11
I	2	roots3hr6hr_8	M00366	mryCACGTG-- / -GMCACGTGdv	2.2e-09	7.48 / 8	T02669	EmBP-1a	AT4G01120	7e-18	11 / 11
I	2	roots3hr6hr_8	M00366	mryCACGTG-- / -GMCACGTGdv	2.2e-09	7.48 / 8	T04819	EmBP-1a	AT4G36730	2e-37	11 / 13
I	2	roots3hr6hr_8	M00366	mryCACGTG-- / -GMCACGTGdv	2.2e-09	7.48 / 8	T04819	EmBP-1a	AT2G35530	6e-36	12 / 13
I	2	roots3hr6hr_8	M00366	mryCACGTG-- / -GMCACGTGdv	2.2e-09	7.48 / 8	T04819	EmBP-1a	AT1G32150	9e-31	13 / 13
I	2	roots3hr6hr_8	M00366	mryCACGTG-- / -GMCACGTGdv	2.2e-09	7.48 / 8	T04819	EmBP-1a	AT2G46270	2e-24	11 / 11
I	2	roots3hr6hr_8	M00366	mryCACGTG-- / -GMCACGTGdv	2.2e-09	7.48 / 8	T04819	EmBP-1a	AT4G01120	1e-16	11 / 11
I	2	roots3hr6hr_8	CREB3L1_DBD_2	---CACGTGryk / tGCCACGTGGCa	5.1e-09	7.67 / 9	CREB3L1_DBD	B2RA75_HUMAN	NO Arabidopsis homologues	0	0
I	2	roots3hr6hr_8	Creb3l2_DBD_2	mryCACGTG--- / TGCCACGTGGCm	5.9e-09	7.65 / 9	Creb3l2_DBD	Creb3l2	NO Arabidopsis homologues	0	0
I	2	roots3hr6hr_8	CREB3L1_full_1	mryCACGTG--- / TGCCACGTGGCA	5.9e-09	7.65 / 9	CREB3L1_full	B2RA75_HUMAN	NO Arabidopsis homologues	0	0
I	2	roots3hr6hr_8	M01584	-CACGTGryk / wsACGTGGCg	7.3e-09	7.34 / 9	T10638	AT5G11260	AT5G11260	2e-115	6 / 6
I	2	roots3hr6hr_8	M01584	-CACGTGryk / wsACGTGGCg	7.3e-09	7.34 / 9	T10638	AT5G11260	AT3G17609	8e-32	6 / 6
I	2	roots3hr6hr_8	M01838	CACGTGryk / bACGTGGCM	8.5e-09	7.12 / 9	T01078	AT4G36730	AT4G36730	0	10 / 10
I	2	roots3hr6hr_8	M01838	CACGTGryk / bACGTGGCM	8.5e-09	7.12 / 9	T01078	AT4G36730	AT2G35530	2e-51	10 / 10
I	2	roots3hr6hr_8	M01838	CACGTGryk / bACGTGGCM	8.5e-09	7.12 / 9	T01078	AT4G36730	AT1G32150	5e-47	10 / 10
I	2	roots3hr6hr_8	M01838	CACGTGryk / bACGTGGCM	8.5e-09	7.12 / 9	T01078	AT4G36730	AT2G46270	2e-42	10 / 10
I	2	roots3hr6hr_8	M01838	CACGTGryk / bACGTGGCM	8.5e-09	7.12 / 9	T01078	AT4G36730	AT4G01120	1e-34	10 / 10
I	2	roots3hr6hr_8	USF1_DBD	mryCACGTG-- / -rtCACGTGay	8.8e-09	7.31 / 8	USF1_DBD	bHLHb11	NO Arabidopsis homologues	0	0
I	2	roots3hr6hr_8	1hlo_AB	-CACGTGryk / CCACGTGg--	9.3e-09	6.82 / 7	1hlo_A	bHLHd4	NO Arabidopsis homologues	0	0
I	2	roots3hr6hr_8	1hlo_AB	-CACGTGryk / CCACGTGg--	9.3e-09	6.82 / 7	1hlo_B	bHLHd4	NO Arabidopsis homologues	0	0
I	2	roots3hr6hr_8	M00441	---CACGTGryk / KkcCACGTGgCm	9.4e-09	7.59 / 9	T01078	AT4G36730	AT4G36730	0	10 / 10
I	2	roots3hr6hr_8	M00441	---CACGTGryk / KkcCACGTGgCm	9.4e-09	7.59 / 9	T01078	AT4G36730	AT2G35530	2e-51	10 / 10
I	2	roots3hr6hr_8	M00441	---CACGTGryk / KkcCACGTGgCm	9.4e-09	7.59 / 9	T01078	AT4G36730	AT1G32150	5e-47	10 / 10
I	2	roots3hr6hr_8	M00441	---CACGTGryk / KkcCACGTGgCm	9.4e-09	7.59 / 9	T01078	AT4G36730	AT2G46270	2e-42	10 / 10
I	2	roots3hr6hr_8	M00441	---CACGTGryk / KkcCACGTGgCm	9.4e-09	7.59 / 9	T01078	AT4G36730	AT4G01120	1e-34	10 / 10
I	2	roots3hr6hr_8	M00441	---CACGTGryk / KkcCACGTGgCm	9.4e-09	7.59 / 9	T01079	AT4G01120	AT2G46270	3e-99	12 / 12
I	2	roots3hr6hr_8	M00441	---CACGTGryk / KkcCACGTGgCm	9.4e-09	7.59 / 9	T01079	AT4G01120	AT4G01120	0	12 / 12
I	2	roots3hr6hr_8	M00441	---CACGTGryk / KkcCACGTGgCm	9.4e-09	7.59 / 9	T01079	AT4G01120	AT4G36730	7e-36	12 / 12
I	2	roots3hr6hr_8	M00441	---CACGTGryk / KkcCACGTGgCm	9.4e-09	7.59 / 9	T01079	AT4G01120	AT2G35530	2e-30	12 / 12
I	2	roots3hr6hr_8	M00441	---CACGTGryk / KkcCACGTGgCm	9.4e-09	7.59 / 9	T01079	AT4G01120	AT1G32150	6e-27	12 / 12
I	2	roots3hr6hr_8	M00441	---CACGTGryk / KkcCACGTGgCm	9.4e-09	7.59 / 9	T02672	GBF1	AT2G46270	2e-35	12 / 12
I	2	roots3hr6hr_8	M00441	---CACGTGryk / KkcCACGTGgCm	9.4e-09	7.59 / 9	T02672	GBF1	AT4G01120	1e-30	12 / 12
I	2	roots3hr6hr_8	M00441	---CACGTGryk / KkcCACGTGgCm	9.4e-09	7.59 / 9	T02672	GBF1	AT4G36730	3e-89	12 / 12
I	2	roots3hr6hr_8	M00441	---CACGTGryk / KkcCACGTGgCm	9.4e-09	7.59 / 9	T02672	GBF1	AT2G35530	6e-54	12 / 12
I	2	roots3hr6hr_8	M00441	---CACGTGryk / KkcCACGTGgCm	9.4e-09	7.59 / 9	T02672	GBF1	AT1G32150	1e-46	12 / 12
I	2	roots3hr6hr_8	M00441	---CACGTGryk / KkcCACGTGgCm	9.4e-09	7.59 / 9	T02674	G-box binding factor 2A	AT2G46270	6e-117	12 / 12
I	2	roots3hr6hr_8	M00441	---CACGTGryk / KkcCACGTGgCm	9.4e-09	7.59 / 9	T02674	G-box binding factor 2A	AT4G01120	4e-75	12 / 12
I	2	roots3hr6hr_8	M00441	---CACGTGryk / KkcCACGTGgCm	9.4e-09	7.59 / 9	T02674	G-box binding factor 2A	AT4G36730	2e-35	12 / 12
I	2	roots3hr6hr_8	M00441	---CACGTGryk / KkcCACGTGgCm	9.4e-09	7.59 / 9	T02674	G-box binding factor 2A	AT2G35530	1e-42	12 / 12
I	2	roots3hr6hr_8	M00441	---CACGTGryk / KkcCACGTGgCm	9.4e-09	7.59 / 9	T02674	G-box binding factor 2A	AT1G32150	1e-39	12 / 12
I	2	roots3hr6hr_8	M00441	---CACGTGryk / KkcCACGTGgCm	9.4e-09	7.59 / 9	T02674	G-box binding factor 2A	AT5G60830	3e-12	11 / 12
I	2	roots3hr6hr_8	M00441	---CACGTGryk / KkcCACGTGgCm	9.4e-09	7.59 / 9	T02798	G-box binding factor 1A	AT2G46270	4e-41	12 / 12
I	2	roots3hr6hr_8	M00441	---CACGTGryk / KkcCACGTGgCm	9.4e-09	7.59 / 9	T02798	G-box binding factor 1A	AT4G01120	9e-33	12 / 12
I	2	roots3hr6hr_8	M00441	---CACGTGryk / KkcCACGTGgCm	9.4e-09	7.59 / 9	T02798	G-box binding factor 1A	AT4G36730	0	12 / 12
I	2	roots3hr6hr_8	M00441	---CACGTGryk / KkcCACGTGgCm	9.4e-09	7.59 / 9	T02798	G-box binding factor 1A	AT2G35530	2e-53	12 / 12
I	2	roots3hr6hr_8	M00441	---CACGTGryk / KkcCACGTGgCm	9.4e-09	7.59 / 9	T02798	G-box binding factor 1A	AT1G32150	2e-48	12 / 12
I	2	roots3hr6hr_8	M00441	---CACGTGryk / KkcCACGTGgCm	9.4e-09	7.59 / 9	T02799	G-box binding factor 1B	AT2G46270	1e-32	12 / 12
I	2	roots3hr6hr_8	M00441	---CACGTGryk / KkcCACGTGgCm	9.4e-09	7.59 / 9	T02799	G-box binding factor 1B	AT4G01120	1e-32	12 / 12
I	2	roots3hr6hr_8	M00441	---CACGTGryk / KkcCACGTGgCm	9.4e-09	7.59 / 9	T02799	G-box binding factor 1B	AT4G36730	1e-155	12 / 12
I	2	roots3hr6hr_8	M00441	---CACGTGryk / KkcCACGTGgCm	9.4e-09	7.59 / 9	T02799	G-box binding factor 1B	AT2G35530	2e-51	12 / 12
I	2	roots3hr6hr_8	M00441	---CACGTGryk / KkcCACGTGgCm	9.4e-09	7.59 / 9	T02799	G-box binding factor 1B	AT1G32150	1e-47	12 / 12
I	2	roots3hr6hr_8	M00441	---CACGTGryk / KkcCACGTGgCm	9.4e-09	7.59 / 9	T02800	G-box binding factor 2A	AT2G46270	6e-92	12 / 12
I	2	roots3hr6hr_8	M00441	---CACGTGryk / KkcCACGTGgCm	9.4e-09	7.59 / 9	T02800	G-box binding factor 2A	AT4G01120	1e-164	12 / 12
I	2	roots3hr6hr_8	M00441	---CACGTGryk / KkcCACGTGgCm	9.4e-09	7.59 / 9	T02800	G-box binding factor 2A	AT4G36730	9e-36	12 / 12
I	2	roots3hr6hr_8	M00441	---CACGTGryk / KkcCACGTGgCm	9.4e-09	7.59 / 9	T02800	G-box binding factor 2A	AT2G35530	3e-32	12 / 12
I	2	roots3hr6hr_8	M00441	---CACGTGryk / KkcCACGTGgCm	9.4e-09	7.59 / 9	T02800	G-box binding factor 2A	AT1G32150	2e-29	12 / 12
I	2	roots3hr6hr_8	M00441	---CACGTGryk / KkcCACGTGgCm	9.4e-09	7.59 / 9	T13944	GBF4	AT2G46270	1e-24	12 / 12
I	2	roots3hr6hr_8	M00441	---CACGTGryk / KkcCACGTGgCm	9.4e-09	7.59 / 9	T13944	GBF4	AT4G01120	4e-24	12 / 12
I	2	roots3hr6hr_8	M00441	---CACGTGryk / KkcCACGTGgCm	9.4e-09	7.59 / 9	T13944	GBF4	AT4G36730	2e-75	12 / 12
I	2	roots3hr6hr_8	M00441	---CACGTGryk / KkcCACGTGgCm	9.4e-09	7.59 / 9	T13944	GBF4	AT2G35530	3e-49	12 / 12
I	2	roots3hr6hr_8	M00441	---CACGTGryk / KkcCACGTGgCm	9.4e-09	7.59 / 9	T13944	GBF4	AT1G32150	9e-43	12 / 12
I	2	roots3hr6hr_8	M00441	---CACGTGryk / KkcCACGTGgCm	9.4e-09	7.59 / 9	T13944	GBF4	AT5G38800	3e-11	12 / 12
I	2	roots3hr6hr_8	M00441	---CACGTGryk / KkcCACGTGgCm	9.4e-09	7.59 / 9	T13944	GBF4	AT5G60830	1e-10	11 / 12
I	2	roots3hr6hr_8	M00441	---CACGTGryk / KkcCACGTGgCm	9.4e-09	7.59 / 9	T13944	GBF4	AT3G30530	5e-12	11 / 12
I	2	roots3hr6hr_8	M00441	---CACGTGryk / KkcCACGTGgCm	9.4e-09	7.59 / 9	T13945	G-box binding factor 9	AT2G46270	4e-31	12 / 12
I	2	roots3hr6hr_8	M00441	---CACGTGryk / KkcCACGTGgCm	9.4e-09	7.59 / 9	T13945	G-box binding factor 9	AT4G01120	4e-17	12 / 12
I	2	roots3hr6hr_8	M00441	---CACGTGryk / KkcCACGTGgCm	9.4e-09	7.59 / 9	T13945	G-box binding factor 9	AT4G36730	1e-26	12 / 12
I	2	roots3hr6hr_8	M00441	---CACGTGryk / KkcCACGTGgCm	9.4e-09	7.59 / 9	T13945	G-box binding factor 9	AT2G35530	2e-121	12 / 12
I	2	roots3hr6hr_8	M00441	---CACGTGryk / KkcCACGTGgCm	9.4e-09	7.59 / 9	T13945	G-box binding factor 9	AT1G32150	7e-103	12 / 12
I	2	roots3hr6hr_8	M00441	---CACGTGryk / KkcCACGTGgCm	9.4e-09	7.59 / 9	T13945	G-box binding factor 9	AT5G38800	5e-11	12 / 12
I	2	roots3hr6hr_8	M00441	---CACGTGryk / KkcCACGTGgCm	9.4e-09	7.59 / 9	T13945	G-box binding factor 9	AT3G30530	4e-11	11 / 12
I	2	roots3hr6hr_8	M00441	---CACGTGryk / KkcCACGTGgCm	9.4e-09	7.59 / 9	T13945	G-box binding factor 9	AT1G75390	1e-10	13 / 13
I	2	roots3hr6hr_8	M00441	---CACGTGryk / KkcCACGTGgCm	9.4e-09	7.59 / 9	T13946	G-box binding factor 12	AT2G46270	3e-22	12 / 12
I	2	roots3hr6hr_8	M00441	---CACGTGryk / KkcCACGTGgCm	9.4e-09	7.59 / 9	T13946	G-box binding factor 12	AT4G01120	3e-19	12 / 12
I	2	roots3hr6hr_8	M00441	---CACGTGryk / KkcCACGTGgCm	9.4e-09	7.59 / 9	T13946	G-box binding factor 12	AT4G36730	2e-54	12 / 12
I	2	roots3hr6hr_8	M00441	---CACGTGryk / KkcCACGTGgCm	9.4e-09	7.59 / 9	T13946	G-box binding factor 12	AT2G35530	6e-37	12 / 12
I	2	roots3hr6hr_8	M00441	---CACGTGryk / KkcCACGTGgCm	9.4e-09	7.59 / 9	T13946	G-box binding factor 12	AT1G32150	2e-30	12 / 12
I	2	roots3hr6hr_8	M00441	---CACGTGryk / KkcCACGTGgCm	9.4e-09	7.59 / 9	T13946	G-box binding factor 12	AT5G38800	1e-12	12 / 12
I	2	roots3hr6hr_8	M00441	---CACGTGryk / KkcCACGTGgCm	9.4e-09	7.59 / 9	T13946	G-box binding factor 12	AT3G30530	9e-11	11 / 12
I	2	roots3hr6hr_8	M00441	---CACGTGryk / KkcCACGTGgCm	9.4e-09	7.59 / 9	T13946	G-box binding factor 12	AT5G15830	4e-11	11 / 12
I	2	roots3hr6hr_8	M00441	---CACGTGryk / KkcCACGTGgCm	9.4e-09	7.59 / 9	T14805	AT2G46270	AT2G46270	0	12 / 12
I	2	roots3hr6hr_8	M00441	---CACGTGryk / KkcCACGTGgCm	9.4e-09	7.59 / 9	T14805	AT2G46270	AT4G01120	3e-88	12 / 12
I	2	roots3hr6hr_8	M00441	---CACGTGryk / KkcCACGTGgCm	9.4e-09	7.59 / 9	T14805	AT2G46270	AT4G36730	1e-39	12 / 12
I	2	roots3hr6hr_8	M00441	---CACGTGryk / KkcCACGTGgCm	9.4e-09	7.59 / 9	T14805	AT2G46270	AT2G35530	1e-38	12 / 12
I	2	roots3hr6hr_8	M00441	---CACGTGryk / KkcCACGTGgCm	9.4e-09	7.59 / 9	T14805	AT2G46270	AT1G32150	5e-34	12 / 12
I	2	roots3hr6hr_8	M00441	---CACGTGryk / KkcCACGTGgCm	9.4e-09	7.59 / 9	T17033	G-box binding factor 1	AT2G46270	6e-61	12 / 12
I	2	roots3hr6hr_8	M00441	---CACGTGryk / KkcCACGTGgCm	9.4e-09	7.59 / 9	T17033	G-box binding factor 1	AT4G01120	4e-53	12 / 12
I	2	roots3hr6hr_8	M00441	---CACGTGryk / KkcCACGTGgCm	9.4e-09	7.59 / 9	T17033	G-box binding factor 1	AT4G36730	4e-45	12 / 12
I	2	roots3hr6hr_8	M00441	---CACGTGryk / KkcCACGTGgCm	9.4e-09	7.59 / 9	T17033	G-box binding factor 1	AT2G35530	3e-35	12 / 12
I	2	roots3hr6hr_8	M00441	---CACGTGryk / KkcCACGTGgCm	9.4e-09	7.59 / 9	T17033	G-box binding factor 1	AT1G32150	8e-33	12 / 12
I	2	roots3hr6hr_8	M00660	mryCACGTG / --ysACGTr	1.0e-08	6.48 / 7	T02786	rice seed b-Zipper 3	AT5G24800	6e-45	8 / 8
I	2	roots3hr6hr_8	M00660	mryCACGTG / --ysACGTr	1.0e-08	6.48 / 7	T02786	rice seed b-Zipper 3	AT5G28770	4e-23	8 / 8
I	2	roots3hr6hr_8	M00660	mryCACGTG / --ysACGTr	1.0e-08	6.48 / 7	T02786	rice seed b-Zipper 3	AT4G02640	6e-18	8 / 8
I	2	roots3hr6hr_8	M00660	mryCACGTG / --ysACGTr	1.0e-08	6.48 / 7	T02786	rice seed b-Zipper 3	AT3G54620	7e-18	8 / 8
I	2	roots3hr6hr_8	M00660	mryCACGTG / --ysACGTr	1.0e-08	6.48 / 7	T02786	rice seed b-Zipper 3	AT3G30530	3e-13	8 / 8
I	2	roots3hr6hr_8	M00660	mryCACGTG / --ysACGTr	1.0e-08	6.48 / 7	T02786	rice seed b-Zipper 3	AT2G18160	4e-13	8 / 8
I	2	roots3hr6hr_8	M00660	mryCACGTG / --ysACGTr	1.0e-08	6.48 / 7	T02786	rice seed b-Zipper 3	AT1G75390	7e-13	8 / 8
I	2	roots3hr6hr_8	M00660	mryCACGTG / --ysACGTr	1.0e-08	6.48 / 7	T02786	rice seed b-Zipper 3	AT2G04038	9e-13	8 / 8
I	2	roots3hr6hr_8	M00660	mryCACGTG / --ysACGTr	1.0e-08	6.48 / 7	T02786	rice seed b-Zipper 3	AT1G13600	3e-12	8 / 8
I	2	roots3hr6hr_8	M00660	mryCACGTG / --ysACGTr	1.0e-08	6.48 / 7	T02786	rice seed b-Zipper 3	AT3G62420	5e-11	8 / 8
I	2	roots3hr6hr_8	M00660	mryCACGTG / --ysACGTr	1.0e-08	6.48 / 7	T02786	rice seed b-Zipper 3	AT4G34590	5e-11	8 / 8
I	2	roots3hr6hr_8	M00660	mryCACGTG / --ysACGTr	1.0e-08	6.48 / 7	T02786	rice seed b-Zipper 3	AT5G15830	6e-11	8 / 8
I	2	roots3hr6hr_8	M01699	CACGTGryk / CACGTG---	1.3e-08	5.99 / 6	T00080	CB1	NO Arabidopsis homologues	0	0
I	2	roots3hr6hr_8	TFEB_full	mryCACGTG-- / -ryCACGTGAy	1.5e-08	7.25 / 8	TFEB_full	Fragment	NO Arabidopsis homologues	0	0
I	2	roots3hr6hr_8	M00796	mryCACGTG--- / rrcCACGTGAsm	1.9e-08	7.50 / 9	T02377	FIP	NO Arabidopsis homologues	0	0
I	2	roots3hr6hr_8	M00796	mryCACGTG--- / rrcCACGTGAsm	1.9e-08	7.50 / 9	T02378	B1 Factor	NO Arabidopsis homologues	0	0
I	2	roots3hr6hr_8	M00796	mryCACGTG--- / rrcCACGTGAsm	1.9e-08	7.50 / 9	T05418	USF1a	NO Arabidopsis homologues	0	0
I	2	roots3hr6hr_8	M00796	mryCACGTG--- / rrcCACGTGAsm	1.9e-08	7.50 / 9	T05419	USF-1b	NO Arabidopsis homologues	0	0
I	2	roots3hr6hr_8	M00796	mryCACGTG--- / rrcCACGTGAsm	1.9e-08	7.50 / 9	T08279	MLTF	NO Arabidopsis homologues	0	0
I	2	roots3hr6hr_8	M00796	mryCACGTG--- / rrcCACGTGAsm	1.9e-08	7.50 / 9	T08280	Upstream Stimulatory Factor 1	NO Arabidopsis homologues	0	0
I	2	roots3hr6hr_8	M00796	mryCACGTG--- / rrcCACGTGAsm	1.9e-08	7.50 / 9	T08282	upstream stimulatory factor 2	NO Arabidopsis homologues	0	0
I	2	roots3hr6hr_8	M00796	mryCACGTG--- / rrcCACGTGAsm	1.9e-08	7.50 / 9	T08313	FIP	NO Arabidopsis homologues	0	0
I	2	roots3hr6hr_8	M00796	mryCACGTG--- / rrcCACGTGAsm	1.9e-08	7.50 / 9	T08314	FIP	NO Arabidopsis homologues	0	0
I	2	roots3hr6hr_8	M00796	mryCACGTG--- / rrcCACGTGAsm	1.9e-08	7.50 / 9	T09188	eUSF (duck)	NO Arabidopsis homologues	0	0
I	2	roots3hr6hr_8	M00796	mryCACGTG--- / rrcCACGTGAsm	1.9e-08	7.50 / 9	T09328	eUSF (duck)	NO Arabidopsis homologues	0	0
I	2	roots3hr6hr_8	M00796	mryCACGTG--- / rrcCACGTGAsm	1.9e-08	7.50 / 9	T09580	FIP	NO Arabidopsis homologues	0	0
I	2	roots3hr6hr_8	M00796	mryCACGTG--- / rrcCACGTGAsm	1.9e-08	7.50 / 9	T11000	Major late transcription factor 2	NO Arabidopsis homologues	0	0
I	2	roots3hr6hr_8	M00796	mryCACGTG--- / rrcCACGTGAsm	1.9e-08	7.50 / 9	T15656	Upstream Stimulatory Factor 1	NO Arabidopsis homologues	0	0
I	2	roots3hr6hr_8	M01818	-mryCACGTG / vtdCCACGTs	1.9e-08	7.21 / 9	T09450	common plant regulatory factor 1	AT2G46270	4e-100	8 / 8
I	2	roots3hr6hr_8	M01818	-mryCACGTG / vtdCCACGTs	1.9e-08	7.21 / 9	T09450	common plant regulatory factor 1	AT4G01120	1e-70	8 / 8
I	2	roots3hr6hr_8	M01818	-mryCACGTG / vtdCCACGTs	1.9e-08	7.21 / 9	T09450	common plant regulatory factor 1	AT2G35530	2e-38	8 / 8
I	2	roots3hr6hr_8	M01818	-mryCACGTG / vtdCCACGTs	1.9e-08	7.21 / 9	T09450	common plant regulatory factor 1	AT4G36730	2e-35	8 / 8
I	2	roots3hr6hr_8	M01818	-mryCACGTG / vtdCCACGTs	1.9e-08	7.21 / 9	T09450	common plant regulatory factor 1	AT1G32150	5e-33	8 / 8
I	2	roots3hr6hr_8	M01830	-CACGTGryk-- / gCACGTGkcygg	2.1e-08	7.49 / 9	T00489	Max protein	NO Arabidopsis homologues	0	0
I	2	roots3hr6hr_8	M01830	-CACGTGryk-- / gCACGTGkcygg	2.1e-08	7.49 / 9	T00523	Max	NO Arabidopsis homologues	0	0
I	2	roots3hr6hr_8	M00945	--CACGTGryk / vhsACGTsdb-	2.1e-08	7.20 / 8	T09449	common plant regulatory factor 2	AT5G28770	8e-82	13 / 13
I	2	roots3hr6hr_8	M00945	--CACGTGryk / vhsACGTsdb-	2.1e-08	7.20 / 8	T09449	common plant regulatory factor 2	AT4G02640	9e-51	12 / 12
I	2	roots3hr6hr_8	M00945	--CACGTGryk / vhsACGTsdb-	2.1e-08	7.20 / 8	T09449	common plant regulatory factor 2	AT3G54620	3e-45	12 / 12
I	2	roots3hr6hr_8	M00945	--CACGTGryk / vhsACGTsdb-	2.1e-08	7.20 / 8	T09449	common plant regulatory factor 2	AT5G24800	3e-33	12 / 12
I	2	roots3hr6hr_8	M00945	--CACGTGryk / vhsACGTsdb-	2.1e-08	7.20 / 8	T09449	common plant regulatory factor 2	AT3G30530	2e-13	10 / 12
I	2	roots3hr6hr_8	M00945	--CACGTGryk / vhsACGTsdb-	2.1e-08	7.20 / 8	T09449	common plant regulatory factor 2	AT2G18160	2e-13	11 / 12
I	2	roots3hr6hr_8	M00945	--CACGTGryk / vhsACGTsdb-	2.1e-08	7.20 / 8	T09449	common plant regulatory factor 2	AT2G04038	3e-12	12 / 12
I	2	roots3hr6hr_8	M00945	--CACGTGryk / vhsACGTsdb-	2.1e-08	7.20 / 8	T09449	common plant regulatory factor 2	AT1G13600	7e-12	11 / 12
I	2	roots3hr6hr_8	M00945	--CACGTGryk / vhsACGTsdb-	2.1e-08	7.20 / 8	T09449	common plant regulatory factor 2	AT1G75390	1e-11	11 / 11
I	2	roots3hr6hr_8	M00945	--CACGTGryk / vhsACGTsdb-	2.1e-08	7.20 / 8	T09449	common plant regulatory factor 2	AT1G06070	7e-11	10 / 12
I	2	roots3hr6hr_8	SREBF2_DBD	--CACGTGryk / ATCACGTGAy-	4.7e-08	7.10 / 8	SREBF2_DBD	Q05BD5_HUMAN	NO Arabidopsis homologues	0	0
I	2	roots3hr6hr_8	TFE3_DBD	--CACGTGryk / rtCACGTGry-	5.1e-08	7.09 / 8	TFE3_DBD	bHLHe33	NO Arabidopsis homologues	0	0
I	2	roots3hr6hr_8	M00370	--CACGTGryk / khsACGTsdm-	6.2e-08	7.06 / 8	T09444	common plant regulatory factor 3	AT4G36730	4e-64	7 / 7
I	2	roots3hr6hr_8	M00370	--CACGTGryk / khsACGTsdm-	6.2e-08	7.06 / 8	T09444	common plant regulatory factor 3	AT2G35530	2e-22	7 / 7
I	2	roots3hr6hr_8	M00370	--CACGTGryk / khsACGTsdm-	6.2e-08	7.06 / 8	T09444	common plant regulatory factor 3	AT1G32150	1e-20	7 / 7
I	2	roots3hr6hr_8	M00370	--CACGTGryk / khsACGTsdm-	6.2e-08	7.06 / 8	T09444	common plant regulatory factor 3	AT2G46270	8e-16	7 / 7
I	2	roots3hr6hr_8	M00370	--CACGTGryk / khsACGTsdm-	6.2e-08	7.06 / 8	T09444	common plant regulatory factor 3	AT4G01120	6e-14	7 / 7
I	2	roots3hr6hr_8	Srebf1_DBD	--CACGTGryk / rTCACGTGAy-	6.2e-08	7.06 / 8	Srebf1_DBD	SRBP1_MOUSE	NO Arabidopsis homologues	0	0
I	2	roots3hr6hr_8	M01585	--CACGTGryk / grCACGTGrs-	8.1e-08	7.03 / 8	T13900	AT2G20180	AT2G20180	0	6 / 6
I	2	roots3hr6hr_8	M01585	--CACGTGryk / grCACGTGrs-	8.1e-08	7.03 / 8	T13900	AT2G20180	AT4G28800	3e-93	5 / 6
I	2	roots3hr6hr_8	M01585	--CACGTGryk / grCACGTGrs-	8.1e-08	7.03 / 8	T13900	AT2G20180	AT4G28811	2e-80	6 / 6
I	2	roots3hr6hr_8	M01585	--CACGTGryk / grCACGTGrs-	8.1e-08	7.03 / 8	T13900	AT2G20180	AT4G28790	2e-68	5 / 6
I	2	roots3hr6hr_8	M01585	--CACGTGryk / grCACGTGrs-	8.1e-08	7.03 / 8	T13900	AT2G20180	AT4G28815	9e-44	5 / 6
I	2	roots3hr6hr_8	M01585	--CACGTGryk / grCACGTGrs-	8.1e-08	7.03 / 8	T13900	AT2G20180	AT2G43010	3e-31	6 / 6
I	2	roots3hr6hr_8	M01585	--CACGTGryk / grCACGTGrs-	8.1e-08	7.03 / 8	T13900	AT2G20180	AT1G09530	9e-31	6 / 6
I	2	roots3hr6hr_8	M01585	--CACGTGryk / grCACGTGrs-	8.1e-08	7.03 / 8	T13900	AT2G20180	AT2G46970	6e-29	4 / 6
I	2	roots3hr6hr_8	M01585	--CACGTGryk / grCACGTGrs-	8.1e-08	7.03 / 8	T13900	AT2G20180	AT3G59060	7e-29	6 / 6
I	2	roots3hr6hr_8	M01585	--CACGTGryk / grCACGTGrs-	8.1e-08	7.03 / 8	T13900	AT2G20180	AT4G36930	1e-26	6 / 6
I	2	roots3hr6hr_8	M01585	--CACGTGryk / grCACGTGrs-	8.1e-08	7.03 / 8	T13900	AT2G20180	AT5G67110	1e-24	6 / 6
I	2	roots3hr6hr_8	M01585	--CACGTGryk / grCACGTGrs-	8.1e-08	7.03 / 8	T13900	AT2G20180	AT4G00050	3e-24	6 / 6
I	2	roots3hr6hr_8	M01585	--CACGTGryk / grCACGTGrs-	8.1e-08	7.03 / 8	T13900	AT2G20180	AT2G24260	4e-19	4 / 6
I	2	roots3hr6hr_8	M01585	--CACGTGryk / grCACGTGrs-	8.1e-08	7.03 / 8	T13900	AT2G20180	AT5G58010	6e-19	4 / 6
I	2	roots3hr6hr_8	M01585	--CACGTGryk / grCACGTGrs-	8.1e-08	7.03 / 8	T13900	AT2G20180	AT4G30980	9e-19	4 / 6
I	2	roots3hr6hr_8	M01585	--CACGTGryk / grCACGTGrs-	8.1e-08	7.03 / 8	T13900	AT2G20180	AT3G62090	4e-18	4 / 6
I	2	roots3hr6hr_8	M01585	--CACGTGryk / grCACGTGrs-	8.1e-08	7.03 / 8	T13900	AT2G20180	AT1G02340	2e-17	2 / 3
I	2	roots3hr6hr_8	M01585	--CACGTGryk / grCACGTGrs-	8.1e-08	7.03 / 8	T13900	AT2G20180	AT1G68920	2e-17	4 / 6
I	2	roots3hr6hr_8	M01585	--CACGTGryk / grCACGTGrs-	8.1e-08	7.03 / 8	T13900	AT2G20180	AT1G10120	4e-17	4 / 6
I	2	roots3hr6hr_8	M01585	--CACGTGryk / grCACGTGrs-	8.1e-08	7.03 / 8	T13900	AT2G20180	AT1G59640	8e-16	4 / 6
I	2	roots3hr6hr_8	M01585	--CACGTGryk / grCACGTGrs-	8.1e-08	7.03 / 8	T13900	AT2G20180	AT3G07340	9e-16	4 / 6
I	2	roots3hr6hr_8	M01585	--CACGTGryk / grCACGTGrs-	8.1e-08	7.03 / 8	T13900	AT2G20180	AT5G61270	9e-16	6 / 6
I	2	roots3hr6hr_8	M01585	--CACGTGryk / grCACGTGrs-	8.1e-08	7.03 / 8	T13900	AT2G20180	AT1G26260	1e-15	4 / 6
I	2	roots3hr6hr_8	M01585	--CACGTGryk / grCACGTGrs-	8.1e-08	7.03 / 8	T13900	AT2G20180	AT5G50915	4e-15	4 / 6
I	2	roots3hr6hr_8	M01585	--CACGTGryk / grCACGTGrs-	8.1e-08	7.03 / 8	T13900	AT2G20180	AT4G36540	7e-15	4 / 6
I	2	roots3hr6hr_8	M01585	--CACGTGryk / grCACGTGrs-	8.1e-08	7.03 / 8	T13900	AT2G20180	AT1G25330	2e-14	4 / 6
I	2	roots3hr6hr_8	M01585	--CACGTGryk / grCACGTGrs-	8.1e-08	7.03 / 8	T13900	AT2G20180	AT5G48560	2e-14	4 / 6
I	2	roots3hr6hr_8	M01585	--CACGTGryk / grCACGTGrs-	8.1e-08	7.03 / 8	T13900	AT2G20180	AT4G34530	2e-14	4 / 6
I	2	roots3hr6hr_8	M01585	--CACGTGryk / grCACGTGrs-	8.1e-08	7.03 / 8	T13900	AT2G20180	AT2G18300	4e-14	4 / 6
I	2	roots3hr6hr_8	M01585	--CACGTGryk / grCACGTGrs-	8.1e-08	7.03 / 8	T13900	AT2G20180	AT3G23690	6e-14	4 / 6
I	2	roots3hr6hr_8	M01585	--CACGTGryk / grCACGTGrs-	8.1e-08	7.03 / 8	T13900	AT2G20180	AT5G62610	1e-13	4 / 6
I	2	roots3hr6hr_8	M01585	--CACGTGryk / grCACGTGrs-	8.1e-08	7.03 / 8	T13900	AT2G20180	AT1G73830	2e-13	4 / 6
I	2	roots3hr6hr_8	M01585	--CACGTGryk / grCACGTGrs-	8.1e-08	7.03 / 8	T13900	AT2G20180	AT1G18400	4e-13	4 / 6
I	2	roots3hr6hr_8	M01585	--CACGTGryk / grCACGTGrs-	8.1e-08	7.03 / 8	T13900	AT2G20180	AT2G42300	6e-13	4 / 6
I	2	roots3hr6hr_8	M00442	---mryCACGTG----- / tcgkGCCACGTGkccvm	1.2e-07	7.58 / 9	T13760	ABF1	AT1G49720	0	12 / 12
I	2	roots3hr6hr_8	M00442	---mryCACGTG----- / tcgkGCCACGTGkccvm	1.2e-07	7.58 / 9	T13760	ABF1	AT4G34000	3e-89	12 / 12
I	2	roots3hr6hr_8	M00442	---mryCACGTG----- / tcgkGCCACGTGkccvm	1.2e-07	7.58 / 9	T13760	ABF1	AT3G19290	2e-146	11 / 12
I	2	roots3hr6hr_8	M00442	---mryCACGTG----- / tcgkGCCACGTGkccvm	1.2e-07	7.58 / 9	T13760	ABF1	AT1G45249	3e-76	11 / 12
I	2	roots3hr6hr_8	M00442	---mryCACGTG----- / tcgkGCCACGTGkccvm	1.2e-07	7.58 / 9	T13760	ABF1	AT2G36270	1e-41	11 / 12
I	2	roots3hr6hr_8	M00442	---mryCACGTG----- / tcgkGCCACGTGkccvm	1.2e-07	7.58 / 9	T13760	ABF1	AT5G42910	2e-11	9 / 12
I	2	roots3hr6hr_8	M00442	---mryCACGTG----- / tcgkGCCACGTGkccvm	1.2e-07	7.58 / 9	T13760	ABF1	AT3G56850	5e-34	11 / 12
I	2	roots3hr6hr_8	M00442	---mryCACGTG----- / tcgkGCCACGTGkccvm	1.2e-07	7.58 / 9	T13760	ABF1	AT2G41070	3e-28	11 / 12
I	2	roots3hr6hr_8	M00442	---mryCACGTG----- / tcgkGCCACGTGkccvm	1.2e-07	7.58 / 9	T13760	ABF1	AT3G44460	2e-26	9 / 9
I	2	roots3hr6hr_8	M00442	---mryCACGTG----- / tcgkGCCACGTGkccvm	1.2e-07	7.58 / 9	T13760	ABF1	AT5G44080	1e-11	12 / 12
I	2	roots3hr6hr_8	M00442	---mryCACGTG----- / tcgkGCCACGTGkccvm	1.2e-07	7.58 / 9	T13763	ABF3	AT1G49720	2e-91	12 / 12
I	2	roots3hr6hr_8	M00442	---mryCACGTG----- / tcgkGCCACGTGkccvm	1.2e-07	7.58 / 9	T13763	ABF3	AT4G34000	0	12 / 12
I	2	roots3hr6hr_8	M00442	---mryCACGTG----- / tcgkGCCACGTGkccvm	1.2e-07	7.58 / 9	T13763	ABF3	AT3G19290	2e-94	11 / 12
I	2	roots3hr6hr_8	M00442	---mryCACGTG----- / tcgkGCCACGTGkccvm	1.2e-07	7.58 / 9	T13763	ABF3	AT1G45249	1e-80	11 / 12
I	2	roots3hr6hr_8	M00442	---mryCACGTG----- / tcgkGCCACGTGkccvm	1.2e-07	7.58 / 9	T13763	ABF3	AT2G36270	1e-20	11 / 12
I	2	roots3hr6hr_8	M00442	---mryCACGTG----- / tcgkGCCACGTGkccvm	1.2e-07	7.58 / 9	T13763	ABF3	AT5G42910	1e-34	10 / 11
I	2	roots3hr6hr_8	M00442	---mryCACGTG----- / tcgkGCCACGTGkccvm	1.2e-07	7.58 / 9	T13763	ABF3	AT3G56850	8e-23	11 / 12
I	2	roots3hr6hr_8	M00442	---mryCACGTG----- / tcgkGCCACGTGkccvm	1.2e-07	7.58 / 9	T13763	ABF3	AT2G41070	8e-20	11 / 12
I	2	roots3hr6hr_8	M00442	---mryCACGTG----- / tcgkGCCACGTGkccvm	1.2e-07	7.58 / 9	T13763	ABF3	AT3G44460	1e-23	9 / 9
I	2	roots3hr6hr_8	M00442	---mryCACGTG----- / tcgkGCCACGTGkccvm	1.2e-07	7.58 / 9	T13763	ABF3	AT5G44080	7e-13	10 / 10
I	2	roots3hr6hr_8	M00442	---mryCACGTG----- / tcgkGCCACGTGkccvm	1.2e-07	7.58 / 9	T13763	ABF3	AT1G03970	3e-12	9 / 9
I	2	roots3hr6hr_8	ARNTL_DBD	--CACGTGryk / GTCACGTGAC-	1.3e-07	6.97 / 8	ARNTL_DBD	ARNTL	NO Arabidopsis homologues	0	0
I	2	roots3hr6hr_8	M01154	---CACGTGryk / kACCACGTGsyy	1.7e-07	7.21 / 9	T00140	c-Myc 2	NO Arabidopsis homologues	0	0
I	2	roots3hr6hr_8	M01154	---CACGTGryk / kACCACGTGsyy	1.7e-07	7.21 / 9	T00141	c-Myc	NO Arabidopsis homologues	0	0
I	2	roots3hr6hr_8	M01154	---CACGTGryk / kACCACGTGsyy	1.7e-07	7.21 / 9	T03341	C-Myc 1	NO Arabidopsis homologues	0	0
I	2	roots3hr6hr_8	M01154	---CACGTGryk / kACCACGTGsyy	1.7e-07	7.21 / 9	T03427	c-Myc	NO Arabidopsis homologues	0	0
I	2	roots3hr6hr_8	M01154	---CACGTGryk / kACCACGTGsyy	1.7e-07	7.21 / 9	T03428	c-Myc	NO Arabidopsis homologues	0	0
I	2	roots3hr6hr_8	M01154	---CACGTGryk / kACCACGTGsyy	1.7e-07	7.21 / 9	T03430	c-Myc	NO Arabidopsis homologues	0	0
I	2	roots3hr6hr_8	M01154	---CACGTGryk / kACCACGTGsyy	1.7e-07	7.21 / 9	T03433	c-Myc	NO Arabidopsis homologues	0	0
I	2	roots3hr6hr_8	M01154	---CACGTGryk / kACCACGTGsyy	1.7e-07	7.21 / 9	T03450	c-Myc	NO Arabidopsis homologues	0	0
I	2	roots3hr6hr_8	M01154	---CACGTGryk / kACCACGTGsyy	1.7e-07	7.21 / 9	T03454	c-Myc	NO Arabidopsis homologues	0	0
I	2	roots3hr6hr_8	M01154	---CACGTGryk / kACCACGTGsyy	1.7e-07	7.21 / 9	T03455	c-Myc	NO Arabidopsis homologues	0	0
I	2	roots3hr6hr_8	M01154	---CACGTGryk / kACCACGTGsyy	1.7e-07	7.21 / 9	T03462	c-Myc	NO Arabidopsis homologues	0	0
I	2	roots3hr6hr_8	M01154	---CACGTGryk / kACCACGTGsyy	1.7e-07	7.21 / 9	T03532	c-Myc	NO Arabidopsis homologues	0	0
I	2	roots3hr6hr_8	M01154	---CACGTGryk / kACCACGTGsyy	1.7e-07	7.21 / 9	T03537	c-Myc	NO Arabidopsis homologues	0	0
I	2	roots3hr6hr_8	M01154	---CACGTGryk / kACCACGTGsyy	1.7e-07	7.21 / 9	T09007	c-Myc	NO Arabidopsis homologues	0	0
I	2	roots3hr6hr_8	M01154	---CACGTGryk / kACCACGTGsyy	1.7e-07	7.21 / 9	T09265	c-Myc	NO Arabidopsis homologues	0	0
I	2	roots3hr6hr_8	M01154	---CACGTGryk / kACCACGTGsyy	1.7e-07	7.21 / 9	T14514	c-Myc I	NO Arabidopsis homologues	0	0
I	2	roots3hr6hr_8	M01154	---CACGTGryk / kACCACGTGsyy	1.7e-07	7.21 / 9	T17324	c-Myc	NO Arabidopsis homologues	0	0
I	2	roots3hr6hr_8	4h10_AB	CACGTGryk / CaCGtGA--	2.1e-07	6.12 / 7	4h10_A	Aryl hydrocarbon receptor nuclear translocator-like protein 1	NO Arabidopsis homologues	0	0
I	2	roots3hr6hr_8	4h10_AB	CACGTGryk / CaCGtGA--	2.1e-07	6.12 / 7	4h10_B	Circadian locomoter output cycles protein kaput	NO Arabidopsis homologues	0	0
I	2	roots3hr6hr_8	M01610	mryCACGTG / -gmCACGT-	2.2e-07	6.11 / 7	T02039	HAC1	NO Arabidopsis homologues	0	0
I	2	roots3hr6hr_8	M01995	CACGTGryk / -ACGTGk--	2.5e-07	5.66 / 6	T09330	ABA INSENSITIVE 5	AT2G36270	0	9 / 9
I	2	roots3hr6hr_8	M01995	CACGTGryk / -ACGTGk--	2.5e-07	5.66 / 6	T09330	ABA INSENSITIVE 5	AT1G49720	5e-50	9 / 9
I	2	roots3hr6hr_8	M01995	CACGTGryk / -ACGTGk--	2.5e-07	5.66 / 6	T09330	ABA INSENSITIVE 5	AT3G56850	1e-24	9 / 9
I	2	roots3hr6hr_8	M01995	CACGTGryk / -ACGTGk--	2.5e-07	5.66 / 6	T09330	ABA INSENSITIVE 5	AT2G41070	4e-18	9 / 9
I	2	roots3hr6hr_8	M01995	CACGTGryk / -ACGTGk--	2.5e-07	5.66 / 6	T09330	ABA INSENSITIVE 5	AT4G34000	6e-28
I	2	roots3hr6hr_8	M01995	CACGTGryk / -ACGTGk--	2.5e-07	5.66 / 6	T09330	ABA INSENSITIVE 5	AT3G19290	8e-24
I	2	roots3hr6hr_8	M01995	CACGTGryk / -ACGTGk--	2.5e-07	5.66 / 6	T09330	ABA INSENSITIVE 5	AT1G45249	5e-26
I	2	roots3hr6hr_8	M01995	CACGTGryk / -ACGTGk--	2.5e-07	5.66 / 6	T09330	ABA INSENSITIVE 5	AT5G42910	3e-11	9 / 9
I	2	roots3hr6hr_8	M01995	CACGTGryk / -ACGTGk--	2.5e-07	5.66 / 6	T09330	ABA INSENSITIVE 5	AT3G44460	4e-31	9 / 9
I	2	roots3hr6hr_8	M01995	CACGTGryk / -ACGTGk--	2.5e-07	5.66 / 6	T09330	ABA INSENSITIVE 5	AT5G44080	9e-18	9 / 9
I	2	roots3hr6hr_8	M01995	CACGTGryk / -ACGTGk--	2.5e-07	5.66 / 6	T09330	ABA INSENSITIVE 5	AT1G03970	9e-14	9 / 9
I	2	roots3hr6hr_8	M01995	CACGTGryk / -ACGTGk--	2.5e-07	5.66 / 6	T15775	ABI5	AT2G36270	7e-38	9 / 9
I	2	roots3hr6hr_8	M01995	CACGTGryk / -ACGTGk--	2.5e-07	5.66 / 6	T15775	ABI5	AT1G49720	3e-36	9 / 9
I	2	roots3hr6hr_8	M01995	CACGTGryk / -ACGTGk--	2.5e-07	5.66 / 6	T15775	ABI5	AT3G56850	9e-44	9 / 9
I	2	roots3hr6hr_8	M01995	CACGTGryk / -ACGTGk--	2.5e-07	5.66 / 6	T15775	ABI5	AT2G41070	6e-42	9 / 9
I	2	roots3hr6hr_8	M01995	CACGTGryk / -ACGTGk--	2.5e-07	5.66 / 6	T15775	ABI5	AT4G34000	1e-41	9 / 9
I	2	roots3hr6hr_8	M01995	CACGTGryk / -ACGTGk--	2.5e-07	5.66 / 6	T15775	ABI5	AT3G19290	1e-38	9 / 9
I	2	roots3hr6hr_8	M01995	CACGTGryk / -ACGTGk--	2.5e-07	5.66 / 6	T15775	ABI5	AT1G45249	1e-36	9 / 9
I	2	roots3hr6hr_8	M01995	CACGTGryk / -ACGTGk--	2.5e-07	5.66 / 6	T15775	ABI5	AT5G42910	2e-32	9 / 9
I	2	roots3hr6hr_8	M01995	CACGTGryk / -ACGTGk--	2.5e-07	5.66 / 6	T15775	ABI5	AT3G44460	9e-28	9 / 9
I	2	roots3hr6hr_8	M01995	CACGTGryk / -ACGTGk--	2.5e-07	5.66 / 6	T15775	ABI5	AT5G44080	2e-13	9 / 9
I	2	roots3hr6hr_8	M01995	CACGTGryk / -ACGTGk--	2.5e-07	5.66 / 6	T15775	ABI5	AT1G03970	2e-12	9 / 9
I	2	roots3hr6hr_8	MAX_DBD_2	mryCACGTG-- / -amCACGTGcy	3.5e-07	6.83 / 8	MAX_DBD	MAD1_HUMAN	NO Arabidopsis homologues	0	0
I	2	roots3hr6hr_8	TFEC_DBD	--CACGTGryk / rtCACrTGAy-	3.5e-07	6.83 / 8	TFEC_DBD	bHLHe34	NO Arabidopsis homologues	0	0
I	2	roots3hr6hr_8	MLX_full	--CACGTGryk / rTCACGTGAt-	4.1e-07	6.80 / 8	MLX_full	bHLHe36	NO Arabidopsis homologues	0	0
I	2	roots3hr6hr_8	M00220	---CACGTGryk / sATCACGTGAy-	4.3e-07	6.95 / 8	T01556	SREBP-1a	NO Arabidopsis homologues	0	0
I	2	roots3hr6hr_8	M00220	---CACGTGryk / sATCACGTGAy-	4.3e-07	6.95 / 8	T01557	SREBP-1b	NO Arabidopsis homologues	0	0
I	2	roots3hr6hr_8	M00220	---CACGTGryk / sATCACGTGAy-	4.3e-07	6.95 / 8	T01558	SREBP-1c	NO Arabidopsis homologues	0	0
I	2	roots3hr6hr_8	M00220	---CACGTGryk / sATCACGTGAy-	4.3e-07	6.95 / 8	T04562	SREBP-1	NO Arabidopsis homologues	0	0
I	2	roots3hr6hr_8	M00220	---CACGTGryk / sATCACGTGAy-	4.3e-07	6.95 / 8	T08890	0 day neonate kidney cDNA, RIKEN full-length enriched library, clone:D630008H06 product:sterol regulatory element binding factor 1, full insert sequence	NO Arabidopsis homologues	0	0
I	2	roots3hr6hr_8	M00220	---CACGTGryk / sATCACGTGAy-	4.3e-07	6.95 / 8	T10028	SREBP-1c	NO Arabidopsis homologues	0	0
I	2	roots3hr6hr_8	M00220	---CACGTGryk / sATCACGTGAy-	4.3e-07	6.95 / 8	T10877	SREBP-1	NO Arabidopsis homologues	0	0
I	2	roots3hr6hr_8	M00220	---CACGTGryk / sATCACGTGAy-	4.3e-07	6.95 / 8	T15900	SREBP-1	NO Arabidopsis homologues	0	0
I	2	roots3hr6hr_8	M00220	---CACGTGryk / sATCACGTGAy-	4.3e-07	6.95 / 8	T15901	SREBF-1	NO Arabidopsis homologues	0	0
I	2	roots3hr6hr_8	M00220	---CACGTGryk / sATCACGTGAy-	4.3e-07	6.95 / 8	T15902	SREBP-1	NO Arabidopsis homologues	0	0
I	2	roots3hr6hr_8	M00220	---CACGTGryk / sATCACGTGAy-	4.3e-07	6.95 / 8	T17378	SREBP-1	NO Arabidopsis homologues	0	0
I	2	roots3hr6hr_8	M00220	---CACGTGryk / sATCACGTGAy-	4.3e-07	6.95 / 8	T17434	ADD-1	NO Arabidopsis homologues	0	0
I	2	roots3hr6hr_8	Mlx_DBD	--CACGTGryk / rTCACGTGAy-	4.7e-07	6.78 / 8	Mlx_DBD	Mlx	NO Arabidopsis homologues	0	0
I	2	roots3hr6hr_8	M00799	CACGTGryk / CACGTGs--	5.6e-07	5.99 / 7	T00140	c-Myc 2	NO Arabidopsis homologues	0	0
I	2	roots3hr6hr_8	M00799	CACGTGryk / CACGTGs--	5.6e-07	5.99 / 7	T00141	c-Myc	NO Arabidopsis homologues	0	0
I	2	roots3hr6hr_8	M00799	CACGTGryk / CACGTGs--	5.6e-07	5.99 / 7	T00489	Max protein	NO Arabidopsis homologues	0	0
I	2	roots3hr6hr_8	M00799	CACGTGryk / CACGTGs--	5.6e-07	5.99 / 7	T00523	Max	NO Arabidopsis homologues	0	0
I	2	roots3hr6hr_8	M00799	CACGTGryk / CACGTGs--	5.6e-07	5.99 / 7	T01566	Max-isoform3	NO Arabidopsis homologues	0	0
I	2	roots3hr6hr_8	M00799	CACGTGryk / CACGTGs--	5.6e-07	5.99 / 7	T01567	Max-isoform1	NO Arabidopsis homologues	0	0
I	2	roots3hr6hr_8	M00799	CACGTGryk / CACGTGs--	5.6e-07	5.99 / 7	T03341	C-Myc 1	NO Arabidopsis homologues	0	0
I	2	roots3hr6hr_8	M00799	CACGTGryk / CACGTGs--	5.6e-07	5.99 / 7	T03427	c-Myc	NO Arabidopsis homologues	0	0
I	2	roots3hr6hr_8	M00799	CACGTGryk / CACGTGs--	5.6e-07	5.99 / 7	T03428	c-Myc	NO Arabidopsis homologues	0	0
I	2	roots3hr6hr_8	M00799	CACGTGryk / CACGTGs--	5.6e-07	5.99 / 7	T03430	c-Myc	NO Arabidopsis homologues	0	0
I	2	roots3hr6hr_8	M00799	CACGTGryk / CACGTGs--	5.6e-07	5.99 / 7	T03433	c-Myc	NO Arabidopsis homologues	0	0
I	2	roots3hr6hr_8	M00799	CACGTGryk / CACGTGs--	5.6e-07	5.99 / 7	T03450	c-Myc	NO Arabidopsis homologues	0	0
I	2	roots3hr6hr_8	M00799	CACGTGryk / CACGTGs--	5.6e-07	5.99 / 7	T03454	c-Myc	NO Arabidopsis homologues	0	0
I	2	roots3hr6hr_8	M00799	CACGTGryk / CACGTGs--	5.6e-07	5.99 / 7	T03455	c-Myc	NO Arabidopsis homologues	0	0
I	2	roots3hr6hr_8	M00799	CACGTGryk / CACGTGs--	5.6e-07	5.99 / 7	T03462	c-Myc	NO Arabidopsis homologues	0	0
I	2	roots3hr6hr_8	M00799	CACGTGryk / CACGTGs--	5.6e-07	5.99 / 7	T03532	c-Myc	NO Arabidopsis homologues	0	0
I	2	roots3hr6hr_8	M00799	CACGTGryk / CACGTGs--	5.6e-07	5.99 / 7	T03537	c-Myc	NO Arabidopsis homologues	0	0
I	2	roots3hr6hr_8	M00799	CACGTGryk / CACGTGs--	5.6e-07	5.99 / 7	T09007	c-Myc	NO Arabidopsis homologues	0	0
I	2	roots3hr6hr_8	M00799	CACGTGryk / CACGTGs--	5.6e-07	5.99 / 7	T09265	c-Myc	NO Arabidopsis homologues	0	0
I	2	roots3hr6hr_8	M00799	CACGTGryk / CACGTGs--	5.6e-07	5.99 / 7	T09499	Max protein	NO Arabidopsis homologues	0	0
I	2	roots3hr6hr_8	M00799	CACGTGryk / CACGTGs--	5.6e-07	5.99 / 7	T09909	Max-isoform2	NO Arabidopsis homologues	0	0
I	2	roots3hr6hr_8	M00799	CACGTGryk / CACGTGs--	5.6e-07	5.99 / 7	T14514	c-Myc I	NO Arabidopsis homologues	0	0
I	2	roots3hr6hr_8	M00799	CACGTGryk / CACGTGs--	5.6e-07	5.99 / 7	T16687	Max	NO Arabidopsis homologues	0	0
I	2	roots3hr6hr_8	M00799	CACGTGryk / CACGTGs--	5.6e-07	5.99 / 7	T16688	Max	NO Arabidopsis homologues	0	0
I	2	roots3hr6hr_8	M00799	CACGTGryk / CACGTGs--	5.6e-07	5.99 / 7	T16690	Max	NO Arabidopsis homologues	0	0
I	2	roots3hr6hr_8	M00799	CACGTGryk / CACGTGs--	5.6e-07	5.99 / 7	T17324	c-Myc	NO Arabidopsis homologues	0	0
I	2	roots3hr6hr_8	1nkp_DE	mryCACGTG / --gCACGTG	7.1e-07	5.96 / 7	1nkp_D	bHLHe39	NO Arabidopsis homologues	0	0
I	2	roots3hr6hr_8	1nkp_DE	mryCACGTG / --gCACGTG	7.1e-07	5.96 / 7	1nkp_E	bHLHd4	NO Arabidopsis homologues	0	0
I	2	roots3hr6hr_8	M00375	--CACGTGryk / sysACGTsds-	7.6e-07	6.71 / 8	T00830	ASF-1	AT2G40950	4e-34	7 / 7
I	2	roots3hr6hr_8	M00375	--CACGTGryk / sysACGTsds-	7.6e-07	6.71 / 8	T00830	ASF-1	AT3G56660	3e-22	7 / 7
I	2	roots3hr6hr_8	M00375	--CACGTGryk / sysACGTsds-	7.6e-07	6.71 / 8	T00830	ASF-1	AT3G10800	4e-17	7 / 7
I	2	roots3hr6hr_8	M00435/PIF3(2)	--mryCACGTG------ / rdrvCCACGTGGvmvsy	7.9e-07	7.32 / 9	T09089	AT1G09530	AT1G09530	0	7 / 7
I	2	roots3hr6hr_8	M00435/PIF3(2)	--mryCACGTG------ / rdrvCCACGTGGvmvsy	7.9e-07	7.32 / 9	T09089	AT1G09530	AT2G46970	2e-31	5 / 7
I	2	roots3hr6hr_8	M00435/PIF3(2)	--mryCACGTG------ / rdrvCCACGTGGvmvsy	7.9e-07	7.32 / 9	T09089	AT1G09530	AT2G20180	4e-30	7 / 7
I	2	roots3hr6hr_8	M00435/PIF3(2)	--mryCACGTG------ / rdrvCCACGTGGvmvsy	7.9e-07	7.32 / 9	T09089	AT1G09530	AT4G36930	5e-26	7 / 7
I	2	roots3hr6hr_8	M00435/PIF3(2)	--mryCACGTG------ / rdrvCCACGTGGvmvsy	7.9e-07	7.32 / 9	T09089	AT1G09530	AT5G67110	5e-24	7 / 7
I	2	roots3hr6hr_8	M00435/PIF3(2)	--mryCACGTG------ / rdrvCCACGTGGvmvsy	7.9e-07	7.32 / 9	T09089	AT1G09530	AT4G28790	1e-23	6 / 7
I	2	roots3hr6hr_8	M00435/PIF3(2)	--mryCACGTG------ / rdrvCCACGTGGvmvsy	7.9e-07	7.32 / 9	T09089	AT1G09530	AT3G59060	1e-23	7 / 7
I	2	roots3hr6hr_8	M00435/PIF3(2)	--mryCACGTG------ / rdrvCCACGTGGvmvsy	7.9e-07	7.32 / 9	T09089	AT1G09530	AT4G00050	4e-23	7 / 7
I	2	roots3hr6hr_8	M00435/PIF3(2)	--mryCACGTG------ / rdrvCCACGTGGvmvsy	7.9e-07	7.32 / 9	T09089	AT1G09530	AT4G28815	1e-21	5 / 7
I	2	roots3hr6hr_8	M00435/PIF3(2)	--mryCACGTG------ / rdrvCCACGTGGvmvsy	7.9e-07	7.32 / 9	T09089	AT1G09530	AT4G28800	5e-21	6 / 7
I	2	roots3hr6hr_8	M00435/PIF3(2)	--mryCACGTG------ / rdrvCCACGTGGvmvsy	7.9e-07	7.32 / 9	T09089	AT1G09530	AT2G43010	9e-21	7 / 7
I	2	roots3hr6hr_8	M00435/PIF3(2)	--mryCACGTG------ / rdrvCCACGTGGvmvsy	7.9e-07	7.32 / 9	T09089	AT1G09530	AT2G24260	2e-20	5 / 7
I	2	roots3hr6hr_8	M00435/PIF3(2)	--mryCACGTG------ / rdrvCCACGTGGvmvsy	7.9e-07	7.32 / 9	T09089	AT1G09530	AT3G62090	2e-19	5 / 7
I	2	roots3hr6hr_8	M00435/PIF3(2)	--mryCACGTG------ / rdrvCCACGTGGvmvsy	7.9e-07	7.32 / 9	T09089	AT1G09530	AT5G58010	7e-19	5 / 7
I	2	roots3hr6hr_8	M00435/PIF3(2)	--mryCACGTG------ / rdrvCCACGTGGvmvsy	7.9e-07	7.32 / 9	T09089	AT1G09530	AT4G30980	7e-19	5 / 7
I	2	roots3hr6hr_8	M00435/PIF3(2)	--mryCACGTG------ / rdrvCCACGTGGvmvsy	7.9e-07	7.32 / 9	T09089	AT1G09530	AT1G02340	1e-18	3 / 4
I	2	roots3hr6hr_8	M00435/PIF3(2)	--mryCACGTG------ / rdrvCCACGTGGvmvsy	7.9e-07	7.32 / 9	T09089	AT1G09530	AT5G61270	1e-16	7 / 7
I	2	roots3hr6hr_8	M00435/PIF3(2)	--mryCACGTG------ / rdrvCCACGTGGvmvsy	7.9e-07	7.32 / 9	T09089	AT1G09530	AT1G10120	3e-16	5 / 7
I	2	roots3hr6hr_8	M00435/PIF3(2)	--mryCACGTG------ / rdrvCCACGTGGvmvsy	7.9e-07	7.32 / 9	T09089	AT1G09530	AT1G59640	6e-16	5 / 7
I	2	roots3hr6hr_8	M00435/PIF3(2)	--mryCACGTG------ / rdrvCCACGTGGvmvsy	7.9e-07	7.32 / 9	T09089	AT1G09530	AT3G07340	9e-16	5 / 7
I	2	roots3hr6hr_8	M00435/PIF3(2)	--mryCACGTG------ / rdrvCCACGTGGvmvsy	7.9e-07	7.32 / 9	T09089	AT1G09530	AT5G62610	2e-15	5 / 7
I	2	roots3hr6hr_8	M00435/PIF3(2)	--mryCACGTG------ / rdrvCCACGTGGvmvsy	7.9e-07	7.32 / 9	T09089	AT1G09530	AT4G28811	3e-15	7 / 7
I	2	roots3hr6hr_8	M00435/PIF3(2)	--mryCACGTG------ / rdrvCCACGTGGvmvsy	7.9e-07	7.32 / 9	T09089	AT1G09530	AT5G50915	9e-15	5 / 7
I	2	roots3hr6hr_8	M00435/PIF3(2)	--mryCACGTG------ / rdrvCCACGTGGvmvsy	7.9e-07	7.32 / 9	T09089	AT1G09530	AT1G68920	2e-14	5 / 7
I	2	roots3hr6hr_8	M00435/PIF3(2)	--mryCACGTG------ / rdrvCCACGTGGvmvsy	7.9e-07	7.32 / 9	T09089	AT1G09530	AT4G36540	3e-14	5 / 7
I	2	roots3hr6hr_8	M00435/PIF3(2)	--mryCACGTG------ / rdrvCCACGTGGvmvsy	7.9e-07	7.32 / 9	T09089	AT1G09530	AT2G18300	3e-14	5 / 7
I	2	roots3hr6hr_8	M00435/PIF3(2)	--mryCACGTG------ / rdrvCCACGTGGvmvsy	7.9e-07	7.32 / 9	T09089	AT1G09530	AT5G48560	5e-14	5 / 7
I	2	roots3hr6hr_8	M00435/PIF3(2)	--mryCACGTG------ / rdrvCCACGTGGvmvsy	7.9e-07	7.32 / 9	T09089	AT1G09530	AT3G23690	1e-13	5 / 7
I	2	roots3hr6hr_8	M00435/PIF3(2)	--mryCACGTG------ / rdrvCCACGTGGvmvsy	7.9e-07	7.32 / 9	T09089	AT1G09530	AT1G73830	1e-13	5 / 7
I	2	roots3hr6hr_8	M00435/PIF3(2)	--mryCACGTG------ / rdrvCCACGTGGvmvsy	7.9e-07	7.32 / 9	T09089	AT1G09530	AT1G26260	2e-13	5 / 7
I	2	roots3hr6hr_8	M00435/PIF3(2)	--mryCACGTG------ / rdrvCCACGTGGvmvsy	7.9e-07	7.32 / 9	T09089	AT1G09530	AT1G18400	2e-13	5 / 7
I	2	roots3hr6hr_8	M00435/PIF3(2)	--mryCACGTG------ / rdrvCCACGTGGvmvsy	7.9e-07	7.32 / 9	T09089	AT1G09530	AT4G34530	3e-13	5 / 7
I	2	roots3hr6hr_8	M00435/PIF3(2)	--mryCACGTG------ / rdrvCCACGTGGvmvsy	7.9e-07	7.32 / 9	T09089	AT1G09530	AT1G27740	1e-12	3 / 5
I	2	roots3hr6hr_8	M00435/PIF3(2)	--mryCACGTG------ / rdrvCCACGTGGvmvsy	7.9e-07	7.32 / 9	T09089	AT1G09530	AT1G25330	2e-12	5 / 7
I	2	roots3hr6hr_8	M00435/PIF3(2)	--mryCACGTG------ / rdrvCCACGTGGvmvsy	7.9e-07	7.32 / 9	T09089	AT1G09530	AT5G43175	4e-12	3 / 5
I	2	roots3hr6hr_8	M00435/PIF3(2)	--mryCACGTG------ / rdrvCCACGTGGvmvsy	7.9e-07	7.32 / 9	T09089	AT1G09530	AT2G42300	5e-12	5 / 7
I	2	roots3hr6hr_8	M00435/PIF3(2)	--mryCACGTG------ / rdrvCCACGTGGvmvsy	7.9e-07	7.32 / 9	T09089	AT1G09530	AT5G37800	3e-11	3 / 5
I	2	roots3hr6hr_8	M00435/PIF3(2)	--mryCACGTG------ / rdrvCCACGTGGvmvsy	7.9e-07	7.32 / 9	T09089	AT1G09530	AT1G66470	4e-11	3 / 5
I	2	roots3hr6hr_8	M03125/PL0007.1	-----CACGTGryk-- / yrdAmCACGTGktymr	9.7e-07	7.25 / 9	Q18711	Q18711_CAEEL	NO Arabidopsis homologues	0	0
I	2	roots3hr6hr_8	UP00367	-----CACGTGryk-- / yrdamCACGTGktymr	1.1e-06	7.23 / 9	UP00367	hlh-23	NO Arabidopsis homologues	0	0
I	2	roots3hr6hr_8	M00372	mryCACGTG-- / -tyCACGTvra	1.2e-06	6.65 / 8	T08878	O2	AT5G24800	4e-20	8 / 9
I	2	roots3hr6hr_8	M00372	mryCACGTG-- / -tyCACGTvra	1.2e-06	6.65 / 8	T08878	O2	AT5G28770	1e-19	8 / 9
I	2	roots3hr6hr_8	M00372	mryCACGTG-- / -tyCACGTvra	1.2e-06	6.65 / 8	T08878	O2	AT3G54620	2e-19	8 / 9
I	2	roots3hr6hr_8	M00372	mryCACGTG-- / -tyCACGTvra	1.2e-06	6.65 / 8	T08878	O2	AT4G02640	4e-19	8 / 9
I	2	roots3hr6hr_8	M00372	mryCACGTG-- / -tyCACGTvra	1.2e-06	6.65 / 8	T08878	O2	AT1G75390	6e-14	9 / 9
I	2	roots3hr6hr_8	M00372	mryCACGTG-- / -tyCACGTvra	1.2e-06	6.65 / 8	T08878	O2	AT2G18160	8e-12	8 / 9
I	2	roots3hr6hr_8	M00372	mryCACGTG-- / -tyCACGTvra	1.2e-06	6.65 / 8	T08878	O2	AT4G37730	8e-11	8 / 9
I	2	roots3hr6hr_8	M00372	mryCACGTG-- / -tyCACGTvra	1.2e-06	6.65 / 8	T08878	O2	AT3G62420	1e-10	8 / 9
I	2	roots3hr6hr_8	UP00309	----mryCACGTG-------- / kaycwgkCACGTGactbvymg	1.7e-06	7.33 / 9	UP00309	Cbf1	NO Arabidopsis homologues	0	0
I	2	roots3hr6hr_8	M01034	mryCACGTG- / rgwCAsGTGg	1.8e-06	6.58 / 9	T00140	c-Myc 2	NO Arabidopsis homologues	0	0
I	2	roots3hr6hr_8	M01034	mryCACGTG- / rgwCAsGTGg	1.8e-06	6.58 / 9	T00141	c-Myc	NO Arabidopsis homologues	0	0
I	2	roots3hr6hr_8	M01034	mryCACGTG- / rgwCAsGTGg	1.8e-06	6.58 / 9	T00204	E12	NO Arabidopsis homologues	0	0
I	2	roots3hr6hr_8	M01034	mryCACGTG- / rgwCAsGTGg	1.8e-06	6.58 / 9	T00207	BCF-1	NO Arabidopsis homologues	0	0
I	2	roots3hr6hr_8	M01034	mryCACGTG- / rgwCAsGTGg	1.8e-06	6.58 / 9	T00432	E2-5	NO Arabidopsis homologues	0	0
I	2	roots3hr6hr_8	M01034	mryCACGTG- / rgwCAsGTGg	1.8e-06	6.58 / 9	T00484	mammalian achaete-scute homolog 1	NO Arabidopsis homologues	0	0
I	2	roots3hr6hr_8	M01034	mryCACGTG- / rgwCAsGTGg	1.8e-06	6.58 / 9	T00485	achaete-scute complex homolog-like 2 (Drosophila)	NO Arabidopsis homologues	0	0
I	2	roots3hr6hr_8	M01034	mryCACGTG- / rgwCAsGTGg	1.8e-06	6.58 / 9	T00489	Max protein	NO Arabidopsis homologues	0	0
I	2	roots3hr6hr_8	M01034	mryCACGTG- / rgwCAsGTGg	1.8e-06	6.58 / 9	T00523	Max	NO Arabidopsis homologues	0	0
I	2	roots3hr6hr_8	M01034	mryCACGTG- / rgwCAsGTGg	1.8e-06	6.58 / 9	T00674	E2A	NO Arabidopsis homologues	0	0
I	2	roots3hr6hr_8	M01034	mryCACGTG- / rgwCAsGTGg	1.8e-06	6.58 / 9	T00675	E12	NO Arabidopsis homologues	0	0
I	2	roots3hr6hr_8	M01034	mryCACGTG- / rgwCAsGTGg	1.8e-06	6.58 / 9	T00790	pp42-TAL1	NO Arabidopsis homologues	0	0
I	2	roots3hr6hr_8	M01034	mryCACGTG- / rgwCAsGTGg	1.8e-06	6.58 / 9	T00810	TFE3	NO Arabidopsis homologues	0	0
I	2	roots3hr6hr_8	M01034	mryCACGTG- / rgwCAsGTGg	1.8e-06	6.58 / 9	T00812	tfeb-isoform1	NO Arabidopsis homologues	0	0
I	2	roots3hr6hr_8	M01034	mryCACGTG- / rgwCAsGTGg	1.8e-06	6.58 / 9	T00814	TFE3-S	NO Arabidopsis homologues	0	0
I	2	roots3hr6hr_8	M01034	mryCACGTG- / rgwCAsGTGg	1.8e-06	6.58 / 9	T00949	Myf-5	NO Arabidopsis homologues	0	0
I	2	roots3hr6hr_8	M01034	mryCACGTG- / rgwCAsGTGg	1.8e-06	6.58 / 9	T01448	Tal1-PP22	NO Arabidopsis homologues	0	0
I	2	roots3hr6hr_8	M01034	mryCACGTG- / rgwCAsGTGg	1.8e-06	6.58 / 9	T01496	ALF1	NO Arabidopsis homologues	0	0
I	2	roots3hr6hr_8	M01034	mryCACGTG- / rgwCAsGTGg	1.8e-06	6.58 / 9	T01497	ALF1	NO Arabidopsis homologues	0	0
I	2	roots3hr6hr_8	M01034	mryCACGTG- / rgwCAsGTGg	1.8e-06	6.58 / 9	T01533	Myf-4	NO Arabidopsis homologues	0	0
I	2	roots3hr6hr_8	M01034	mryCACGTG- / rgwCAsGTGg	1.8e-06	6.58 / 9	T01535	Myf-5	NO Arabidopsis homologues	0	0
I	2	roots3hr6hr_8	M01034	mryCACGTG- / rgwCAsGTGg	1.8e-06	6.58 / 9	T01536	Myf-5	NO Arabidopsis homologues	0	0
I	2	roots3hr6hr_8	M01034	mryCACGTG- / rgwCAsGTGg	1.8e-06	6.58 / 9	T01537	herculin	NO Arabidopsis homologues	0	0
I	2	roots3hr6hr_8	M01034	mryCACGTG- / rgwCAsGTGg	1.8e-06	6.58 / 9	T01539	MRF4	NO Arabidopsis homologues	0	0
I	2	roots3hr6hr_8	M01034	mryCACGTG- / rgwCAsGTGg	1.8e-06	6.58 / 9	T01551	CMD1 (chicken)	NO Arabidopsis homologues	0	0
I	2	roots3hr6hr_8	M01034	mryCACGTG- / rgwCAsGTGg	1.8e-06	6.58 / 9	T01566	Max-isoform3	NO Arabidopsis homologues	0	0
I	2	roots3hr6hr_8	M01034	mryCACGTG- / rgwCAsGTGg	1.8e-06	6.58 / 9	T01567	Max-isoform1	NO Arabidopsis homologues	0	0
I	2	roots3hr6hr_8	M01034	mryCACGTG- / rgwCAsGTGg	1.8e-06	6.58 / 9	T01620	HASH1	NO Arabidopsis homologues	0	0
I	2	roots3hr6hr_8	M01034	mryCACGTG- / rgwCAsGTGg	1.8e-06	6.58 / 9	T01630	Tal-2	NO Arabidopsis homologues	0	0
I	2	roots3hr6hr_8	M01034	mryCACGTG- / rgwCAsGTGg	1.8e-06	6.58 / 9	T01786	A7	NO Arabidopsis homologues	0	0
I	2	roots3hr6hr_8	M01034	mryCACGTG- / rgwCAsGTGg	1.8e-06	6.58 / 9	T01787	E12	NO Arabidopsis homologues	0	0
I	2	roots3hr6hr_8	M01034	mryCACGTG- / rgwCAsGTGg	1.8e-06	6.58 / 9	T01788	E2A	NO Arabidopsis homologues	0	0
I	2	roots3hr6hr_8	M01034	mryCACGTG- / rgwCAsGTGg	1.8e-06	6.58 / 9	T01789	ALF1A	NO Arabidopsis homologues	0	0
I	2	roots3hr6hr_8	M01034	mryCACGTG- / rgwCAsGTGg	1.8e-06	6.58 / 9	T01790	ALF1B	NO Arabidopsis homologues	0	0
I	2	roots3hr6hr_8	M01034	mryCACGTG- / rgwCAsGTGg	1.8e-06	6.58 / 9	T01791	HTF4beta	NO Arabidopsis homologues	0	0
I	2	roots3hr6hr_8	M01034	mryCACGTG- / rgwCAsGTGg	1.8e-06	6.58 / 9	T01799	pp42-TAL1	NO Arabidopsis homologues	0	0
I	2	roots3hr6hr_8	M01034	mryCACGTG- / rgwCAsGTGg	1.8e-06	6.58 / 9	T01800	pp42-TAL1	NO Arabidopsis homologues	0	0
I	2	roots3hr6hr_8	M01034	mryCACGTG- / rgwCAsGTGg	1.8e-06	6.58 / 9	T02377	FIP	NO Arabidopsis homologues	0	0
I	2	roots3hr6hr_8	M01034	mryCACGTG- / rgwCAsGTGg	1.8e-06	6.58 / 9	T02378	B1 Factor	NO Arabidopsis homologues	0	0
I	2	roots3hr6hr_8	M01034	mryCACGTG- / rgwCAsGTGg	1.8e-06	6.58 / 9	T02381	MYCN	NO Arabidopsis homologues	0	0
I	2	roots3hr6hr_8	M01034	mryCACGTG- / rgwCAsGTGg	1.8e-06	6.58 / 9	T02382	N-Myc	NO Arabidopsis homologues	0	0
I	2	roots3hr6hr_8	M01034	mryCACGTG- / rgwCAsGTGg	1.8e-06	6.58 / 9	T02383	N-Myc	NO Arabidopsis homologues	0	0
I	2	roots3hr6hr_8	M01034	mryCACGTG- / rgwCAsGTGg	1.8e-06	6.58 / 9	T03341	C-Myc 1	NO Arabidopsis homologues	0	0
I	2	roots3hr6hr_8	M01034	mryCACGTG- / rgwCAsGTGg	1.8e-06	6.58 / 9	T03427	c-Myc	NO Arabidopsis homologues	0	0
I	2	roots3hr6hr_8	M01034	mryCACGTG- / rgwCAsGTGg	1.8e-06	6.58 / 9	T03428	c-Myc	NO Arabidopsis homologues	0	0
I	2	roots3hr6hr_8	M01034	mryCACGTG- / rgwCAsGTGg	1.8e-06	6.58 / 9	T03430	c-Myc	NO Arabidopsis homologues	0	0
I	2	roots3hr6hr_8	M01034	mryCACGTG- / rgwCAsGTGg	1.8e-06	6.58 / 9	T03433	c-Myc	NO Arabidopsis homologues	0	0
I	2	roots3hr6hr_8	M01034	mryCACGTG- / rgwCAsGTGg	1.8e-06	6.58 / 9	T03440	N-Myc proto-oncogene protein	NO Arabidopsis homologues	0	0
I	2	roots3hr6hr_8	M01034	mryCACGTG- / rgwCAsGTGg	1.8e-06	6.58 / 9	T03443	N-Myc 2 proto-oncogene protein	NO Arabidopsis homologues	0	0
I	2	roots3hr6hr_8	M01034	mryCACGTG- / rgwCAsGTGg	1.8e-06	6.58 / 9	T03450	c-Myc	NO Arabidopsis homologues	0	0
I	2	roots3hr6hr_8	M01034	mryCACGTG- / rgwCAsGTGg	1.8e-06	6.58 / 9	T03454	c-Myc	NO Arabidopsis homologues	0	0
I	2	roots3hr6hr_8	M01034	mryCACGTG- / rgwCAsGTGg	1.8e-06	6.58 / 9	T03455	c-Myc	NO Arabidopsis homologues	0	0
I	2	roots3hr6hr_8	M01034	mryCACGTG- / rgwCAsGTGg	1.8e-06	6.58 / 9	T03462	c-Myc	NO Arabidopsis homologues	0	0
I	2	roots3hr6hr_8	M01034	mryCACGTG- / rgwCAsGTGg	1.8e-06	6.58 / 9	T03465	c-Myc II	NO Arabidopsis homologues	0	0
I	2	roots3hr6hr_8	M01034	mryCACGTG- / rgwCAsGTGg	1.8e-06	6.58 / 9	T03532	c-Myc	NO Arabidopsis homologues	0	0
I	2	roots3hr6hr_8	M01034	mryCACGTG- / rgwCAsGTGg	1.8e-06	6.58 / 9	T03533	Myc transforming protein	NO Arabidopsis homologues	0	0
I	2	roots3hr6hr_8	M01034	mryCACGTG- / rgwCAsGTGg	1.8e-06	6.58 / 9	T03535	Myc transforming protein	NO Arabidopsis homologues	0	0
I	2	roots3hr6hr_8	M01034	mryCACGTG- / rgwCAsGTGg	1.8e-06	6.58 / 9	T03537	c-Myc	NO Arabidopsis homologues	0	0
I	2	roots3hr6hr_8	M01034	mryCACGTG- / rgwCAsGTGg	1.8e-06	6.58 / 9	T03540	Myc transforming protein	NO Arabidopsis homologues	0	0
I	2	roots3hr6hr_8	M01034	mryCACGTG- / rgwCAsGTGg	1.8e-06	6.58 / 9	T03546	Myc-transforming protein	NO Arabidopsis homologues	0	0
I	2	roots3hr6hr_8	M01034	mryCACGTG- / rgwCAsGTGg	1.8e-06	6.58 / 9	T03548	Myc transforming protein	NO Arabidopsis homologues	0	0
I	2	roots3hr6hr_8	M01034	mryCACGTG- / rgwCAsGTGg	1.8e-06	6.58 / 9	T03900	myogenin	NO Arabidopsis homologues	0	0
I	2	roots3hr6hr_8	M01034	mryCACGTG- / rgwCAsGTGg	1.8e-06	6.58 / 9	T03901	myogenin	NO Arabidopsis homologues	0	0
I	2	roots3hr6hr_8	M01034	mryCACGTG- / rgwCAsGTGg	1.8e-06	6.58 / 9	T03902	MyoD	NO Arabidopsis homologues	0	0
I	2	roots3hr6hr_8	M01034	mryCACGTG- / rgwCAsGTGg	1.8e-06	6.58 / 9	T03903	myf-5	NO Arabidopsis homologues	0	0
I	2	roots3hr6hr_8	M01034	mryCACGTG- / rgwCAsGTGg	1.8e-06	6.58 / 9	T03905	myf-5	NO Arabidopsis homologues	0	0
I	2	roots3hr6hr_8	M01034	mryCACGTG- / rgwCAsGTGg	1.8e-06	6.58 / 9	T03907	MyoD	NO Arabidopsis homologues	0	0
I	2	roots3hr6hr_8	M01034	mryCACGTG- / rgwCAsGTGg	1.8e-06	6.58 / 9	T03911	MyoD (376 AA)	NO Arabidopsis homologues	0	0
I	2	roots3hr6hr_8	M01034	mryCACGTG- / rgwCAsGTGg	1.8e-06	6.58 / 9	T03912	MyoD (275 AA)	NO Arabidopsis homologues	0	0
I	2	roots3hr6hr_8	M01034	mryCACGTG- / rgwCAsGTGg	1.8e-06	6.58 / 9	T04371	EHAND	NO Arabidopsis homologues	0	0
I	2	roots3hr6hr_8	M01034	mryCACGTG- / rgwCAsGTGg	1.8e-06	6.58 / 9	T04372	dHand	NO Arabidopsis homologues	0	0
I	2	roots3hr6hr_8	M01034	mryCACGTG- / rgwCAsGTGg	1.8e-06	6.58 / 9	T04380	EHAND	NO Arabidopsis homologues	0	0
I	2	roots3hr6hr_8	M01034	mryCACGTG- / rgwCAsGTGg	1.8e-06	6.58 / 9	T04381	EHAND	NO Arabidopsis homologues	0	0
I	2	roots3hr6hr_8	M01034	mryCACGTG- / rgwCAsGTGg	1.8e-06	6.58 / 9	T04385	EHAND	NO Arabidopsis homologues	0	0
I	2	roots3hr6hr_8	M01034	mryCACGTG- / rgwCAsGTGg	1.8e-06	6.58 / 9	T04387	Hand2	NO Arabidopsis homologues	0	0
I	2	roots3hr6hr_8	M01034	mryCACGTG- / rgwCAsGTGg	1.8e-06	6.58 / 9	T04388	Hand2	NO Arabidopsis homologues	0	0
I	2	roots3hr6hr_8	M01034	mryCACGTG- / rgwCAsGTGg	1.8e-06	6.58 / 9	T04675	modulator recognition factor 2	NO Arabidopsis homologues	0	0
I	2	roots3hr6hr_8	M01034	mryCACGTG- / rgwCAsGTGg	1.8e-06	6.58 / 9	T05418	USF1a	NO Arabidopsis homologues	0	0
I	2	roots3hr6hr_8	M01034	mryCACGTG- / rgwCAsGTGg	1.8e-06	6.58 / 9	T05419	USF-1b	NO Arabidopsis homologues	0	0
I	2	roots3hr6hr_8	M01034	mryCACGTG- / rgwCAsGTGg	1.8e-06	6.58 / 9	T05421	E47	NO Arabidopsis homologues	0	0
I	2	roots3hr6hr_8	M01034	mryCACGTG- / rgwCAsGTGg	1.8e-06	6.58 / 9	T05422	E12	NO Arabidopsis homologues	0	0
I	2	roots3hr6hr_8	M01034	mryCACGTG- / rgwCAsGTGg	1.8e-06	6.58 / 9	T06416	TFEB-xbb1	NO Arabidopsis homologues	0	0
I	2	roots3hr6hr_8	M01034	mryCACGTG- / rgwCAsGTGg	1.8e-06	6.58 / 9	T06434	4930580B11	NO Arabidopsis homologues	0	0
I	2	roots3hr6hr_8	M01034	mryCACGTG- / rgwCAsGTGg	1.8e-06	6.58 / 9	T06463	4930580B11	NO Arabidopsis homologues	0	0
I	2	roots3hr6hr_8	M01034	mryCACGTG- / rgwCAsGTGg	1.8e-06	6.58 / 9	T06464	4930580B11	NO Arabidopsis homologues	0	0
I	2	roots3hr6hr_8	M01034	mryCACGTG- / rgwCAsGTGg	1.8e-06	6.58 / 9	T08279	MLTF	NO Arabidopsis homologues	0	0
I	2	roots3hr6hr_8	M01034	mryCACGTG- / rgwCAsGTGg	1.8e-06	6.58 / 9	T08280	Upstream Stimulatory Factor 1	NO Arabidopsis homologues	0	0
I	2	roots3hr6hr_8	M01034	mryCACGTG- / rgwCAsGTGg	1.8e-06	6.58 / 9	T08282	upstream stimulatory factor 2	NO Arabidopsis homologues	0	0
I	2	roots3hr6hr_8	M01034	mryCACGTG- / rgwCAsGTGg	1.8e-06	6.58 / 9	T08313	FIP	NO Arabidopsis homologues	0	0
I	2	roots3hr6hr_8	M01034	mryCACGTG- / rgwCAsGTGg	1.8e-06	6.58 / 9	T08314	FIP	NO Arabidopsis homologues	0	0
I	2	roots3hr6hr_8	M01034	mryCACGTG- / rgwCAsGTGg	1.8e-06	6.58 / 9	T08836	Myf-4	NO Arabidopsis homologues	0	0
I	2	roots3hr6hr_8	M01034	mryCACGTG- / rgwCAsGTGg	1.8e-06	6.58 / 9	T08853	Myf-4 (human)	NO Arabidopsis homologues	0	0
I	2	roots3hr6hr_8	M01034	mryCACGTG- / rgwCAsGTGg	1.8e-06	6.58 / 9	T09007	c-Myc	NO Arabidopsis homologues	0	0
I	2	roots3hr6hr_8	M01034	mryCACGTG- / rgwCAsGTGg	1.8e-06	6.58 / 9	T09018	c-nmyc	NO Arabidopsis homologues	0	0
I	2	roots3hr6hr_8	M01034	mryCACGTG- / rgwCAsGTGg	1.8e-06	6.58 / 9	T09050	basic helix-loop-helix domain containing, class B2	NO Arabidopsis homologues	0	0
I	2	roots3hr6hr_8	M01034	mryCACGTG- / rgwCAsGTGg	1.8e-06	6.58 / 9	T09059	E2-2	NO Arabidopsis homologues	0	0
I	2	roots3hr6hr_8	M01034	mryCACGTG- / rgwCAsGTGg	1.8e-06	6.58 / 9	T09177	MEF1	NO Arabidopsis homologues	0	0
I	2	roots3hr6hr_8	M01034	mryCACGTG- / rgwCAsGTGg	1.8e-06	6.58 / 9	T09188	eUSF (duck)	NO Arabidopsis homologues	0	0
I	2	roots3hr6hr_8	M01034	mryCACGTG- / rgwCAsGTGg	1.8e-06	6.58 / 9	T09197	MEF1	NO Arabidopsis homologues	0	0
I	2	roots3hr6hr_8	M01034	mryCACGTG- / rgwCAsGTGg	1.8e-06	6.58 / 9	T09265	c-Myc	NO Arabidopsis homologues	0	0
I	2	roots3hr6hr_8	M01034	mryCACGTG- / rgwCAsGTGg	1.8e-06	6.58 / 9	T09283	MRF4	NO Arabidopsis homologues	0	0
I	2	roots3hr6hr_8	M01034	mryCACGTG- / rgwCAsGTGg	1.8e-06	6.58 / 9	T09287	bw	NO Arabidopsis homologues	0	0
I	2	roots3hr6hr_8	M01034	mryCACGTG- / rgwCAsGTGg	1.8e-06	6.58 / 9	T09328	eUSF (duck)	NO Arabidopsis homologues	0	0
I	2	roots3hr6hr_8	M01034	mryCACGTG- / rgwCAsGTGg	1.8e-06	6.58 / 9	T09499	Max protein	NO Arabidopsis homologues	0	0
I	2	roots3hr6hr_8	M01034	mryCACGTG- / rgwCAsGTGg	1.8e-06	6.58 / 9	T09514	ALF1A	NO Arabidopsis homologues	0	0
I	2	roots3hr6hr_8	M01034	mryCACGTG- / rgwCAsGTGg	1.8e-06	6.58 / 9	T09580	FIP	NO Arabidopsis homologues	0	0
I	2	roots3hr6hr_8	M01034	mryCACGTG- / rgwCAsGTGg	1.8e-06	6.58 / 9	T09909	Max-isoform2	NO Arabidopsis homologues	0	0
I	2	roots3hr6hr_8	M01034	mryCACGTG- / rgwCAsGTGg	1.8e-06	6.58 / 9	T09937	ARID domain-containing protein 5B	NO Arabidopsis homologues	0	0
I	2	roots3hr6hr_8	M01034	mryCACGTG- / rgwCAsGTGg	1.8e-06	6.58 / 9	T10006	Myf-5	NO Arabidopsis homologues	0	0
I	2	roots3hr6hr_8	M01034	mryCACGTG- / rgwCAsGTGg	1.8e-06	6.58 / 9	T10010	MyoD	NO Arabidopsis homologues	0	0
I	2	roots3hr6hr_8	M01034	mryCACGTG- / rgwCAsGTGg	1.8e-06	6.58 / 9	T10289	Microphthalmia	NO Arabidopsis homologues	0	0
I	2	roots3hr6hr_8	M01034	mryCACGTG- / rgwCAsGTGg	1.8e-06	6.58 / 9	T10291	TFE3	NO Arabidopsis homologues	0	0
I	2	roots3hr6hr_8	M01034	mryCACGTG- / rgwCAsGTGg	1.8e-06	6.58 / 9	T11000	Major late transcription factor 2	NO Arabidopsis homologues	0	0
I	2	roots3hr6hr_8	M01034	mryCACGTG- / rgwCAsGTGg	1.8e-06	6.58 / 9	T11054	MITF	NO Arabidopsis homologues	0	0
I	2	roots3hr6hr_8	M01034	mryCACGTG- / rgwCAsGTGg	1.8e-06	6.58 / 9	T11134	basic helix-loop-helix domain containing, class B, 3	NO Arabidopsis homologues	0	0
I	2	roots3hr6hr_8	M01034	mryCACGTG- / rgwCAsGTGg	1.8e-06	6.58 / 9	T11136	basic helix-loop-helix domain containing, class B3	NO Arabidopsis homologues	0	0
I	2	roots3hr6hr_8	M01034	mryCACGTG- / rgwCAsGTGg	1.8e-06	6.58 / 9	T11200	basic helix-loop-helix domain containing, class B, 2	NO Arabidopsis homologues	0	0
I	2	roots3hr6hr_8	M01034	mryCACGTG- / rgwCAsGTGg	1.8e-06	6.58 / 9	T11232	basic helix-loop-helix domain containing, class B3	NO Arabidopsis homologues	0	0
I	2	roots3hr6hr_8	M01034	mryCACGTG- / rgwCAsGTGg	1.8e-06	6.58 / 9	T11409	N-Myc	NO Arabidopsis homologues	0	0
I	2	roots3hr6hr_8	M01034	mryCACGTG- / rgwCAsGTGg	1.8e-06	6.58 / 9	T14058	microphthalmia-associated transcription factor	NO Arabidopsis homologues	0	0
I	2	roots3hr6hr_8	M01034	mryCACGTG- / rgwCAsGTGg	1.8e-06	6.58 / 9	T14514	c-Myc I	NO Arabidopsis homologues	0	0
I	2	roots3hr6hr_8	M01034	mryCACGTG- / rgwCAsGTGg	1.8e-06	6.58 / 9	T14663	TCFEB	NO Arabidopsis homologues	0	0
I	2	roots3hr6hr_8	M01034	mryCACGTG- / rgwCAsGTGg	1.8e-06	6.58 / 9	T15206	MYCN	NO Arabidopsis homologues	0	0
I	2	roots3hr6hr_8	M01034	mryCACGTG- / rgwCAsGTGg	1.8e-06	6.58 / 9	T15231	HEN1	NO Arabidopsis homologues	0	0
I	2	roots3hr6hr_8	M01034	mryCACGTG- / rgwCAsGTGg	1.8e-06	6.58 / 9	T15232	HEN1	NO Arabidopsis homologues	0	0
I	2	roots3hr6hr_8	M01034	mryCACGTG- / rgwCAsGTGg	1.8e-06	6.58 / 9	T15547	CMD1	NO Arabidopsis homologues	0	0
I	2	roots3hr6hr_8	M01034	mryCACGTG- / rgwCAsGTGg	1.8e-06	6.58 / 9	T15550	myogenin	NO Arabidopsis homologues	0	0
I	2	roots3hr6hr_8	M01034	mryCACGTG- / rgwCAsGTGg	1.8e-06	6.58 / 9	T15552	MRF4	NO Arabidopsis homologues	0	0
I	2	roots3hr6hr_8	M01034	mryCACGTG- / rgwCAsGTGg	1.8e-06	6.58 / 9	T15571	MGC156574	NO Arabidopsis homologues	0	0
I	2	roots3hr6hr_8	M01034	mryCACGTG- / rgwCAsGTGg	1.8e-06	6.58 / 9	T15573	myogenin	NO Arabidopsis homologues	0	0
I	2	roots3hr6hr_8	M01034	mryCACGTG- / rgwCAsGTGg	1.8e-06	6.58 / 9	T15656	Upstream Stimulatory Factor 1	NO Arabidopsis homologues	0	0
I	2	roots3hr6hr_8	M01034	mryCACGTG- / rgwCAsGTGg	1.8e-06	6.58 / 9	T16498	B130010J22Rik	NO Arabidopsis homologues	0	0
I	2	roots3hr6hr_8	M01034	mryCACGTG- / rgwCAsGTGg	1.8e-06	6.58 / 9	T16687	Max	NO Arabidopsis homologues	0	0
I	2	roots3hr6hr_8	M01034	mryCACGTG- / rgwCAsGTGg	1.8e-06	6.58 / 9	T16688	Max	NO Arabidopsis homologues	0	0
I	2	roots3hr6hr_8	M01034	mryCACGTG- / rgwCAsGTGg	1.8e-06	6.58 / 9	T16690	Max	NO Arabidopsis homologues	0	0
I	2	roots3hr6hr_8	M01034	mryCACGTG- / rgwCAsGTGg	1.8e-06	6.58 / 9	T17324	c-Myc	NO Arabidopsis homologues	0	0
I	2	roots3hr6hr_8	M01034	mryCACGTG- / rgwCAsGTGg	1.8e-06	6.58 / 9	T19023	E2-2	NO Arabidopsis homologues	0	0
I	2	roots3hr6hr_8	M01034	mryCACGTG- / rgwCAsGTGg	1.8e-06	6.58 / 9	T19024	E2-2	NO Arabidopsis homologues	0	0
I	2	roots3hr6hr_8	M01034	mryCACGTG- / rgwCAsGTGg	1.8e-06	6.58 / 9	T19025	5730422P05Rik	NO Arabidopsis homologues	0	0
I	2	roots3hr6hr_8	M01034	mryCACGTG- / rgwCAsGTGg	1.8e-06	6.58 / 9	T19026	5730422P05Rik	NO Arabidopsis homologues	0	0
I	2	roots3hr6hr_8	M01034	mryCACGTG- / rgwCAsGTGg	1.8e-06	6.58 / 9	T19027	5730422P05Rik	NO Arabidopsis homologues	0	0
I	2	roots3hr6hr_8	M01034	mryCACGTG- / rgwCAsGTGg	1.8e-06	6.58 / 9	T19029	Immunoglobulin transcription factor 2	NO Arabidopsis homologues	0	0
I	2	roots3hr6hr_8	M01034	mryCACGTG- / rgwCAsGTGg	1.8e-06	6.58 / 9	T19056	microphthalmia-associated transcription factor	NO Arabidopsis homologues	0	0
I	2	roots3hr6hr_8	M01034	mryCACGTG- / rgwCAsGTGg	1.8e-06	6.58 / 9	T19057	microphthalmia-associated transcription factor	NO Arabidopsis homologues	0	0
I	2	roots3hr6hr_8	M01034	mryCACGTG- / rgwCAsGTGg	1.8e-06	6.58 / 9	T19058	microphthalmia-associated transcription factor	NO Arabidopsis homologues	0	0
I	2	roots3hr6hr_8	M01034	mryCACGTG- / rgwCAsGTGg	1.8e-06	6.58 / 9	T19059	microphthalmia-associated transcription factor	NO Arabidopsis homologues	0	0
I	2	roots3hr6hr_8	M01034	mryCACGTG- / rgwCAsGTGg	1.8e-06	6.58 / 9	T19060	M2	NO Arabidopsis homologues	0	0
I	2	roots3hr6hr_8	M01034	mryCACGTG- / rgwCAsGTGg	1.8e-06	6.58 / 9	T19061	microphthalmia-associated transcription factor	NO Arabidopsis homologues	0	0
I	2	roots3hr6hr_8	M01034	mryCACGTG- / rgwCAsGTGg	1.8e-06	6.58 / 9	T19062	microphthalmia-associated transcription factor	NO Arabidopsis homologues	0	0
I	2	roots3hr6hr_8	M01034	mryCACGTG- / rgwCAsGTGg	1.8e-06	6.58 / 9	T19063	microphthalmia-associated transcription factor	NO Arabidopsis homologues	0	0
I	2	roots3hr6hr_8	M01034	mryCACGTG- / rgwCAsGTGg	1.8e-06	6.58 / 9	T19064	microphthalmia-associated transcription factor	NO Arabidopsis homologues	0	0
I	2	roots3hr6hr_8	M01034	mryCACGTG- / rgwCAsGTGg	1.8e-06	6.58 / 9	T19065	bw	NO Arabidopsis homologues	0	0
I	2	roots3hr6hr_8	M01034	mryCACGTG- / rgwCAsGTGg	1.8e-06	6.58 / 9	T19066	bw	NO Arabidopsis homologues	0	0
I	2	roots3hr6hr_8	M01034	mryCACGTG- / rgwCAsGTGg	1.8e-06	6.58 / 9	T19067	bw	NO Arabidopsis homologues	0	0
I	2	roots3hr6hr_8	M01034	mryCACGTG- / rgwCAsGTGg	1.8e-06	6.58 / 9	T19068	bw	NO Arabidopsis homologues	0	0
I	2	roots3hr6hr_8	M01034	mryCACGTG- / rgwCAsGTGg	1.8e-06	6.58 / 9	T19069	bw	NO Arabidopsis homologues	0	0
I	2	roots3hr6hr_8	M01034	mryCACGTG- / rgwCAsGTGg	1.8e-06	6.58 / 9	T19070	bw	NO Arabidopsis homologues	0	0
I	2	roots3hr6hr_8	M01034	mryCACGTG- / rgwCAsGTGg	1.8e-06	6.58 / 9	T19071	bw	NO Arabidopsis homologues	0	0
I	2	roots3hr6hr_8	M01034	mryCACGTG- / rgwCAsGTGg	1.8e-06	6.58 / 9	T19072	bw	NO Arabidopsis homologues	0	0
I	2	roots3hr6hr_8	M01034	mryCACGTG- / rgwCAsGTGg	1.8e-06	6.58 / 9	T19289	PP39-TAL1	NO Arabidopsis homologues	0	0
I	2	roots3hr6hr_8	M01034	mryCACGTG- / rgwCAsGTGg	1.8e-06	6.58 / 9	T19333	AI851540	NO Arabidopsis homologues	0	0
I	2	roots3hr6hr_8	M01034	mryCACGTG- / rgwCAsGTGg	1.8e-06	6.58 / 9	T19334	TCFEB	NO Arabidopsis homologues	0	0
I	2	roots3hr6hr_8	M01034	mryCACGTG- / rgwCAsGTGg	1.8e-06	6.58 / 9	T22036	basic helix-loop-helix domain containing, class B2	NO Arabidopsis homologues	0	0
I	2	roots3hr6hr_8	M01034	mryCACGTG- / rgwCAsGTGg	1.8e-06	6.58 / 9	T22044	MRF-4 (rat)	NO Arabidopsis homologues	0	0
I	2	roots3hr6hr_8	Bhlhb2_DBD	--CACGTGryk / rkCACGTGmc-	2.3e-06	6.55 / 8	Bhlhb2_DBD	BHE40_MOUSE	NO Arabidopsis homologues	0	0
I	2	roots3hr6hr_8	UP00365	-----CACGTGryk--- / wswaTCACGTGAywawy	2.9e-06	7.12 / 9	UP00365	HLH-30	NO Arabidopsis homologues	0	0
I	2	roots3hr6hr_8	M00055	mryCACGTG--- / ymcCACGTGymv	3.2e-06	6.77 / 9	T02381	MYCN	NO Arabidopsis homologues	0	0
I	2	roots3hr6hr_8	M00055	mryCACGTG--- / ymcCACGTGymv	3.2e-06	6.77 / 9	T02382	N-Myc	NO Arabidopsis homologues	0	0
I	2	roots3hr6hr_8	M00055	mryCACGTG--- / ymcCACGTGymv	3.2e-06	6.77 / 9	T02383	N-Myc	NO Arabidopsis homologues	0	0
I	2	roots3hr6hr_8	M00055	mryCACGTG--- / ymcCACGTGymv	3.2e-06	6.77 / 9	T09018	c-nmyc	NO Arabidopsis homologues	0	0
I	2	roots3hr6hr_8	M00055	mryCACGTG--- / ymcCACGTGymv	3.2e-06	6.77 / 9	T11409	N-Myc	NO Arabidopsis homologues	0	0
I	2	roots3hr6hr_8	M00055	mryCACGTG--- / ymcCACGTGymv	3.2e-06	6.77 / 9	T15206	MYCN	NO Arabidopsis homologues	0	0
I	2	roots3hr6hr_8	1an4_AB	-mryCACGTG--- / AnncCACGTGAnC	4.0e-06	6.83 / 9	1an4_A	bHLHb11	NO Arabidopsis homologues	0	0
I	2	roots3hr6hr_8	MA0281.1	-CACGTGryk / gCACGTGA--	4.8e-06	6.00 / 7	YJR060W	CBF1_YEAST	NO Arabidopsis homologues	0	0
I	2	roots3hr6hr_8	TGA1a	--CACGTGryk / swsACGTSds-	4.8e-06	6.44 / 8	T09478	ASF-1	AT5G65210	9e-162	8 / 8
I	2	roots3hr6hr_8	TGA1a	--CACGTGryk / swsACGTSds-	4.8e-06	6.44 / 8	T09478	ASF-1	AT5G10030	1e-159	8 / 8
I	2	roots3hr6hr_8	TGA1a	--CACGTGryk / swsACGTSds-	4.8e-06	6.44 / 8	T09478	ASF-1	AT1G77920	8e-125	8 / 8
I	2	roots3hr6hr_8	TGA1a	--CACGTGryk / swsACGTSds-	4.8e-06	6.44 / 8	T09478	ASF-1	AT1G22070	4e-123	8 / 8
I	2	roots3hr6hr_8	TGA1a	--CACGTGryk / swsACGTSds-	4.8e-06	6.44 / 8	T09478	ASF-1	AT5G06950	6e-101	8 / 8
I	2	roots3hr6hr_8	TGA1a	--CACGTGryk / swsACGTSds-	4.8e-06	6.44 / 8	T09478	ASF-1	AT3G12250	1e-97	8 / 8
I	2	roots3hr6hr_8	TGA1a	--CACGTGryk / swsACGTSds-	4.8e-06	6.44 / 8	T09478	ASF-1	AT1G08320	7e-96	8 / 8
I	2	roots3hr6hr_8	TGA1a	--CACGTGryk / swsACGTSds-	4.8e-06	6.44 / 8	T09478	ASF-1	AT5G06960	5e-95	8 / 8
I	2	roots3hr6hr_8	TGA1a	--CACGTGryk / swsACGTSds-	4.8e-06	6.44 / 8	T09478	ASF-1	AT1G68640	8e-92	8 / 8
I	2	roots3hr6hr_8	TGA1a	--CACGTGryk / swsACGTSds-	4.8e-06	6.44 / 8	T09478	ASF-1	AT5G06839	7e-90	8 / 8
I	2	roots3hr6hr_8	TGA1a	--CACGTGryk / swsACGTSds-	4.8e-06	6.44 / 8	T09478	ASF-1	AT1G58330	2e-17	1 / 2
I	2	roots3hr6hr_8	TGA1a	--CACGTGryk / swsACGTSds-	4.8e-06	6.44 / 8	T09478	ASF-1	AT3G14880	5e-12	1 / 2
I	2	roots3hr6hr_8	1nkp_AB	-CACGTGryk / gCACGTGc--	5.0e-06	5.99 / 7	1nkp_A	bHLHe39	NO Arabidopsis homologues	0	0
I	2	roots3hr6hr_8	1nkp_AB	-CACGTGryk / gCACGTGc--	5.0e-06	5.99 / 7	1nkp_B	bHLHd4	NO Arabidopsis homologues	0	0
I	2	roots3hr6hr_8	MNT_DBD	mryCACGTG-- / -avCACGTGcy	5.2e-06	6.43 / 8	MNT_DBD	bHLHd3	NO Arabidopsis homologues	0	0
I	2	roots3hr6hr_8	BHLHB2_DBD	--CACGTGryk / vkCACGTGmc-	5.9e-06	6.41 / 8	BHLHB2_DBD	BHE40_HUMAN	NO Arabidopsis homologues	0	0
I	2	roots3hr6hr_8	CLOCK_DBD	--CACGTGryk / aACACGTGty-	6.1e-06	6.40 / 8	CLOCK_DBD	Circadian clock protein PERIOD 1	NO Arabidopsis homologues	0	0
I	2	roots3hr6hr_8	M00653	mryCACGTG / ---SACGT-	7.2e-06	4.91 / 5	T02999	OBF1	AT3G62420	3e-32	9 / 10
I	2	roots3hr6hr_8	M00653	mryCACGTG / ---SACGT-	7.2e-06	4.91 / 5	T02999	OBF1	AT1G75390	3e-23	10 / 10
I	2	roots3hr6hr_8	M00653	mryCACGTG / ---SACGT-	7.2e-06	4.91 / 5	T02999	OBF1	AT2G18160	7e-19	9 / 10
I	2	roots3hr6hr_8	M00653	mryCACGTG / ---SACGT-	7.2e-06	4.91 / 5	T02999	OBF1	AT4G34590	1e-17	9 / 10
I	2	roots3hr6hr_8	M00653	mryCACGTG / ---SACGT-	7.2e-06	4.91 / 5	T02999	OBF1	AT3G30530	2e-13	9 / 10
I	2	roots3hr6hr_8	M00653	mryCACGTG / ---SACGT-	7.2e-06	4.91 / 5	T02999	OBF1	AT5G15830	8e-13	9 / 10
I	2	roots3hr6hr_8	M00653	mryCACGTG / ---SACGT-	7.2e-06	4.91 / 5	T02999	OBF1	AT2G04038	1e-11	9 / 10
I	2	roots3hr6hr_8	M00653	mryCACGTG / ---SACGT-	7.2e-06	4.91 / 5	T02999	OBF1	AT3G49760	2e-11	10 / 10
I	2	roots3hr6hr_8	M00653	mryCACGTG / ---SACGT-	7.2e-06	4.91 / 5	T02999	OBF1	AT1G13600	3e-11	9 / 10
I	2	roots3hr6hr_8	M00653	mryCACGTG / ---SACGT-	7.2e-06	4.91 / 5	T02999	OBF1	AT5G38800	3e-11	10 / 10
I	2	roots3hr6hr_8	M00653	mryCACGTG / ---SACGT-	7.2e-06	4.91 / 5	T02999	OBF1	AT2G35530	6e-11	10 / 10
I	2	roots3hr6hr_8	M00653	mryCACGTG / ---SACGT-	7.2e-06	4.91 / 5	T02999	OBF1	AT5G49450	8e-11	10 / 10
I	2	roots3hr6hr_8	M00653	mryCACGTG / ---SACGT-	7.2e-06	4.91 / 5	T02999	OBF1	AT1G32150	1e-10	10 / 10
I	2	roots3hr6hr_8	M00356/bZIP910(1)	---CACGTGryk / GATGACGTGGCm	7.4e-06	6.64 / 9	T02789	bZIP910	AT3G62420	6e-46	7 / 7
I	2	roots3hr6hr_8	M00356/bZIP910(1)	---CACGTGryk / GATGACGTGGCm	7.4e-06	6.64 / 9	T02789	bZIP910	AT1G75390	3e-25	7 / 7
I	2	roots3hr6hr_8	M00356/bZIP910(1)	---CACGTGryk / GATGACGTGGCm	7.4e-06	6.64 / 9	T02789	bZIP910	AT2G18160	9e-24	7 / 7
I	2	roots3hr6hr_8	M00356/bZIP910(1)	---CACGTGryk / GATGACGTGGCm	7.4e-06	6.64 / 9	T02789	bZIP910	AT4G34590	1e-21	7 / 7
I	2	roots3hr6hr_8	M00356/bZIP910(1)	---CACGTGryk / GATGACGTGGCm	7.4e-06	6.64 / 9	T02789	bZIP910	AT3G30530	2e-12	7 / 7
I	2	roots3hr6hr_8	M00356/bZIP910(1)	---CACGTGryk / GATGACGTGGCm	7.4e-06	6.64 / 9	T02789	bZIP910	AT1G68880	2e-12	7 / 7
I	2	roots3hr6hr_8	M00356/bZIP910(1)	---CACGTGryk / GATGACGTGGCm	7.4e-06	6.64 / 9	T02789	bZIP910	AT5G49450	7e-12	7 / 7
I	2	roots3hr6hr_8	M00356/bZIP910(1)	---CACGTGryk / GATGACGTGGCm	7.4e-06	6.64 / 9	T02789	bZIP910	AT1G13600	6e-11	7 / 7
I	2	roots3hr6hr_8	M00356/bZIP910(1)	---CACGTGryk / GATGACGTGGCm	7.4e-06	6.64 / 9	T02789	bZIP910	AT5G15830	8e-11	7 / 7
I	2	roots3hr6hr_8	M00356/bZIP910(1)	---CACGTGryk / GATGACGTGGCm	7.4e-06	6.64 / 9	T02789	bZIP910	AT2G04038	9e-11	7 / 7
I	2	roots3hr6hr_8	M00356/bZIP910(1)	---CACGTGryk / GATGACGTGGCm	7.4e-06	6.64 / 9	T02789	bZIP910	AT5G38800	1e-10	7 / 7
I	2	roots3hr6hr_8	BZIP12	mryCACGTG-- / TGmyACGTkGA	1.1e-05	6.46 / 9	BZIP12	ABSCISIC ACID-INSENSITIVE 5-like protein 3	AT2G41070	0	7 / 7
I	2	roots3hr6hr_8	BZIP12	mryCACGTG-- / TGmyACGTkGA	1.1e-05	6.46 / 9	BZIP12	ABSCISIC ACID-INSENSITIVE 5-like protein 3	AT3G56850	8e-119	7 / 7
I	2	roots3hr6hr_8	BZIP12	mryCACGTG-- / TGmyACGTkGA	1.1e-05	6.46 / 9	BZIP12	ABSCISIC ACID-INSENSITIVE 5-like protein 3	AT3G44460	6e-31	7 / 7
I	2	roots3hr6hr_8	BZIP12	mryCACGTG-- / TGmyACGTkGA	1.1e-05	6.46 / 9	BZIP12	ABSCISIC ACID-INSENSITIVE 5-like protein 3	AT1G49720	7e-30	7 / 7
I	2	roots3hr6hr_8	BZIP12	mryCACGTG-- / TGmyACGTkGA	1.1e-05	6.46 / 9	BZIP12	ABSCISIC ACID-INSENSITIVE 5-like protein 3	AT5G42910	4e-23	7 / 7
I	2	roots3hr6hr_8	BZIP12	mryCACGTG-- / TGmyACGTkGA	1.1e-05	6.46 / 9	BZIP12	ABSCISIC ACID-INSENSITIVE 5-like protein 3	AT1G45249	6e-22	7 / 7
I	2	roots3hr6hr_8	BZIP12	mryCACGTG-- / TGmyACGTkGA	1.1e-05	6.46 / 9	BZIP12	ABSCISIC ACID-INSENSITIVE 5-like protein 3	AT3G19290	1e-21	7 / 7
I	2	roots3hr6hr_8	BZIP12	mryCACGTG-- / TGmyACGTkGA	1.1e-05	6.46 / 9	BZIP12	ABSCISIC ACID-INSENSITIVE 5-like protein 3	AT4G34000	1e-20	7 / 7
I	2	roots3hr6hr_8	BZIP12	mryCACGTG-- / TGmyACGTkGA	1.1e-05	6.46 / 9	BZIP12	ABSCISIC ACID-INSENSITIVE 5-like protein 3	AT2G36270	3e-18	7 / 7
I	2	roots3hr6hr_8	BZIP12	mryCACGTG-- / TGmyACGTkGA	1.1e-05	6.46 / 9	BZIP12	ABSCISIC ACID-INSENSITIVE 5-like protein 3	AT1G03970	3e-18	7 / 7
I	2	roots3hr6hr_8	BZIP12	mryCACGTG-- / TGmyACGTkGA	1.1e-05	6.46 / 9	BZIP12	ABSCISIC ACID-INSENSITIVE 5-like protein 3	AT5G44080	4e-17	7 / 7
I	2	roots3hr6hr_8	M00483	mryCACGTG- / --CCACGTCA	1.1e-05	5.87 / 7	T09623	activating transcription factor 6	NO Arabidopsis homologues	0	0
I	2	roots3hr6hr_8	M01935	mryCACGTG / mGCCACa--	1.2e-05	5.57 / 7	T03495	MET32	NO Arabidopsis homologues	0	0
I	2	roots3hr6hr_8	M00358/bZIP911(1)	---CACGTGryk / GrTGACGTGGCC	1.3e-05	6.55 / 9	T02790	bZIP911	AT3G62420	4e-47	8 / 8
I	2	roots3hr6hr_8	M00358/bZIP911(1)	---CACGTGryk / GrTGACGTGGCC	1.3e-05	6.55 / 9	T02790	bZIP911	AT1G75390	8e-30	8 / 8
I	2	roots3hr6hr_8	M00358/bZIP911(1)	---CACGTGryk / GrTGACGTGGCC	1.3e-05	6.55 / 9	T02790	bZIP911	AT2G18160	3e-23	8 / 8
I	2	roots3hr6hr_8	M00358/bZIP911(1)	---CACGTGryk / GrTGACGTGGCC	1.3e-05	6.55 / 9	T02790	bZIP911	AT4G34590	2e-21	8 / 8
I	2	roots3hr6hr_8	M00358/bZIP911(1)	---CACGTGryk / GrTGACGTGGCC	1.3e-05	6.55 / 9	T02790	bZIP911	AT3G30530	7e-12	8 / 8
I	2	roots3hr6hr_8	M00358/bZIP911(1)	---CACGTGryk / GrTGACGTGGCC	1.3e-05	6.55 / 9	T02790	bZIP911	AT5G49450	9e-12	8 / 8
I	2	roots3hr6hr_8	M00236	--mryCACGTG----- / gddrtCACGTGcyckc	1.5e-05	6.81 / 9	T01346	Ah receptor nuclear translocator	NO Arabidopsis homologues	0	0
I	2	roots3hr6hr_8	M00236	--mryCACGTG----- / gddrtCACGTGcyckc	1.5e-05	6.81 / 9	T01796	Ah receptor nuclear translocator	NO Arabidopsis homologues	0	0
I	2	roots3hr6hr_8	M00236	--mryCACGTG----- / gddrtCACGTGcyckc	1.5e-05	6.81 / 9	T10458	Ah receptor nuclear translocator	NO Arabidopsis homologues	0	0
I	2	roots3hr6hr_8	M00236	--mryCACGTG----- / gddrtCACGTGcyckc	1.5e-05	6.81 / 9	T10933	Ah receptor nuclear translocator	NO Arabidopsis homologues	0	0
I	2	roots3hr6hr_8	M00236	--mryCACGTG----- / gddrtCACGTGcyckc	1.5e-05	6.81 / 9	T18790	ARNT protein	NO Arabidopsis homologues	0	0
I	2	roots3hr6hr_8	M01372	------CACGTGryk-- / wawtyTCAAGTGGytwd	1.8e-05	6.83 / 9	T04337	Nkx-2.2	NO Arabidopsis homologues	0	0
I	2	roots3hr6hr_8	M01372	------CACGTGryk-- / wawtyTCAAGTGGytwd	1.8e-05	6.83 / 9	T08295	Nkx-2.2	NO Arabidopsis homologues	0	0
I	2	roots3hr6hr_8	M01372	------CACGTGryk-- / wawtyTCAAGTGGytwd	1.8e-05	6.83 / 9	T15817	Nkx-2.2	NO Arabidopsis homologues	0	0
I	2	roots3hr6hr_8	M01372	------CACGTGryk-- / wawtyTCAAGTGGytwd	1.8e-05	6.83 / 9	T15818	Nkx-2.2	NO Arabidopsis homologues	0	0
I	2	roots3hr6hr_8	UP00231	------CACGTGryk-- / wawtyTCAAGTGGytwd	1.8e-05	6.83 / 9	UP00231	Homeobox protein NK-2 homolog B	NO Arabidopsis homologues	0	0
I	2	roots3hr6hr_8	M01350	--mryCACGTG----- / waarCCACTTrAmwty	2.3e-05	6.74 / 9	T16917	1700001P03Rik	NO Arabidopsis homologues	0	0
I	2	roots3hr6hr_8	UP00107	--mryCACGTG----- / waarCCACTTrAmwty	2.3e-05	6.74 / 9	UP00107	1700001P03Rik	NO Arabidopsis homologues	0	0
I	2	roots3hr6hr_8	4atk_AB	mryCACGTG- / -AGCACGTGC	2.4e-05	6.00 / 8	4atk_A	MICROPHTHALMIA-ASSOCIATED TRANSCRIPTION FACTOR	NO Arabidopsis homologues	0	0
I	2	roots3hr6hr_8	4atk_AB	mryCACGTG- / -AGCACGTGC	2.4e-05	6.00 / 8	4atk_B	MICROPHTHALMIA-ASSOCIATED TRANSCRIPTION FACTOR	NO Arabidopsis homologues	0	0
I	2	roots3hr6hr_8	1nlw_AB	-CACGTGryk / GCACGTGCA-	2.5e-05	5.99 / 8	1nlw_A	MAD PROTEIN	NO Arabidopsis homologues	0	0
I	2	roots3hr6hr_8	1nlw_AB	-CACGTGryk / GCACGTGCA-	2.5e-05	5.99 / 8	1nlw_B	bHLHd4	NO Arabidopsis homologues	0	0
I	2	roots3hr6hr_8	HEY1_DBD	mryCACGTG-- / -grCACGTGyc	2.9e-05	6.15 / 8	HEY1_DBD	bHLHb31	NO Arabidopsis homologues	0	0
I	2	roots3hr6hr_8	UP00060	---mryCACGTG---- / mmygmcCACGTGskcm	3.3e-05	6.68 / 9	UP00060	AA960152	NO Arabidopsis homologues	0	0
I	2	roots3hr6hr_8	CREB3_full_2	-mryCACGTG---- / rtGmCACGTCAycr	4.0e-05	6.52 / 9	CREB3_full	CREB3	NO Arabidopsis homologues	0	0
I	2	roots3hr6hr_8	M01312	-----CACGTGryk-- / aadkTcAAGTGGcttr	4.1e-05	6.64 / 9	T10206	Nkx-2.1	NO Arabidopsis homologues	0	0
I	2	roots3hr6hr_8	M01312	-----CACGTGryk-- / aadkTcAAGTGGcttr	4.1e-05	6.64 / 9	T10209	Nkx-2.1	NO Arabidopsis homologues	0	0
I	2	roots3hr6hr_8	M01312	-----CACGTGryk-- / aadkTcAAGTGGcttr	4.1e-05	6.64 / 9	T10215	Homeobox protein Nkx-2.1	NO Arabidopsis homologues	0	0
I	2	roots3hr6hr_8	M01312	-----CACGTGryk-- / aadkTcAAGTGGcttr	4.1e-05	6.64 / 9	T15523	Nkx-2.1	NO Arabidopsis homologues	0	0
I	2	roots3hr6hr_8	M01312	-----CACGTGryk-- / aadkTcAAGTGGcttr	4.1e-05	6.64 / 9	T17198	Nkx-2.1	NO Arabidopsis homologues	0	0
I	2	roots3hr6hr_8	M01312	-----CACGTGryk-- / aadkTcAAGTGGcttr	4.1e-05	6.64 / 9	T18720	Homeobox protein NK-2 homolog A	NO Arabidopsis homologues	0	0
I	2	roots3hr6hr_8	UP00165	-----CACGTGryk-- / aadkTcAAGTGGcttr	4.1e-05	6.64 / 9	UP00165	AV026640	NO Arabidopsis homologues	0	0
I	2	roots3hr6hr_8	HEY2_full	mryCACGTG-- / -GrCACGTGyc	5.2e-05	6.05 / 8	HEY2_full	A8K1M8_HUMAN	NO Arabidopsis homologues	0	0
I	2	roots3hr6hr_8	vnd	----CACGTGryk- / dwkTyAAGTGsykk	5.3e-05	6.47 / 9	P22808	Homeobox protein NK-2	NO Arabidopsis homologues	0	0
I	2	roots3hr6hr_8	M03145/MA0449.1	--CACGTGryk / GgCrCGyGcC-	5.7e-05	6.03 / 8	T00345	H	NO Arabidopsis homologues	0	0
I	2	roots3hr6hr_8	M03145/MA0449.1	--CACGTGryk / GgCrCGyGcC-	5.7e-05	6.03 / 8	P14003	HAIR_DROME	NO Arabidopsis homologues	0	0
I	2	roots3hr6hr_8	M01580/UP00356	-------CACGTGryk---- / rkmkkakCACGTGmyyrvwc	6.2e-05	6.74 / 9	T03579	RTG3	NO Arabidopsis homologues	0	0
I	2	roots3hr6hr_8	M00700	-CACGTGryk / TGAsGTGGC-	6.4e-05	5.83 / 8	T02809	regulator of MAT1	AT2G46270	4e-39	11 / 11
I	2	roots3hr6hr_8	M00700	-CACGTGryk / TGAsGTGGC-	6.4e-05	5.83 / 8	T02809	regulator of MAT1	AT4G36730	2e-107	11 / 11
I	2	roots3hr6hr_8	M00700	-CACGTGryk / TGAsGTGGC-	6.4e-05	5.83 / 8	T02809	regulator of MAT1	AT4G01120	1e-32	11 / 11
I	2	roots3hr6hr_8	M00700	-CACGTGryk / TGAsGTGGC-	6.4e-05	5.83 / 8	T02809	regulator of MAT1	AT2G35530	1e-65	11 / 11
I	2	roots3hr6hr_8	M00700	-CACGTGryk / TGAsGTGGC-	6.4e-05	5.83 / 8	T02809	regulator of MAT1	AT1G32150	4e-55	11 / 11
I	2	roots3hr6hr_8	M00700	-CACGTGryk / TGAsGTGGC-	6.4e-05	5.83 / 8	T02809	regulator of MAT1	AT5G60830	2e-11	10 / 11
I	2	roots3hr6hr_8	M00700	-CACGTGryk / TGAsGTGGC-	6.4e-05	5.83 / 8	T02809	regulator of MAT1	AT5G15830	1e-10	10 / 11
I	2	roots3hr6hr_8	M00700	-CACGTGryk / TGAsGTGGC-	6.4e-05	5.83 / 8	T02809	regulator of MAT1	AT3G30530	1e-10	10 / 11
I	2	roots3hr6hr_8	M00700	-CACGTGryk / TGAsGTGGC-	6.4e-05	5.83 / 8	T02810	regulator of MAT2	AT2G46270	6e-118	11 / 11
I	2	roots3hr6hr_8	M00700	-CACGTGryk / TGAsGTGGC-	6.4e-05	5.83 / 8	T02810	regulator of MAT2	AT4G36730	9e-38	11 / 11
I	2	roots3hr6hr_8	M00700	-CACGTGryk / TGAsGTGGC-	6.4e-05	5.83 / 8	T02810	regulator of MAT2	AT4G01120	2e-82	11 / 11
I	2	roots3hr6hr_8	M00700	-CACGTGryk / TGAsGTGGC-	6.4e-05	5.83 / 8	T02810	regulator of MAT2	AT2G35530	9e-45	11 / 11
I	2	roots3hr6hr_8	M00700	-CACGTGryk / TGAsGTGGC-	6.4e-05	5.83 / 8	T02810	regulator of MAT2	AT1G32150	5e-38	11 / 11
I	2	roots3hr6hr_8	M00700	-CACGTGryk / TGAsGTGGC-	6.4e-05	5.83 / 8	T02810	regulator of MAT2	AT5G60830	5e-12	10 / 11
I	2	roots3hr6hr_8	MYC2	mryCACGTG / TGACACGT-	7.0e-05	5.58 / 8	MYC2	AtbHLH6	AT1G32640	0	7 / 7
I	2	roots3hr6hr_8	MYC2	mryCACGTG / TGACACGT-	7.0e-05	5.58 / 8	MYC2	AtbHLH6	AT4G17880	0	7 / 7
I	2	roots3hr6hr_8	MYC2	mryCACGTG / TGACACGT-	7.0e-05	5.58 / 8	MYC2	AtbHLH6	AT5G46760	6e-177	7 / 7
I	2	roots3hr6hr_8	MYC2	mryCACGTG / TGACACGT-	7.0e-05	5.58 / 8	MYC2	AtbHLH6	AT5G46830	3e-156	7 / 7
I	2	roots3hr6hr_8	MYC2	mryCACGTG / TGACACGT-	7.0e-05	5.58 / 8	MYC2	AtbHLH6	AT2G46510	5e-41	7 / 7
I	2	roots3hr6hr_8	MYC2	mryCACGTG / TGACACGT-	7.0e-05	5.58 / 8	MYC2	AtbHLH6	AT1G01260	1e-37	7 / 7
I	2	roots3hr6hr_8	MYC2	mryCACGTG / TGACACGT-	7.0e-05	5.58 / 8	MYC2	AtbHLH6	AT4G16430	2e-34	7 / 7
I	2	roots3hr6hr_8	MYC2	mryCACGTG / TGACACGT-	7.0e-05	5.58 / 8	MYC2	AtbHLH6	AT5G41315	1e-32	7 / 7
I	2	roots3hr6hr_8	MYC2	mryCACGTG / TGACACGT-	7.0e-05	5.58 / 8	MYC2	AtbHLH6	AT1G63650	2e-32	6 / 7
I	2	roots3hr6hr_8	MYC2	mryCACGTG / TGACACGT-	7.0e-05	5.58 / 8	MYC2	AtbHLH6	AT4G00870	1e-31	7 / 7
I	2	roots3hr6hr_8	MYC2	mryCACGTG / TGACACGT-	7.0e-05	5.58 / 8	MYC2	AtbHLH6	AT4G09820	2e-25	7 / 7
I	2	roots3hr6hr_8	MYC2	mryCACGTG / TGACACGT-	7.0e-05	5.58 / 8	MYC2	AtbHLH6	AT4G37850	6e-17	7 / 7
I	2	roots3hr6hr_8	MYC2	mryCACGTG / TGACACGT-	7.0e-05	5.58 / 8	MYC2	AtbHLH6	AT4G00480	2e-16	2 / 2
I	2	roots3hr6hr_8	MYC2	mryCACGTG / TGACACGT-	7.0e-05	5.58 / 8	MYC2	AtbHLH6	AT5G57150	3e-14	5 / 7
I	2	roots3hr6hr_8	MYC2	mryCACGTG / TGACACGT-	7.0e-05	5.58 / 8	MYC2	AtbHLH6	AT3G24140	3e-14	7 / 7
I	2	roots3hr6hr_8	MYC2	mryCACGTG / TGACACGT-	7.0e-05	5.58 / 8	MYC2	AtbHLH6	AT2G22770	7e-13	6 / 7
I	2	roots3hr6hr_8	MYC2	mryCACGTG / TGACACGT-	7.0e-05	5.58 / 8	MYC2	AtbHLH6	AT3G26744	7e-13	6 / 7
I	2	roots3hr6hr_8	MYC2	mryCACGTG / TGACACGT-	7.0e-05	5.58 / 8	MYC2	AtbHLH6	AT2G16910	8e-13	6 / 6
I	2	roots3hr6hr_8	MYC2	mryCACGTG / TGACACGT-	7.0e-05	5.58 / 8	MYC2	AtbHLH6	AT2G22750	9e-13	7 / 7
I	2	roots3hr6hr_8	MYC2	mryCACGTG / TGACACGT-	7.0e-05	5.58 / 8	MYC2	AtbHLH6	AT4G29930	9e-13	5 / 7
I	2	roots3hr6hr_8	MYC2	mryCACGTG / TGACACGT-	7.0e-05	5.58 / 8	MYC2	AtbHLH6	AT1G12860	1e-12	6 / 7
I	2	roots3hr6hr_8	MYC2	mryCACGTG / TGACACGT-	7.0e-05	5.58 / 8	MYC2	AtbHLH6	AT1G10610	3e-12	5 / 7
I	2	roots3hr6hr_8	MYC2	mryCACGTG / TGACACGT-	7.0e-05	5.58 / 8	MYC2	AtbHLH6	AT2G28160	1e-11	4 / 5
I	2	roots3hr6hr_8	MYC2	mryCACGTG / TGACACGT-	7.0e-05	5.58 / 8	MYC2	AtbHLH6	AT5G10570	6e-11	6 / 7
I	2	roots3hr6hr_8	HEY2_DBD	mryCACGTG-- / -grCACGTGcC	8.5e-05	5.96 / 8	HEY2_DBD	A8K1M8_HUMAN	NO Arabidopsis homologues	0	0
I	2	roots3hr6hr_8	M02383/MA0264.1	mryCACGTG--- / -rCCACTTsAma	8.6e-05	6.10 / 8	T03357	ceh-22	NO Arabidopsis homologues	0	0
I	2	roots3hr6hr_8	XBP1_DBD_2	---CACGTGryk-- / gmTGACGTGkCmyw	1.1e-04	6.32 / 9	XBP1_DBD	Tax-responsive element-binding protein 5	NO Arabidopsis homologues	0	0
I	2	roots3hr6hr_8	M00697	--CACGTGryk--- / vTGACGTrdSmrmw	1.2e-04	6.32 / 9	T00938	HBP-1b	AT3G12250	5e-168	6 / 6
I	2	roots3hr6hr_8	M00697	--CACGTGryk--- / vTGACGTrdSmrmw	1.2e-04	6.32 / 9	T00938	HBP-1b	AT5G06950	2e-165	6 / 6
I	2	roots3hr6hr_8	M00697	--CACGTGryk--- / vTGACGTrdSmrmw	1.2e-04	6.32 / 9	T00938	HBP-1b	AT5G06960	3e-159	6 / 6
I	2	roots3hr6hr_8	M00697	--CACGTGryk--- / vTGACGTrdSmrmw	1.2e-04	6.32 / 9	T00938	HBP-1b	AT1G68640	1e-145	6 / 6
I	2	roots3hr6hr_8	M00697	--CACGTGryk--- / vTGACGTrdSmrmw	1.2e-04	6.32 / 9	T00938	HBP-1b	AT1G08320	2e-120	6 / 6
I	2	roots3hr6hr_8	M00697	--CACGTGryk--- / vTGACGTrdSmrmw	1.2e-04	6.32 / 9	T00938	HBP-1b	AT5G06839	1e-119	6 / 6
I	2	roots3hr6hr_8	M00697	--CACGTGryk--- / vTGACGTrdSmrmw	1.2e-04	6.32 / 9	T00938	HBP-1b	AT5G10030	2e-115	6 / 6
I	2	roots3hr6hr_8	M00697	--CACGTGryk--- / vTGACGTrdSmrmw	1.2e-04	6.32 / 9	T00938	HBP-1b	AT1G22070	3e-113	6 / 6
I	2	roots3hr6hr_8	M00697	--CACGTGryk--- / vTGACGTrdSmrmw	1.2e-04	6.32 / 9	T00938	HBP-1b	AT5G65210	1e-111	6 / 6
I	2	roots3hr6hr_8	M00697	--CACGTGryk--- / vTGACGTrdSmrmw	1.2e-04	6.32 / 9	T00938	HBP-1b	AT1G77920	9e-108	6 / 6
I	2	roots3hr6hr_8	M01160	mryCACGTG / --CCACs--	3.3e-04	4.37 / 5	T09608	Kid3	NO Arabidopsis homologues	0	0
I	2	roots3hr6hr_8	M01160	mryCACGTG / --CCACs--	3.3e-04	4.37 / 5	T20197	KIAA4218	NO Arabidopsis homologues	0	0
I	2	roots3hr6hr_8	MA0086.1	mryCACGTG / ---CAGGTG	4.3e-04	4.62 / 6	P08044	SNAI_DROME	NO Arabidopsis homologues	0	0
I	2	roots3hr6hr_8	UP00249	--mryCACGTG----- / hrakCCACTTrAawty	4.9e-04	6.17 / 9	UP00249	Cardiac-specific homeobox	NO Arabidopsis homologues	0	0
I	2	roots3hr6hr_8	MA0285.1	---mryCACGTG / cwmmGCCmC---	5.9e-04	5.42 / 6	YNL027W	Q6FJF0_CANGA	NO Arabidopsis homologues	0	0
I	2	roots3hr6hr_8	SCRT1_DBD	------CACGTGryk / rwKCAACAGGTGkty	5.9e-04	6.08 / 9	SCRT1_DBD	hScrt	NO Arabidopsis homologues	0	0
I	2	roots3hr6hr_8	M01799	--CACGTGryk / mkCAkkTGkC-	6.1e-04	5.58 / 8	T14421	ABORTED MICROSPORES	AT2G16910	0	8 / 8
I	2	roots3hr6hr_8	M01799	--CACGTGryk / mkCAkkTGkC-	6.1e-04	5.58 / 8	T14421	ABORTED MICROSPORES	AT3G26744	1e-30	8 / 8
I	2	roots3hr6hr_8	M01799	--CACGTGryk / mkCAkkTGkC-	6.1e-04	5.58 / 8	T14421	ABORTED MICROSPORES	AT1G12860	1e-28	8 / 8
I	2	roots3hr6hr_8	M01799	--CACGTGryk / mkCAkkTGkC-	6.1e-04	5.58 / 8	T14421	ABORTED MICROSPORES	AT5G57150	2e-21	7 / 8
I	2	roots3hr6hr_8	M01799	--CACGTGryk / mkCAkkTGkC-	6.1e-04	5.58 / 8	T14421	ABORTED MICROSPORES	AT4G21330	3e-21	7 / 8
I	2	roots3hr6hr_8	M01799	--CACGTGryk / mkCAkkTGkC-	6.1e-04	5.58 / 8	T14421	ABORTED MICROSPORES	AT2G28160	3e-21	6 / 8
I	2	roots3hr6hr_8	M01799	--CACGTGryk / mkCAkkTGkC-	6.1e-04	5.58 / 8	T14421	ABORTED MICROSPORES	AT1G10610	3e-20	7 / 8
I	2	roots3hr6hr_8	M01799	--CACGTGryk / mkCAkkTGkC-	6.1e-04	5.58 / 8	T14421	ABORTED MICROSPORES	AT5G10570	4e-20	8 / 8
I	2	roots3hr6hr_8	M01799	--CACGTGryk / mkCAkkTGkC-	6.1e-04	5.58 / 8	T14421	ABORTED MICROSPORES	AT5G65640	1e-18	8 / 8
I	2	roots3hr6hr_8	M01799	--CACGTGryk / mkCAkkTGkC-	6.1e-04	5.58 / 8	T14421	ABORTED MICROSPORES	AT5G46760	1e-18	7 / 8
I	2	roots3hr6hr_8	M01799	--CACGTGryk / mkCAkkTGkC-	6.1e-04	5.58 / 8	T14421	ABORTED MICROSPORES	AT2G46510	6e-16	6 / 8
I	2	roots3hr6hr_8	M01799	--CACGTGryk / mkCAkkTGkC-	6.1e-04	5.58 / 8	T14421	ABORTED MICROSPORES	AT4G17880	3e-15	6 / 8
I	2	roots3hr6hr_8	M01799	--CACGTGryk / mkCAkkTGkC-	6.1e-04	5.58 / 8	T14421	ABORTED MICROSPORES	AT4G29930	4e-15	7 / 8
I	2	roots3hr6hr_8	M01799	--CACGTGryk / mkCAkkTGkC-	6.1e-04	5.58 / 8	T14421	ABORTED MICROSPORES	AT1G32640	1e-14	6 / 8
I	2	roots3hr6hr_8	M01799	--CACGTGryk / mkCAkkTGkC-	6.1e-04	5.58 / 8	T14421	ABORTED MICROSPORES	AT4G37850	5e-14	6 / 6
I	2	roots3hr6hr_8	M01799	--CACGTGryk / mkCAkkTGkC-	6.1e-04	5.58 / 8	T14421	ABORTED MICROSPORES	AT2G22750	2e-13	6 / 6
I	2	roots3hr6hr_8	M01799	--CACGTGryk / mkCAkkTGkC-	6.1e-04	5.58 / 8	T14421	ABORTED MICROSPORES	AT1G01260	5e-13	6 / 8
I	2	roots3hr6hr_8	M01799	--CACGTGryk / mkCAkkTGkC-	6.1e-04	5.58 / 8	T14421	ABORTED MICROSPORES	AT2G22760	8e-13	6 / 6
I	2	roots3hr6hr_8	M01799	--CACGTGryk / mkCAkkTGkC-	6.1e-04	5.58 / 8	T14421	ABORTED MICROSPORES	AT4G16430	3e-12	6 / 8
I	2	roots3hr6hr_8	M01799	--CACGTGryk / mkCAkkTGkC-	6.1e-04	5.58 / 8	T14421	ABORTED MICROSPORES	AT4G00870	4e-12	5 / 5
I	2	roots3hr6hr_8	M01799	--CACGTGryk / mkCAkkTGkC-	6.1e-04	5.58 / 8	T14421	ABORTED MICROSPORES	AT4G09820	4e-12	6 / 7
I	2	roots3hr6hr_8	M01799	--CACGTGryk / mkCAkkTGkC-	6.1e-04	5.58 / 8	T14421	ABORTED MICROSPORES	AT2G22770	8e-12	5 / 6
I	2	roots3hr6hr_8	M00654	CACGTGryk------ / -ACGyGkCrcsmkws	6.4e-04	5.98 / 8	T16177	Oryza sativa bZIP protein 8	AT2G46270	2e-56	8 / 8
I	2	roots3hr6hr_8	M00654	CACGTGryk------ / -ACGyGkCrcsmkws	6.4e-04	5.98 / 8	T16177	Oryza sativa bZIP protein 8	AT4G01120	2e-50	8 / 8
I	2	roots3hr6hr_8	M00654	CACGTGryk------ / -ACGyGkCrcsmkws	6.4e-04	5.98 / 8	T16177	Oryza sativa bZIP protein 8	AT4G36730	1e-40	8 / 8
I	2	roots3hr6hr_8	M00654	CACGTGryk------ / -ACGyGkCrcsmkws	6.4e-04	5.98 / 8	T16177	Oryza sativa bZIP protein 8	AT2G35530	5e-30	8 / 8
I	2	roots3hr6hr_8	M00654	CACGTGryk------ / -ACGyGkCrcsmkws	6.4e-04	5.98 / 8	T16177	Oryza sativa bZIP protein 8	AT1G32150	7e-26	8 / 8
I	2	roots3hr6hr_8	M00654	CACGTGryk------ / -ACGyGkCrcsmkws	6.4e-04	5.98 / 8	T16177	Oryza sativa bZIP protein 8	AT5G60830	3e-11	7 / 8
I	2	roots3hr6hr_8	2wbu_A	mryCACGTG-- / -gCCACGCCYc	6.7e-04	5.56 / 8	2wbu_A	Epithelial zinc finger protein EZF	NO Arabidopsis homologues	0	0
I	2	roots3hr6hr_8	KLF14_DBD	-----CACGTGryk / arRkGGGCGTGgym	8.8e-04	5.91 / 9	KLF14_DBD	Basic transcription element-binding protein 5	NO Arabidopsis homologues	0	0
I	2	roots3hr6hr_8	M00943	mryCACGTG-- / -gycACGTGgs	2.7e-10	7.73 / 8	T11453	TAF-1	AT2G46270	5e-54	8 / 8
I	2	roots3hr6hr_8	M00943	mryCACGTG-- / -gycACGTGgs	2.7e-10	7.73 / 8	T11453	TAF-1	AT4G01120	1e-35	8 / 8
I	2	roots3hr6hr_8	M00943	mryCACGTG-- / -gycACGTGgs	2.7e-10	7.73 / 8	T11453	TAF-1	AT2G35530	4e-25	8 / 8
I	2	roots3hr6hr_8	M00943	mryCACGTG-- / -gycACGTGgs	2.7e-10	7.73 / 8	T11453	TAF-1	AT1G32150	4e-22	8 / 8
I	2	roots3hr6hr_8	M00943	mryCACGTG-- / -gycACGTGgs	2.7e-10	7.73 / 8	T11453	TAF-1	AT4G36730	6e-21	8 / 8
I	2	roots3hr6hr_8	M00217	mryCACGTG- / --yCACGTGy	2.8e-09	6.96 / 7	T02378	B1 Factor	NO Arabidopsis homologues	0	0
I	2	roots3hr6hr_8	M00217	mryCACGTG- / --yCACGTGy	2.8e-09	6.96 / 7	T08279	MLTF	NO Arabidopsis homologues	0	0
I	2	roots3hr6hr_8	M00217	mryCACGTG- / --yCACGTGy	2.8e-09	6.96 / 7	T08280	Upstream Stimulatory Factor 1	NO Arabidopsis homologues	0	0
I	2	roots3hr6hr_8	M00217	mryCACGTG- / --yCACGTGy	2.8e-09	6.96 / 7	T09188	eUSF (duck)	NO Arabidopsis homologues	0	0
I	2	roots3hr6hr_8	M00217	mryCACGTG- / --yCACGTGy	2.8e-09	6.96 / 7	T09328	eUSF (duck)	NO Arabidopsis homologues	0	0
I	2	roots3hr6hr_8	M00217	mryCACGTG- / --yCACGTGy	2.8e-09	6.96 / 7	T15656	Upstream Stimulatory Factor 1	NO Arabidopsis homologues	0	0
I	2	roots3hr6hr_8	M00368	--CACGTGryk / kmCACGTGkm-	6.4e-09	7.35 / 8	T09450	common plant regulatory factor 1	AT2G46270	4e-100	8 / 8
I	2	roots3hr6hr_8	M00368	--CACGTGryk / kmCACGTGkm-	6.4e-09	7.35 / 8	T09450	common plant regulatory factor 1	AT4G01120	1e-70	8 / 8
I	2	roots3hr6hr_8	M00368	--CACGTGryk / kmCACGTGkm-	6.4e-09	7.35 / 8	T09450	common plant regulatory factor 1	AT2G35530	2e-38	8 / 8
I	2	roots3hr6hr_8	M00368	--CACGTGryk / kmCACGTGkm-	6.4e-09	7.35 / 8	T09450	common plant regulatory factor 1	AT4G36730	2e-35	8 / 8
I	2	roots3hr6hr_8	M00368	--CACGTGryk / kmCACGTGkm-	6.4e-09	7.35 / 8	T09450	common plant regulatory factor 1	AT1G32150	5e-33	8 / 8
I	2	roots3hr6hr_8	MA0104.1	mryCACGTG / ---CACGTG	1.3e-08	5.99 / 6	P03966	MYCN_MOUSE	NO Arabidopsis homologues	0	0
I	2	roots3hr6hr_8	MA0004.1	mryCACGTG / ---CACGTG	1.7e-08	5.96 / 6	P53762	ARNT protein	NO Arabidopsis homologues	0	0
I	2	roots3hr6hr_8	M00121	----CACGTGryk- / rkryCACGTGrymy	1.8e-08	7.67 / 9	T02378	B1 Factor	NO Arabidopsis homologues	0	0
I	2	roots3hr6hr_8	M00121	----CACGTGryk- / rkryCACGTGrymy	1.8e-08	7.67 / 9	T08279	MLTF	NO Arabidopsis homologues	0	0
I	2	roots3hr6hr_8	M00121	----CACGTGryk- / rkryCACGTGrymy	1.8e-08	7.67 / 9	T08280	Upstream Stimulatory Factor 1	NO Arabidopsis homologues	0	0
I	2	roots3hr6hr_8	M00121	----CACGTGryk- / rkryCACGTGrymy	1.8e-08	7.67 / 9	T09188	eUSF (duck)	NO Arabidopsis homologues	0	0
I	2	roots3hr6hr_8	M00121	----CACGTGryk- / rkryCACGTGrymy	1.8e-08	7.67 / 9	T09328	eUSF (duck)	NO Arabidopsis homologues	0	0
I	2	roots3hr6hr_8	M00121	----CACGTGryk- / rkryCACGTGrymy	1.8e-08	7.67 / 9	T15656	Upstream Stimulatory Factor 1	NO Arabidopsis homologues	0	0
I	2	roots3hr6hr_8	MA0059.1	mryCACGTG--- / -aCCACGTGsTy	1.8e-08	7.39 / 8	AAH36092	Q8IYC6_HUMAN	NO Arabidopsis homologues	0	0
I	2	roots3hr6hr_8	MA0059.1	mryCACGTG--- / -aCCACGTGsTy	1.8e-08	7.39 / 8	Q6LBK7	C-myc protein	NO Arabidopsis homologues	0	0
I	2	roots3hr6hr_8	M00119	-mryCACGTG---- / rrrmCACGTGkyyy	2.0e-08	7.65 / 9	T00489	Max protein	NO Arabidopsis homologues	0	0
I	2	roots3hr6hr_8	M00119	-mryCACGTG---- / rrrmCACGTGkyyy	2.0e-08	7.65 / 9	T00523	Max	NO Arabidopsis homologues	0	0
I	2	roots3hr6hr_8	M00119	-mryCACGTG---- / rrrmCACGTGkyyy	2.0e-08	7.65 / 9	T01566	Max-isoform3	NO Arabidopsis homologues	0	0
I	2	roots3hr6hr_8	M00119	-mryCACGTG---- / rrrmCACGTGkyyy	2.0e-08	7.65 / 9	T01567	Max-isoform1	NO Arabidopsis homologues	0	0
I	2	roots3hr6hr_8	M00119	-mryCACGTG---- / rrrmCACGTGkyyy	2.0e-08	7.65 / 9	T09499	Max protein	NO Arabidopsis homologues	0	0
I	2	roots3hr6hr_8	M00119	-mryCACGTG---- / rrrmCACGTGkyyy	2.0e-08	7.65 / 9	T09909	Max-isoform2	NO Arabidopsis homologues	0	0
I	2	roots3hr6hr_8	M00119	-mryCACGTG---- / rrrmCACGTGkyyy	2.0e-08	7.65 / 9	T16687	Max	NO Arabidopsis homologues	0	0
I	2	roots3hr6hr_8	M00119	-mryCACGTG---- / rrrmCACGTGkyyy	2.0e-08	7.65 / 9	T16688	Max	NO Arabidopsis homologues	0	0
I	2	roots3hr6hr_8	M00119	-mryCACGTG---- / rrrmCACGTGkyyy	2.0e-08	7.65 / 9	T16690	Max	NO Arabidopsis homologues	0	0
I	2	roots3hr6hr_8	M00371	--CACGTGryk / shsACGTsds-	2.1e-08	7.20 / 8	T09449	common plant regulatory factor 2	AT5G28770	8e-82	13 / 13
I	2	roots3hr6hr_8	M00371	--CACGTGryk / shsACGTsds-	2.1e-08	7.20 / 8	T09449	common plant regulatory factor 2	AT4G02640	9e-51	12 / 12
I	2	roots3hr6hr_8	M00371	--CACGTGryk / shsACGTsds-	2.1e-08	7.20 / 8	T09449	common plant regulatory factor 2	AT3G54620	3e-45	12 / 12
I	2	roots3hr6hr_8	M00371	--CACGTGryk / shsACGTsds-	2.1e-08	7.20 / 8	T09449	common plant regulatory factor 2	AT5G24800	3e-33	12 / 12
I	2	roots3hr6hr_8	M00371	--CACGTGryk / shsACGTsds-	2.1e-08	7.20 / 8	T09449	common plant regulatory factor 2	AT3G30530	2e-13	10 / 12
I	2	roots3hr6hr_8	M00371	--CACGTGryk / shsACGTsds-	2.1e-08	7.20 / 8	T09449	common plant regulatory factor 2	AT2G18160	2e-13	11 / 12
I	2	roots3hr6hr_8	M00371	--CACGTGryk / shsACGTsds-	2.1e-08	7.20 / 8	T09449	common plant regulatory factor 2	AT2G04038	3e-12	12 / 12
I	2	roots3hr6hr_8	M00371	--CACGTGryk / shsACGTsds-	2.1e-08	7.20 / 8	T09449	common plant regulatory factor 2	AT1G13600	7e-12	11 / 12
I	2	roots3hr6hr_8	M00371	--CACGTGryk / shsACGTsds-	2.1e-08	7.20 / 8	T09449	common plant regulatory factor 2	AT1G75390	1e-11	11 / 11
I	2	roots3hr6hr_8	M00371	--CACGTGryk / shsACGTsds-	2.1e-08	7.20 / 8	T09449	common plant regulatory factor 2	AT1G06070	7e-11	10 / 12
I	2	roots3hr6hr_8	M00303	-CACGTGryk / tCAyGTGAyw	2.4e-08	7.19 / 9	T00080	CB1	NO Arabidopsis homologues	0	0
I	2	roots3hr6hr_8	HY5	-CACGTGryk- / CCACGTGkCAT	2.7e-08	7.33 / 9	T10638	AT5G11260	AT5G11260	2e-115	6 / 6
I	2	roots3hr6hr_8	HY5	-CACGTGryk- / CCACGTGkCAT	2.7e-08	7.33 / 9	T10638	AT5G11260	AT3G17609	8e-32	6 / 6
I	2	roots3hr6hr_8	M01558	----mryCACGTG------- / gwkgmrTCACGTGAygmmbw	3.3e-08	7.90 / 9	T01605	SGC1	NO Arabidopsis homologues	0	0
I	2	roots3hr6hr_8	UP00324	----mryCACGTG------- / gwkgmrTCACGTGAygmmbw	3.3e-08	7.90 / 9	T01605	SGC1	NO Arabidopsis homologues	0	0
I	2	roots3hr6hr_8	MA0128.1	mryCACGTG- / --CCACGTsW	4.1e-08	6.64 / 7	T01098	EmBP-1b	AT4G36730	7e-27	11 / 13
I	2	roots3hr6hr_8	MA0128.1	mryCACGTG- / --CCACGTsW	4.1e-08	6.64 / 7	T01098	EmBP-1b	AT2G35530	6e-26	11 / 13
I	2	roots3hr6hr_8	MA0128.1	mryCACGTG- / --CCACGTsW	4.1e-08	6.64 / 7	T01098	EmBP-1b	AT1G32150	1e-25	12 / 13
I	2	roots3hr6hr_8	MA0128.1	mryCACGTG- / --CCACGTsW	4.1e-08	6.64 / 7	T01098	EmBP-1b	AT2G46270	6e-21	11 / 11
I	2	roots3hr6hr_8	MA0128.1	mryCACGTG- / --CCACGTsW	4.1e-08	6.64 / 7	T01098	EmBP-1b	AT4G01120	7e-18	11 / 11
I	2	roots3hr6hr_8	MAX_DBD_1	--------mryCACGTG / CACGTGsymamCACGTG	5.2e-08	7.70 / 9	MAX_DBD	MAD1_HUMAN	NO Arabidopsis homologues	0	0
I	2	roots3hr6hr_8	1a0a_AB	mryCACGTG / --CCmCGkG	5.7e-08	6.28 / 7	1a0a_A	PHO4_YEAST	NO Arabidopsis homologues	0	0
I	2	roots3hr6hr_8	M00615	-------CACGTGryk---- / mrmgtrhCACGTGdyackyk	1.6e-07	7.68 / 9	T00140	c-Myc 2	NO Arabidopsis homologues	0	0
I	2	roots3hr6hr_8	M00615	-------CACGTGryk---- / mrmgtrhCACGTGdyackyk	1.6e-07	7.68 / 9	T00141	c-Myc	NO Arabidopsis homologues	0	0
I	2	roots3hr6hr_8	M00615	-------CACGTGryk---- / mrmgtrhCACGTGdyackyk	1.6e-07	7.68 / 9	T00489	Max protein	NO Arabidopsis homologues	0	0
I	2	roots3hr6hr_8	M00615	-------CACGTGryk---- / mrmgtrhCACGTGdyackyk	1.6e-07	7.68 / 9	T00523	Max	NO Arabidopsis homologues	0	0
I	2	roots3hr6hr_8	M00615	-------CACGTGryk---- / mrmgtrhCACGTGdyackyk	1.6e-07	7.68 / 9	T01566	Max-isoform3	NO Arabidopsis homologues	0	0
I	2	roots3hr6hr_8	M00615	-------CACGTGryk---- / mrmgtrhCACGTGdyackyk	1.6e-07	7.68 / 9	T01567	Max-isoform1	NO Arabidopsis homologues	0	0
I	2	roots3hr6hr_8	M00615	-------CACGTGryk---- / mrmgtrhCACGTGdyackyk	1.6e-07	7.68 / 9	T03341	C-Myc 1	NO Arabidopsis homologues	0	0
I	2	roots3hr6hr_8	M00615	-------CACGTGryk---- / mrmgtrhCACGTGdyackyk	1.6e-07	7.68 / 9	T03427	c-Myc	NO Arabidopsis homologues	0	0
I	2	roots3hr6hr_8	M00615	-------CACGTGryk---- / mrmgtrhCACGTGdyackyk	1.6e-07	7.68 / 9	T03428	c-Myc	NO Arabidopsis homologues	0	0
I	2	roots3hr6hr_8	M00615	-------CACGTGryk---- / mrmgtrhCACGTGdyackyk	1.6e-07	7.68 / 9	T03430	c-Myc	NO Arabidopsis homologues	0	0
I	2	roots3hr6hr_8	M00615	-------CACGTGryk---- / mrmgtrhCACGTGdyackyk	1.6e-07	7.68 / 9	T03433	c-Myc	NO Arabidopsis homologues	0	0
I	2	roots3hr6hr_8	M00615	-------CACGTGryk---- / mrmgtrhCACGTGdyackyk	1.6e-07	7.68 / 9	T03450	c-Myc	NO Arabidopsis homologues	0	0
I	2	roots3hr6hr_8	M00615	-------CACGTGryk---- / mrmgtrhCACGTGdyackyk	1.6e-07	7.68 / 9	T03454	c-Myc	NO Arabidopsis homologues	0	0
I	2	roots3hr6hr_8	M00615	-------CACGTGryk---- / mrmgtrhCACGTGdyackyk	1.6e-07	7.68 / 9	T03455	c-Myc	NO Arabidopsis homologues	0	0
I	2	roots3hr6hr_8	M00615	-------CACGTGryk---- / mrmgtrhCACGTGdyackyk	1.6e-07	7.68 / 9	T03462	c-Myc	NO Arabidopsis homologues	0	0
I	2	roots3hr6hr_8	M00615	-------CACGTGryk---- / mrmgtrhCACGTGdyackyk	1.6e-07	7.68 / 9	T03532	c-Myc	NO Arabidopsis homologues	0	0
I	2	roots3hr6hr_8	M00615	-------CACGTGryk---- / mrmgtrhCACGTGdyackyk	1.6e-07	7.68 / 9	T03537	c-Myc	NO Arabidopsis homologues	0	0
I	2	roots3hr6hr_8	M00615	-------CACGTGryk---- / mrmgtrhCACGTGdyackyk	1.6e-07	7.68 / 9	T09007	c-Myc	NO Arabidopsis homologues	0	0
I	2	roots3hr6hr_8	M00615	-------CACGTGryk---- / mrmgtrhCACGTGdyackyk	1.6e-07	7.68 / 9	T09265	c-Myc	NO Arabidopsis homologues	0	0
I	2	roots3hr6hr_8	M00615	-------CACGTGryk---- / mrmgtrhCACGTGdyackyk	1.6e-07	7.68 / 9	T09499	Max protein	NO Arabidopsis homologues	0	0
I	2	roots3hr6hr_8	M00615	-------CACGTGryk---- / mrmgtrhCACGTGdyackyk	1.6e-07	7.68 / 9	T09909	Max-isoform2	NO Arabidopsis homologues	0	0
I	2	roots3hr6hr_8	M00615	-------CACGTGryk---- / mrmgtrhCACGTGdyackyk	1.6e-07	7.68 / 9	T14514	c-Myc I	NO Arabidopsis homologues	0	0
I	2	roots3hr6hr_8	M00615	-------CACGTGryk---- / mrmgtrhCACGTGdyackyk	1.6e-07	7.68 / 9	T16687	Max	NO Arabidopsis homologues	0	0
I	2	roots3hr6hr_8	M00615	-------CACGTGryk---- / mrmgtrhCACGTGdyackyk	1.6e-07	7.68 / 9	T16688	Max	NO Arabidopsis homologues	0	0
I	2	roots3hr6hr_8	M00615	-------CACGTGryk---- / mrmgtrhCACGTGdyackyk	1.6e-07	7.68 / 9	T16690	Max	NO Arabidopsis homologues	0	0
I	2	roots3hr6hr_8	M00615	-------CACGTGryk---- / mrmgtrhCACGTGdyackyk	1.6e-07	7.68 / 9	T17324	c-Myc	NO Arabidopsis homologues	0	0
I	2	roots3hr6hr_8	M00400	-------mryCACGTG--------- / hhkCryybgCCACGTGGCCvCGACA	1.7e-07	7.76 / 9	T13760	ABF1	AT1G49720	0	12 / 12
I	2	roots3hr6hr_8	M00400	-------mryCACGTG--------- / hhkCryybgCCACGTGGCCvCGACA	1.7e-07	7.76 / 9	T13760	ABF1	AT4G34000	3e-89	12 / 12
I	2	roots3hr6hr_8	M00400	-------mryCACGTG--------- / hhkCryybgCCACGTGGCCvCGACA	1.7e-07	7.76 / 9	T13760	ABF1	AT3G19290	2e-146	11 / 12
I	2	roots3hr6hr_8	M00400	-------mryCACGTG--------- / hhkCryybgCCACGTGGCCvCGACA	1.7e-07	7.76 / 9	T13760	ABF1	AT1G45249	3e-76	11 / 12
I	2	roots3hr6hr_8	M00400	-------mryCACGTG--------- / hhkCryybgCCACGTGGCCvCGACA	1.7e-07	7.76 / 9	T13760	ABF1	AT2G36270	1e-41	11 / 12
I	2	roots3hr6hr_8	M00400	-------mryCACGTG--------- / hhkCryybgCCACGTGGCCvCGACA	1.7e-07	7.76 / 9	T13760	ABF1	AT5G42910	2e-11	9 / 12
I	2	roots3hr6hr_8	M00400	-------mryCACGTG--------- / hhkCryybgCCACGTGGCCvCGACA	1.7e-07	7.76 / 9	T13760	ABF1	AT3G56850	5e-34	11 / 12
I	2	roots3hr6hr_8	M00400	-------mryCACGTG--------- / hhkCryybgCCACGTGGCCvCGACA	1.7e-07	7.76 / 9	T13760	ABF1	AT2G41070	3e-28	11 / 12
I	2	roots3hr6hr_8	M00400	-------mryCACGTG--------- / hhkCryybgCCACGTGGCCvCGACA	1.7e-07	7.76 / 9	T13760	ABF1	AT3G44460	2e-26	9 / 9
I	2	roots3hr6hr_8	M00400	-------mryCACGTG--------- / hhkCryybgCCACGTGGCCvCGACA	1.7e-07	7.76 / 9	T13760	ABF1	AT5G44080	1e-11	12 / 12
I	2	roots3hr6hr_8	M01954	CACGTGryk / CACGTGA--	2.0e-07	6.12 / 7	T01605	SGC1	NO Arabidopsis homologues	0	0
I	2	roots3hr6hr_8	MA0409.1	CACGTGryk / CACGTGA--	2.0e-07	6.12 / 7	T01605	SGC1	NO Arabidopsis homologues	0	0
I	2	roots3hr6hr_8	M01794	--CACGTGryk / aTCACGTGACh	2.2e-07	7.05 / 9	T18355	CBF1	NO Arabidopsis homologues	0	0
I	2	roots3hr6hr_8	M00122	----CACGTGryk- / wdryCAcgTGryhw	2.2e-07	7.33 / 9	T02378	B1 Factor	NO Arabidopsis homologues	0	0
I	2	roots3hr6hr_8	M00122	----CACGTGryk- / wdryCAcgTGryhw	2.2e-07	7.33 / 9	T08279	MLTF	NO Arabidopsis homologues	0	0
I	2	roots3hr6hr_8	M00122	----CACGTGryk- / wdryCAcgTGryhw	2.2e-07	7.33 / 9	T08280	Upstream Stimulatory Factor 1	NO Arabidopsis homologues	0	0
I	2	roots3hr6hr_8	M00122	----CACGTGryk- / wdryCAcgTGryhw	2.2e-07	7.33 / 9	T09188	eUSF (duck)	NO Arabidopsis homologues	0	0
I	2	roots3hr6hr_8	M00122	----CACGTGryk- / wdryCAcgTGryhw	2.2e-07	7.33 / 9	T09328	eUSF (duck)	NO Arabidopsis homologues	0	0
I	2	roots3hr6hr_8	M00122	----CACGTGryk- / wdryCAcgTGryhw	2.2e-07	7.33 / 9	T15656	Upstream Stimulatory Factor 1	NO Arabidopsis homologues	0	0
I	2	roots3hr6hr_8	BHLHE41_full	--CACGTGryk / rTCACGTGAc-	2.3e-07	6.89 / 8	T11134	basic helix-loop-helix domain containing, class B, 3	NO Arabidopsis homologues	0	0
I	2	roots3hr6hr_8	M01793	mryCACGTG--- / grTCACGTGmwh	3.4e-07	7.11 / 9	T00080	CB1	NO Arabidopsis homologues	0	0
I	2	roots3hr6hr_8	M00399	----------CACGTGryk----- / GtcgwsgKGACACGTGGCacgasr	4.6e-07	7.62 / 9	T13760	ABF1	AT1G49720	0	12 / 12
I	2	roots3hr6hr_8	M00399	----------CACGTGryk----- / GtcgwsgKGACACGTGGCacgasr	4.6e-07	7.62 / 9	T13760	ABF1	AT4G34000	3e-89	12 / 12
I	2	roots3hr6hr_8	M00399	----------CACGTGryk----- / GtcgwsgKGACACGTGGCacgasr	4.6e-07	7.62 / 9	T13760	ABF1	AT3G19290	2e-146	11 / 12
[truncated: 40,893 more rows]

## Sheet: Predictions(sites)
# footprintDB Arabidopsis predictions:	tested_sites.hbe1E-10int.regia.pred.cvs
query	Motif Accession	Alignment	Site E-value (STAMP)	Site Similarity	TF Accession	TF Name	Arabidopsis Homologue	Homologue E-value (BLASTP)	Interface Similarity
cis_11,GI,roots6hr_1	M01995	AACGTGGG / -ACGTGk-	4e-08	5.75 / 6	T09330	ABA INSENSITIVE 5	AT2G36270	0	9 / 9
cis_11,GI,roots6hr_1	M01995	AACGTGGG / -ACGTGk-	4e-08	5.75 / 6	T09330	ABA INSENSITIVE 5	AT1G49720	2e-51	9 / 9
cis_11,GI,roots6hr_1	M01995	AACGTGGG / -ACGTGk-	4e-08	5.75 / 6	T09330	ABA INSENSITIVE 5	AT3G56850	4e-26	9 / 9
cis_11,GI,roots6hr_1	M01995	AACGTGGG / -ACGTGk-	4e-08	5.75 / 6	T09330	ABA INSENSITIVE 5	AT2G41070	1e-19	9 / 9
cis_11,GI,roots6hr_1	M01995	AACGTGGG / -ACGTGk-	4e-08	5.75 / 6	T09330	ABA INSENSITIVE 5	AT3G19290	2e-25
cis_11,GI,roots6hr_1	M01995	AACGTGGG / -ACGTGk-	4e-08	5.75 / 6	T09330	ABA INSENSITIVE 5	AT5G42910	9e-13	9 / 9
cis_11,GI,roots6hr_1	M01995	AACGTGGG / -ACGTGk-	4e-08	5.75 / 6	T09330	ABA INSENSITIVE 5	AT5G44080	3e-19	9 / 9
cis_11,GI,roots6hr_1	M01995	AACGTGGG / -ACGTGk-	4e-08	5.75 / 6	T09330	ABA INSENSITIVE 5	AT1G03970	3e-15	9 / 9
cis_11,GI,roots6hr_1	M01995	AACGTGGG / -ACGTGk-	4e-08	5.75 / 6	T15775	ABI5	AT2G36270	2e-39	9 / 9
cis_11,GI,roots6hr_1	M01995	AACGTGGG / -ACGTGk-	4e-08	5.75 / 6	T15775	ABI5	AT1G49720	8e-38	9 / 9
cis_11,GI,roots6hr_1	M01995	AACGTGGG / -ACGTGk-	4e-08	5.75 / 6	T15775	ABI5	AT3G56850	3e-45	9 / 9
cis_11,GI,roots6hr_1	M01995	AACGTGGG / -ACGTGk-	4e-08	5.75 / 6	T15775	ABI5	AT2G41070	2e-43	9 / 9
cis_11,GI,roots6hr_1	M01995	AACGTGGG / -ACGTGk-	4e-08	5.75 / 6	T15775	ABI5	AT3G19290	3e-40	9 / 9
cis_11,GI,roots6hr_1	M01995	AACGTGGG / -ACGTGk-	4e-08	5.75 / 6	T15775	ABI5	AT5G42910	7e-34	9 / 9
cis_11,GI,roots6hr_1	M01995	AACGTGGG / -ACGTGk-	4e-08	5.75 / 6	T15775	ABI5	AT5G44080	5e-15	9 / 9
cis_11,GI,roots6hr_1	M01995	AACGTGGG / -ACGTGk-	4e-08	5.75 / 6	T15775	ABI5	AT1G03970	5e-14	9 / 9
cis_11,GI,roots6hr_1	M00055	---AACGTGGG- / bkrCACGTGgkr	1.5e-07	6.85 / 8	T01445	c-nmyc	NO TF sequence in database	-	-
cis_11,GI,roots6hr_1	M00055	---AACGTGGG- / bkrCACGTGgkr	1.5e-07	6.85 / 8	T02379	MYCN	NO TF sequence in database	-	-
cis_11,GI,roots6hr_1	M00055	---AACGTGGG- / bkrCACGTGgkr	1.5e-07	6.85 / 8	T02381	MYCN	NO Arabidopsis homologues	-	-
cis_11,GI,roots6hr_1	M00055	---AACGTGGG- / bkrCACGTGgkr	1.5e-07	6.85 / 8	T02382	N-Myc	NO Arabidopsis homologues	-	-
cis_11,GI,roots6hr_1	M00055	---AACGTGGG- / bkrCACGTGgkr	1.5e-07	6.85 / 8	T02383	N-Myc	NO Arabidopsis homologues	-	-
cis_11,GI,roots6hr_1	M00055	---AACGTGGG- / bkrCACGTGgkr	1.5e-07	6.85 / 8	T03442	N-Myc	NO TF sequence in database	-	-
cis_11,GI,roots6hr_1	M00055	---AACGTGGG- / bkrCACGTGgkr	1.5e-07	6.85 / 8	T09018	c-nmyc	NO Arabidopsis homologues	-	-
cis_11,GI,roots6hr_1	M00055	---AACGTGGG- / bkrCACGTGgkr	1.5e-07	6.85 / 8	T11409	N-Myc	NO Arabidopsis homologues	-	-
cis_11,GI,roots6hr_1	M00055	---AACGTGGG- / bkrCACGTGgkr	1.5e-07	6.85 / 8	T15206	MYCN	NO Arabidopsis homologues	-	-
cis_11,GI,roots6hr_1	M01585	--AACGTGGG / grCACGTGrs	3.2e-07	6.53 / 8	T06460	AT2G20180	NO TF sequence in database	-	-
cis_11,GI,roots6hr_1	M01585	--AACGTGGG / grCACGTGrs	3.2e-07	6.53 / 8	T13900	AT2G20180	AT2G20180	0	6 / 6
cis_11,GI,roots6hr_1	M01585	--AACGTGGG / grCACGTGrs	3.2e-07	6.53 / 8	T13900	AT2G20180	AT2G43010	1e-32	6 / 6
cis_11,GI,roots6hr_1	M01585	--AACGTGGG / grCACGTGrs	3.2e-07	6.53 / 8	T13900	AT2G20180	AT1G09530	3e-32	6 / 6
cis_11,GI,roots6hr_1	M01585	--AACGTGGG / grCACGTGrs	3.2e-07	6.53 / 8	T13900	AT2G20180	AT3G59060	2e-30	6 / 6
cis_11,GI,roots6hr_1	M01585	--AACGTGGG / grCACGTGrs	3.2e-07	6.53 / 8	T13900	AT2G20180	AT4G00050	9e-26	6 / 6
cis_11,GI,roots6hr_1	M01585	--AACGTGGG / grCACGTGrs	3.2e-07	6.53 / 8	T13900	AT2G20180	AT4G30980	3e-20	4 / 6
cis_11,GI,roots6hr_1	M01585	--AACGTGGG / grCACGTGrs	3.2e-07	6.53 / 8	T13900	AT2G20180	AT1G68920	5e-19	4 / 6
cis_11,GI,roots6hr_1	M01585	--AACGTGGG / grCACGTGrs	3.2e-07	6.53 / 8	T13900	AT2G20180	AT1G10120	1e-18	4 / 6
cis_11,GI,roots6hr_1	M01585	--AACGTGGG / grCACGTGrs	3.2e-07	6.53 / 8	T13900	AT2G20180	AT1G59640	2e-17	4 / 6
cis_11,GI,roots6hr_1	M01585	--AACGTGGG / grCACGTGrs	3.2e-07	6.53 / 8	T13900	AT2G20180	AT5G61270	3e-17	6 / 6
cis_11,GI,roots6hr_1	M01585	--AACGTGGG / grCACGTGrs	3.2e-07	6.53 / 8	T13900	AT2G20180	AT1G26260	4e-17	4 / 6
cis_11,GI,roots6hr_1	M01585	--AACGTGGG / grCACGTGrs	3.2e-07	6.53 / 8	T13900	AT2G20180	AT4G36540	2e-16	4 / 6
cis_11,GI,roots6hr_1	M01585	--AACGTGGG / grCACGTGrs	3.2e-07	6.53 / 8	T13900	AT2G20180	AT4G34530	7e-16	4 / 6
cis_11,GI,roots6hr_1	M01585	--AACGTGGG / grCACGTGrs	3.2e-07	6.53 / 8	T13900	AT2G20180	AT2G18300	1e-15	4 / 6
cis_11,GI,roots6hr_1	M01585	--AACGTGGG / grCACGTGrs	3.2e-07	6.53 / 8	T13900	AT2G20180	AT5G62610	3e-15	4 / 6
cis_11,GI,roots6hr_1	M01585	--AACGTGGG / grCACGTGrs	3.2e-07	6.53 / 8	T13900	AT2G20180	AT1G73830	7e-15	4 / 6
cis_11,GI,roots6hr_1	M01585	--AACGTGGG / grCACGTGrs	3.2e-07	6.53 / 8	T13900	AT2G20180	AT1G18400	1e-14	4 / 6
cis_11,GI,roots6hr_1	M01585	--AACGTGGG / grCACGTGrs	3.2e-07	6.53 / 8	T13900	AT2G20180	AT2G42300	2e-14	4 / 6
cis_11,GI,roots6hr_1	M01585	--AACGTGGG / grCACGTGrs	3.2e-07	6.53 / 8	T13900	AT2G20180	AT1G66470	1e-11	2 / 4
cis_11,GI,roots6hr_1	M01585	--AACGTGGG / grCACGTGrs	3.2e-07	6.53 / 8	T13900	AT2G20180	AT1G63650	3e-11	5 / 6
cis_11,GI,roots6hr_1	M01585	--AACGTGGG / grCACGTGrs	3.2e-07	6.53 / 8	T13900	AT2G20180	AT4G09180	3e-11	3 / 6
cis_11,GI,roots6hr_1	M01585	--AACGTGGG / grCACGTGrs	3.2e-07	6.53 / 8	T13900	AT2G20180	AT4G02590	4e-11	4 / 6
cis_11,GI,roots6hr_1	M01585	--AACGTGGG / grCACGTGrs	3.2e-07	6.53 / 8	T13900	AT2G20180	AT1G03040	4e-11	4 / 6
cis_11,GI,roots6hr_1	M01585	--AACGTGGG / grCACGTGrs	3.2e-07	6.53 / 8	T13900	AT2G20180	AT1G35460	4e-11	3 / 6
cis_11,GI,roots6hr_1	M01585	--AACGTGGG / grCACGTGrs	3.2e-07	6.53 / 8	T13900	AT2G20180	AT5G41315	1e-10	4 / 6
cis_11,GI,roots6hr_1	MA0093.1	AACGTGGG / CACGTGr-	5.6e-07	5.83 / 7	T09328	eUSF (duck)	NO Arabidopsis homologues	-	-
cis_11,GI,roots6hr_1	M01065	----AACGTGGG-- / kkctkACGTGKsvg	1.1e-06	6.69 / 8	T08158	ABZ1	AT3G62420	9e-39	10 / 11
cis_11,GI,roots6hr_1	M01065	----AACGTGGG-- / kkctkACGTGKsvg	1.1e-06	6.69 / 8	T08158	ABZ1	AT1G75390	7e-28	10 / 11
cis_11,GI,roots6hr_1	M01065	----AACGTGGG-- / kkctkACGTGKsvg	1.1e-06	6.69 / 8	T08158	ABZ1	AT4G34590	7e-28	9 / 11
cis_11,GI,roots6hr_1	M01065	----AACGTGGG-- / kkctkACGTGKsvg	1.1e-06	6.69 / 8	T08158	ABZ1	AT2G18160	7e-23	8 / 11
cis_11,GI,roots6hr_1	M01065	----AACGTGGG-- / kkctkACGTGKsvg	1.1e-06	6.69 / 8	T08158	ABZ1	AT1G13600	5e-16	8 / 11
cis_11,GI,roots6hr_1	M01065	----AACGTGGG-- / kkctkACGTGKsvg	1.1e-06	6.69 / 8	T08158	ABZ1	AT2G04038	1e-15	8 / 11
cis_11,GI,roots6hr_1	M01065	----AACGTGGG-- / kkctkACGTGKsvg	1.1e-06	6.69 / 8	T08158	ABZ1	AT5G15830	1e-14	9 / 11
cis_11,GI,roots6hr_1	M01065	----AACGTGGG-- / kkctkACGTGKsvg	1.1e-06	6.69 / 8	T08158	ABZ1	AT5G49450	3e-14	8 / 11
cis_11,GI,roots6hr_1	M01065	----AACGTGGG-- / kkctkACGTGKsvg	1.1e-06	6.69 / 8	T08158	ABZ1	AT1G68880	1e-13	7 / 9
cis_11,GI,roots6hr_1	M01065	----AACGTGGG-- / kkctkACGTGKsvg	1.1e-06	6.69 / 8	T08158	ABZ1	AT3G30530	2e-13	8 / 11
cis_11,GI,roots6hr_1	M01065	----AACGTGGG-- / kkctkACGTGKsvg	1.1e-06	6.69 / 8	T08158	ABZ1	AT5G38800	3e-11	8 / 11
cis_11,GI,roots6hr_1	M01065	----AACGTGGG-- / kkctkACGTGKsvg	1.1e-06	6.69 / 8	T08158	ABZ1	AT5G24800	1e-10	7 / 11
cis_11,GI,roots6hr_1	1a1j_A	-CCCACGTT / gCCCaCGC-	1.2e-06	6.00 / 7	1a1j_A	Early growth response protein 1	NO Arabidopsis homologues	-	-
cis_11,GI,roots6hr_1	1a1i_A	-CCCACGTT / GCCCACGC-	1.2e-06	6.00 / 7	1a1i_A	Early growth response protein 1	NO Arabidopsis homologues	-	-
cis_11,GI,roots6hr_1	MA0128.1	-AACGTGGG / WsACGTGG-	1.2e-06	5.99 / 7	T01098	EmBP-1b	AT4G36730	2e-28	10 / 12
cis_11,GI,roots6hr_1	MA0128.1	-AACGTGGG / WsACGTGG-	1.2e-06	5.99 / 7	T01098	EmBP-1b	AT2G35530	2e-27	10 / 12
cis_11,GI,roots6hr_1	MA0128.1	-AACGTGGG / WsACGTGG-	1.2e-06	5.99 / 7	T01098	EmBP-1b	AT2G46270	2e-22	10 / 10
cis_11,GI,roots6hr_1	MA0128.1	-AACGTGGG / WsACGTGG-	1.2e-06	5.99 / 7	T01098	EmBP-1b	AT4G01120	2e-19	10 / 10
cis_11,GI,roots6hr_1	MA0128.1	-AACGTGGG / WsACGTGG-	1.2e-06	5.99 / 7	T01098	EmBP-1b	AT1G75390	2e-11	10 / 10
cis_11,GI,roots6hr_1	M00483	-AACGTGGG / TGACGTGG-	1.3e-06	5.99 / 7	T04742	activating transcription factor 6	NO TF sequence in database	-	-
cis_11,GI,roots6hr_1	M00483	-AACGTGGG / TGACGTGG-	1.3e-06	5.99 / 7	T08702	activating transcription factor 6	NO TF sequence in database	-	-
cis_11,GI,roots6hr_1	M00483	-AACGTGGG / TGACGTGG-	1.3e-06	5.99 / 7	T09623	activating transcription factor 6	NO Arabidopsis homologues	-	-
cis_11,GI,roots6hr_1	1a1g_A	-CCCACGTT / GCCCaCGC-	1.4e-06	5.97 / 7	1a1f_A	Early growth response protein 1	NO Arabidopsis homologues	-	-
cis_11,GI,roots6hr_1	1hlo_AB	-AACGTGGG / cCACGTGG-	1.4e-06	5.97 / 7	1hlo_A	bHLHd4	NO Arabidopsis homologues	-	-
cis_11,GI,roots6hr_1	1hlo_AB	-AACGTGGG / cCACGTGG-	1.4e-06	5.97 / 7	1hlo_B	bHLHd4	NO Arabidopsis homologues	-	-
cis_11,GI,roots6hr_1	1jk2_A	-CCCACGTT / GCCCaCGC-	1.4e-06	5.97 / 7	1jk1_A	Early growth response protein 1	NO Arabidopsis homologues	-	-
cis_11,GI,roots6hr_1	1a1l_A	AACGTGGG- / -GCGtGGGC	1.6e-06	5.95 / 7	1a1l_A	Early growth response protein 1	NO Arabidopsis homologues	-	-
cis_11,GI,roots6hr_1	1a0a_B	CCCACGTT / -CCAcg--	1.7e-06	5.00 / 5	1a0a_A	PHO4_YEAST	NO Arabidopsis homologues	-	-
cis_11,GI,roots6hr_1	M00653	CCCACGTT / --SACGT-	3.2e-06	4.92 / 5	T02999	OBF1	AT3G62420	9e-34	9 / 10
cis_11,GI,roots6hr_1	M00653	CCCACGTT / --SACGT-	3.2e-06	4.92 / 5	T02999	OBF1	AT1G75390	8e-25	10 / 10
cis_11,GI,roots6hr_1	M00653	CCCACGTT / --SACGT-	3.2e-06	4.92 / 5	T02999	OBF1	AT2G18160	2e-20	9 / 10
cis_11,GI,roots6hr_1	M00653	CCCACGTT / --SACGT-	3.2e-06	4.92 / 5	T02999	OBF1	AT4G34590	4e-19	9 / 10
cis_11,GI,roots6hr_1	M00653	CCCACGTT / --SACGT-	3.2e-06	4.92 / 5	T02999	OBF1	AT3G30530	6e-15	9 / 10
cis_11,GI,roots6hr_1	M00653	CCCACGTT / --SACGT-	3.2e-06	4.92 / 5	T02999	OBF1	AT5G15830	2e-14	9 / 10
cis_11,GI,roots6hr_1	M00653	CCCACGTT / --SACGT-	3.2e-06	4.92 / 5	T02999	OBF1	AT2G04038	3e-13	9 / 10
cis_11,GI,roots6hr_1	M00653	CCCACGTT / --SACGT-	3.2e-06	4.92 / 5	T02999	OBF1	AT3G49760	5e-13	10 / 10
cis_11,GI,roots6hr_1	M00653	CCCACGTT / --SACGT-	3.2e-06	4.92 / 5	T02999	OBF1	AT5G38800	7e-13	10 / 10
cis_11,GI,roots6hr_1	M00653	CCCACGTT / --SACGT-	3.2e-06	4.92 / 5	T02999	OBF1	AT1G13600	1e-12	9 / 10
cis_11,GI,roots6hr_1	M00653	CCCACGTT / --SACGT-	3.2e-06	4.92 / 5	T02999	OBF1	AT2G35530	2e-12	10 / 10
cis_11,GI,roots6hr_1	M00653	CCCACGTT / --SACGT-	3.2e-06	4.92 / 5	T02999	OBF1	AT5G49450	2e-12	10 / 10
cis_11,GI,roots6hr_1	M00653	CCCACGTT / --SACGT-	3.2e-06	4.92 / 5	T02999	OBF1	AT4G37730	9e-12	9 / 10
cis_11,GI,roots6hr_1	M00653	CCCACGTT / --SACGT-	3.2e-06	4.92 / 5	T02999	OBF1	AT1G68880	2e-11	10 / 10
cis_11,GI,roots6hr_1	M00653	CCCACGTT / --SACGT-	3.2e-06	4.92 / 5	T02999	OBF1	AT5G60830	5e-11	9 / 10
cis_11,GI,roots6hr_1	M00217	-AACGTGGG / rCACGTGr-	4.1e-06	5.82 / 7	T00870	MLTF	NO TF sequence in database	-	-
cis_11,GI,roots6hr_1	M00217	-AACGTGGG / rCACGTGr-	4.1e-06	5.82 / 7	T00872	gamma-factor	NO TF sequence in database	-	-
cis_11,GI,roots6hr_1	M00217	-AACGTGGG / rCACGTGr-	4.1e-06	5.82 / 7	T00874	eUSF (duck)	NO TF sequence in database	-	-
cis_11,GI,roots6hr_1	M00217	-AACGTGGG / rCACGTGr-	4.1e-06	5.82 / 7	T00875	MLTF	NO TF sequence in database	-	-
cis_11,GI,roots6hr_1	M00217	-AACGTGGG / rCACGTGr-	4.1e-06	5.82 / 7	T00876	eUSF	NO TF sequence in database	-	-
cis_11,GI,roots6hr_1	M00217	-AACGTGGG / rCACGTGr-	4.1e-06	5.82 / 7	T00877	eUSF (duck)	NO TF sequence in database	-	-
cis_11,GI,roots6hr_1	M00217	-AACGTGGG / rCACGTGr-	4.1e-06	5.82 / 7	T02378	B1 Factor	NO Arabidopsis homologues	-	-
cis_11,GI,roots6hr_1	M00217	-AACGTGGG / rCACGTGr-	4.1e-06	5.82 / 7	T08279	MLTF	NO Arabidopsis homologues	-	-
cis_11,GI,roots6hr_1	M00217	-AACGTGGG / rCACGTGr-	4.1e-06	5.82 / 7	T08280	Upstream Stimulatory Factor 1	NO Arabidopsis homologues	-	-
cis_11,GI,roots6hr_1	M00217	-AACGTGGG / rCACGTGr-	4.1e-06	5.82 / 7	T08329	usf1	NO TF sequence in database	-	-
cis_11,GI,roots6hr_1	M00217	-AACGTGGG / rCACGTGr-	4.1e-06	5.82 / 7	T09188	eUSF (duck)	NO Arabidopsis homologues	-	-
cis_11,GI,roots6hr_1	M00217	-AACGTGGG / rCACGTGr-	4.1e-06	5.82 / 7	T09328	eUSF (duck)	NO Arabidopsis homologues	-	-
cis_11,GI,roots6hr_1	M00217	-AACGTGGG / rCACGTGr-	4.1e-06	5.82 / 7	T15479	Upstream Stimulatory Factor 1	NO TF sequence in database	-	-
cis_11,GI,roots6hr_1	M00217	-AACGTGGG / rCACGTGr-	4.1e-06	5.82 / 7	T15656	Upstream Stimulatory Factor 1	NO Arabidopsis homologues	-	-
cis_11,GI,roots6hr_1	M00217	-AACGTGGG / rCACGTGr-	4.1e-06	5.82 / 7	T15657	Upstream Stimulatory Factor 1	NO TF sequence in database	-	-
cis_11,GI,roots6hr_1	M00217	-AACGTGGG / rCACGTGr-	4.1e-06	5.82 / 7	T17657	Upstream Stimulatory Factor 1	NO TF sequence in database	-	-
cis_11,GI,roots6hr_1	1a1h_A	--CCCACGTT / TGCCCaCGC-	4.8e-06	6.00 / 7	1a1h_A	Early growth response protein 1	NO Arabidopsis homologues	-	-
cis_11,GI,roots6hr_1	M01838	-CCCACGTT / KGCCACGTv	5.2e-06	5.99 / 8	T01078	AT4G36730	AT4G36730	0	10 / 10
cis_11,GI,roots6hr_1	M01838	-CCCACGTT / KGCCACGTv	5.2e-06	5.99 / 8	T01078	AT4G36730	AT2G35530	6e-53	10 / 10
cis_11,GI,roots6hr_1	M01838	-CCCACGTT / KGCCACGTv	5.2e-06	5.99 / 8	T01078	AT4G36730	AT2G46270	6e-44	10 / 10
cis_11,GI,roots6hr_1	M01838	-CCCACGTT / KGCCACGTv	5.2e-06	5.99 / 8	T01078	AT4G36730	AT4G01120	4e-36	10 / 10
cis_11,GI,roots6hr_1	M01838	-CCCACGTT / KGCCACGTv	5.2e-06	5.99 / 8	T01078	AT4G36730	AT3G30530	7e-11	9 / 10
cis_11,GI,roots6hr_1	M01838	-CCCACGTT / KGCCACGTv	5.2e-06	5.99 / 8	T01078	AT4G36730	AT2G04038	8e-11	9 / 10
cis_11,GI,roots6hr_1	M01838	-CCCACGTT / KGCCACGTv	5.2e-06	5.99 / 8	T01078	AT4G36730	AT5G15830	1e-10	9 / 10
cis_11,GI,roots6hr_1	M01838	-CCCACGTT / KGCCACGTv	5.2e-06	5.99 / 8	T15670	AT4G36730	NO TF sequence in database	-	-
cis_11,GI,roots6hr_1	ABF1	-AACGTGGG / ACACGTGGC	5.4e-06	5.98 / 8	ABF1	ABF1	AT1G49720	0	11 / 11
cis_11,GI,roots6hr_1	ABF1	-AACGTGGG / ACACGTGGC	5.4e-06	5.98 / 8	ABF1	ABF1	AT3G19290	6e-143	10 / 11
cis_11,GI,roots6hr_1	ABF1	-AACGTGGG / ACACGTGGC	5.4e-06	5.98 / 8	ABF1	ABF1	AT2G36270	8e-41	10 / 11
cis_11,GI,roots6hr_1	ABF1	-AACGTGGG / ACACGTGGC	5.4e-06	5.98 / 8	ABF1	ABF1	AT3G56850	2e-34	8 / 8
cis_11,GI,roots6hr_1	ABF1	-AACGTGGG / ACACGTGGC	5.4e-06	5.98 / 8	ABF1	ABF1	AT2G41070	1e-28	10 / 11
cis_11,GI,roots6hr_1	ABF1	-AACGTGGG / ACACGTGGC	5.4e-06	5.98 / 8	ABF1	ABF1	AT5G44080	5e-13	11 / 11
cis_11,GI,roots6hr_1	ABF1	-AACGTGGG / ACACGTGGC	5.4e-06	5.98 / 8	ABF1	ABF1	AT5G42910	2e-12	8 / 11
cis_11,GI,roots6hr_1	ABF1	-AACGTGGG / ACACGTGGC	5.4e-06	5.98 / 8	ABF1	ABF1	AT1G03970	1e-11	9 / 10
cis_11,GI,roots6hr_1	GLIS1_DBD	------CCCACGTT-- / mGACCCCCCACGWwGc	6.7e-06	6.53 / 8	GLIS1_DBD	GLI-similar 1	NO Arabidopsis homologues	-	-
cis_11,GI,roots6hr_1	M00799	AACGTGGG / CACGTGs-	7.6e-06	5.48 / 7	T00140	c-Myc 2	NO Arabidopsis homologues	-	-
cis_11,GI,roots6hr_1	M00799	AACGTGGG / CACGTGs-	7.6e-06	5.48 / 7	T00141	c-Myc	NO Arabidopsis homologues	-	-
cis_11,GI,roots6hr_1	M00799	AACGTGGG / CACGTGs-	7.6e-06	5.48 / 7	T00142	c-Myc	NO TF sequence in database	-	-
cis_11,GI,roots6hr_1	M00799	AACGTGGG / CACGTGs-	7.6e-06	5.48 / 7	T00143	c-Myc	NO TF sequence in database	-	-
cis_11,GI,roots6hr_1	M00799	AACGTGGG / CACGTGs-	7.6e-06	5.48 / 7	T00489	Max protein	NO Arabidopsis homologues	-	-
cis_11,GI,roots6hr_1	M00799	AACGTGGG / CACGTGs-	7.6e-06	5.48 / 7	T00523	Max	NO Arabidopsis homologues	-	-
cis_11,GI,roots6hr_1	M00799	AACGTGGG / CACGTGs-	7.6e-06	5.48 / 7	T01566	Max-isoform3	NO Arabidopsis homologues	-	-
cis_11,GI,roots6hr_1	M00799	AACGTGGG / CACGTGs-	7.6e-06	5.48 / 7	T01567	Max-isoform1	NO Arabidopsis homologues	-	-
cis_11,GI,roots6hr_1	M00799	AACGTGGG / CACGTGs-	7.6e-06	5.48 / 7	T03341	C-Myc 1	NO Arabidopsis homologues	-	-
cis_11,GI,roots6hr_1	M00799	AACGTGGG / CACGTGs-	7.6e-06	5.48 / 7	T03427	c-Myc	NO Arabidopsis homologues	-	-
cis_11,GI,roots6hr_1	M00799	AACGTGGG / CACGTGs-	7.6e-06	5.48 / 7	T03428	c-Myc	NO Arabidopsis homologues	-	-
cis_11,GI,roots6hr_1	M00799	AACGTGGG / CACGTGs-	7.6e-06	5.48 / 7	T03430	c-Myc	NO Arabidopsis homologues	-	-
cis_11,GI,roots6hr_1	M00799	AACGTGGG / CACGTGs-	7.6e-06	5.48 / 7	T03432	c-Myc	NO TF sequence in database	-	-
cis_11,GI,roots6hr_1	M00799	AACGTGGG / CACGTGs-	7.6e-06	5.48 / 7	T03433	c-Myc	NO Arabidopsis homologues	-	-
cis_11,GI,roots6hr_1	M00799	AACGTGGG / CACGTGs-	7.6e-06	5.48 / 7	T03450	c-Myc	NO Arabidopsis homologues	-	-
cis_11,GI,roots6hr_1	M00799	AACGTGGG / CACGTGs-	7.6e-06	5.48 / 7	T03454	c-Myc	NO Arabidopsis homologues	-	-
cis_11,GI,roots6hr_1	M00799	AACGTGGG / CACGTGs-	7.6e-06	5.48 / 7	T03455	c-Myc	NO Arabidopsis homologues	-	-
cis_11,GI,roots6hr_1	M00799	AACGTGGG / CACGTGs-	7.6e-06	5.48 / 7	T03462	c-Myc	NO Arabidopsis homologues	-	-
cis_11,GI,roots6hr_1	M00799	AACGTGGG / CACGTGs-	7.6e-06	5.48 / 7	T03464	c-Myc I	NO TF sequence in database	-	-
cis_11,GI,roots6hr_1	M00799	AACGTGGG / CACGTGs-	7.6e-06	5.48 / 7	T03466	c-Myc	NO TF sequence in database	-	-
cis_11,GI,roots6hr_1	M00799	AACGTGGG / CACGTGs-	7.6e-06	5.48 / 7	T03532	c-Myc	NO Arabidopsis homologues	-	-
cis_11,GI,roots6hr_1	M00799	AACGTGGG / CACGTGs-	7.6e-06	5.48 / 7	T03537	c-Myc	NO Arabidopsis homologues	-	-
cis_11,GI,roots6hr_1	M00799	AACGTGGG / CACGTGs-	7.6e-06	5.48 / 7	T03552	Max	NO TF sequence in database	-	-
cis_11,GI,roots6hr_1	M00799	AACGTGGG / CACGTGs-	7.6e-06	5.48 / 7	T03570	Max	NO TF sequence in database	-	-
cis_11,GI,roots6hr_1	M00799	AACGTGGG / CACGTGs-	7.6e-06	5.48 / 7	T03595	Max	NO TF sequence in database	-	-
cis_11,GI,roots6hr_1	M00799	AACGTGGG / CACGTGs-	7.6e-06	5.48 / 7	T03596	Max	NO TF sequence in database	-	-
cis_11,GI,roots6hr_1	M00799	AACGTGGG / CACGTGs-	7.6e-06	5.48 / 7	T05056	Max	NO TF sequence in database	-	-
cis_11,GI,roots6hr_1	M00799	AACGTGGG / CACGTGs-	7.6e-06	5.48 / 7	T09007	c-Myc	NO Arabidopsis homologues	-	-
cis_11,GI,roots6hr_1	M00799	AACGTGGG / CACGTGs-	7.6e-06	5.48 / 7	T09085	Max	NO TF sequence in database	-	-
cis_11,GI,roots6hr_1	M00799	AACGTGGG / CACGTGs-	7.6e-06	5.48 / 7	T09265	c-Myc	NO Arabidopsis homologues	-	-
cis_11,GI,roots6hr_1	M00799	AACGTGGG / CACGTGs-	7.6e-06	5.48 / 7	T09499	Max protein	NO Arabidopsis homologues	-	-
cis_11,GI,roots6hr_1	M00799	AACGTGGG / CACGTGs-	7.6e-06	5.48 / 7	T09909	Max-isoform2	NO Arabidopsis homologues	-	-
cis_11,GI,roots6hr_1	M00799	AACGTGGG / CACGTGs-	7.6e-06	5.48 / 7	T09998	c-Myc	NO TF sequence in database	-	-
cis_11,GI,roots6hr_1	M00799	AACGTGGG / CACGTGs-	7.6e-06	5.48 / 7	T14435	c-Myc	NO TF sequence in database	-	-
cis_11,GI,roots6hr_1	M00799	AACGTGGG / CACGTGs-	7.6e-06	5.48 / 7	T14514	c-Myc I	NO Arabidopsis homologues	-	-
cis_11,GI,roots6hr_1	M00799	AACGTGGG / CACGTGs-	7.6e-06	5.48 / 7	T16608	Max	NO TF sequence in database	-	-
cis_11,GI,roots6hr_1	M00799	AACGTGGG / CACGTGs-	7.6e-06	5.48 / 7	T16609	Max	NO TF sequence in database	-	-
cis_11,GI,roots6hr_1	M00799	AACGTGGG / CACGTGs-	7.6e-06	5.48 / 7	T16687	Max	NO Arabidopsis homologues	-	-
cis_11,GI,roots6hr_1	M00799	AACGTGGG / CACGTGs-	7.6e-06	5.48 / 7	T16688	Max	NO Arabidopsis homologues	-	-
cis_11,GI,roots6hr_1	M00799	AACGTGGG / CACGTGs-	7.6e-06	5.48 / 7	T16690	Max	NO Arabidopsis homologues	-	-
cis_11,GI,roots6hr_1	M00799	AACGTGGG / CACGTGs-	7.6e-06	5.48 / 7	T17324	c-Myc	NO Arabidopsis homologues	-	-
cis_11,GI,roots6hr_1	M00997	-CCCACGTT---- / sccCAmGTGAagg	7.7e-06	6.35 / 8	T02327	basic helix-loop-helix domain containing, class B2	NO TF sequence in database	-	-
cis_11,GI,roots6hr_1	M00997	-CCCACGTT---- / sccCAmGTGAagg	7.7e-06	6.35 / 8	T05838	basic helix-loop-helix domain containing, class B, 2	NO TF sequence in database	-	-
cis_11,GI,roots6hr_1	M00997	-CCCACGTT---- / sccCAmGTGAagg	7.7e-06	6.35 / 8	T05839	basic helix-loop-helix domain containing, class B, 3	NO TF sequence in database	-	-
cis_11,GI,roots6hr_1	M00997	-CCCACGTT---- / sccCAmGTGAagg	7.7e-06	6.35 / 8	T05845	basic helix-loop-helix domain containing, class B3	NO TF sequence in database	-	-
cis_11,GI,roots6hr_1	M00997	-CCCACGTT---- / sccCAmGTGAagg	7.7e-06	6.35 / 8	T05848	basic helix-loop-helix domain containing, class B2	NO TF sequence in database	-	-
cis_11,GI,roots6hr_1	M00997	-CCCACGTT---- / sccCAmGTGAagg	7.7e-06	6.35 / 8	T05851	basic helix-loop-helix domain containing, class B3	NO TF sequence in database	-	-
cis_11,GI,roots6hr_1	M00997	-CCCACGTT---- / sccCAmGTGAagg	7.7e-06	6.35 / 8	T09050	basic helix-loop-helix domain containing, class B2	NO Arabidopsis homologues	-	-
cis_11,GI,roots6hr_1	M00997	-CCCACGTT---- / sccCAmGTGAagg	7.7e-06	6.35 / 8	T11134	basic helix-loop-helix domain containing, class B, 3	NO Arabidopsis homologues	-	-
cis_11,GI,roots6hr_1	M00997	-CCCACGTT---- / sccCAmGTGAagg	7.7e-06	6.35 / 8	T11136	basic helix-loop-helix domain containing, class B3	NO Arabidopsis homologues	-	-
cis_11,GI,roots6hr_1	M00997	-CCCACGTT---- / sccCAmGTGAagg	7.7e-06	6.35 / 8	T11200	basic helix-loop-helix domain containing, class B, 2	NO Arabidopsis homologues	-	-
cis_11,GI,roots6hr_1	M00997	-CCCACGTT---- / sccCAmGTGAagg	7.7e-06	6.35 / 8	T11232	basic helix-loop-helix domain containing, class B3	NO Arabidopsis homologues	-	-
cis_11,GI,roots6hr_1	M00997	-CCCACGTT---- / sccCAmGTGAagg	7.7e-06	6.35 / 8	T16138	basic helix-loop-helix domain containing, class B2	NO TF sequence in database	-	-
cis_11,GI,roots6hr_1	M00997	-CCCACGTT---- / sccCAmGTGAagg	7.7e-06	6.35 / 8	T17710	DEC2	NO TF sequence in database	-	-
cis_11,GI,roots6hr_1	M00997	-CCCACGTT---- / sccCAmGTGAagg	7.7e-06	6.35 / 8	T22036	basic helix-loop-helix domain containing, class B2	NO Arabidopsis homologues	-	-
cis_11,GI,roots6hr_1	M02259/MA0104.2	CCCACGTT-- / msCACGTGGc	9.6e-06	6.04 / 8	T01445	c-nmyc	NO TF sequence in database	-	-
cis_11,GI,roots6hr_1	M02259/MA0104.2	CCCACGTT-- / msCACGTGGc	9.6e-06	6.04 / 8	T09018	c-nmyc	NO Arabidopsis homologues	-	-
cis_11,GI,roots6hr_1	M02259/MA0104.2	CCCACGTT-- / msCACGTGGc	9.6e-06	6.04 / 8	P03966	MYCN_MOUSE	NO Arabidopsis homologues	-	-
cis_11,GI,roots6hr_1	M00435/PIF3(2)	-----AACGTGGG---- / rdrvCCACGTGGvmvsy	1.2e-05	6.49 / 8	T04492	AT1G09530	NO TF sequence in database	-	-
cis_11,GI,roots6hr_1	M00435/PIF3(2)	-----AACGTGGG---- / rdrvCCACGTGGvmvsy	1.2e-05	6.49 / 8	T09089	AT1G09530	AT1G09530	0	7 / 7
cis_11,GI,roots6hr_1	M00435/PIF3(2)	-----AACGTGGG---- / rdrvCCACGTGGvmvsy	1.2e-05	6.49 / 8	T09089	AT1G09530	AT2G20180	1e-31	7 / 7
cis_11,GI,roots6hr_1	M00435/PIF3(2)	-----AACGTGGG---- / rdrvCCACGTGGvmvsy	1.2e-05	6.49 / 8	T09089	AT1G09530	AT3G59060	3e-25	7 / 7
cis_11,GI,roots6hr_1	M00435/PIF3(2)	-----AACGTGGG---- / rdrvCCACGTGGvmvsy	1.2e-05	6.49 / 8	T09089	AT1G09530	AT4G00050	1e-24	7 / 7
cis_11,GI,roots6hr_1	M00435/PIF3(2)	-----AACGTGGG---- / rdrvCCACGTGGvmvsy	1.2e-05	6.49 / 8	T09089	AT1G09530	AT2G43010	3e-22	7 / 7
cis_11,GI,roots6hr_1	M00435/PIF3(2)	-----AACGTGGG---- / rdrvCCACGTGGvmvsy	1.2e-05	6.49 / 8	T09089	AT1G09530	AT4G30980	2e-20	5 / 7
cis_11,GI,roots6hr_1	M00435/PIF3(2)	-----AACGTGGG---- / rdrvCCACGTGGvmvsy	1.2e-05	6.49 / 8	T09089	AT1G09530	AT5G61270	3e-18	7 / 7
cis_11,GI,roots6hr_1	M00435/PIF3(2)	-----AACGTGGG---- / rdrvCCACGTGGvmvsy	1.2e-05	6.49 / 8	T09089	AT1G09530	AT1G10120	9e-18	5 / 7
cis_11,GI,roots6hr_1	M00435/PIF3(2)	-----AACGTGGG---- / rdrvCCACGTGGvmvsy	1.2e-05	6.49 / 8	T09089	AT1G09530	AT1G59640	2e-17	5 / 7
cis_11,GI,roots6hr_1	M00435/PIF3(2)	-----AACGTGGG---- / rdrvCCACGTGGvmvsy	1.2e-05	6.49 / 8	T09089	AT1G09530	AT5G62610	7e-17	5 / 7
cis_11,GI,roots6hr_1	M00435/PIF3(2)	-----AACGTGGG---- / rdrvCCACGTGGvmvsy	1.2e-05	6.49 / 8	T09089	AT1G09530	AT1G68920	4e-16	5 / 7
cis_11,GI,roots6hr_1	M00435/PIF3(2)	-----AACGTGGG---- / rdrvCCACGTGGvmvsy	1.2e-05	6.49 / 8	T09089	AT1G09530	AT4G36540	9e-16	5 / 7
cis_11,GI,roots6hr_1	M00435/PIF3(2)	-----AACGTGGG---- / rdrvCCACGTGGvmvsy	1.2e-05	6.49 / 8	T09089	AT1G09530	AT2G18300	1e-15	5 / 7
cis_11,GI,roots6hr_1	M00435/PIF3(2)	-----AACGTGGG---- / rdrvCCACGTGGvmvsy	1.2e-05	6.49 / 8	T09089	AT1G09530	AT1G73830	4e-15	5 / 7
cis_11,GI,roots6hr_1	M00435/PIF3(2)	-----AACGTGGG---- / rdrvCCACGTGGvmvsy	1.2e-05	6.49 / 8	T09089	AT1G09530	AT1G18400	5e-15	5 / 7
cis_11,GI,roots6hr_1	M00435/PIF3(2)	-----AACGTGGG---- / rdrvCCACGTGGvmvsy	1.2e-05	6.49 / 8	T09089	AT1G09530	AT1G26260	5e-15	5 / 7
cis_11,GI,roots6hr_1	M00435/PIF3(2)	-----AACGTGGG---- / rdrvCCACGTGGvmvsy	1.2e-05	6.49 / 8	T09089	AT1G09530	AT4G34530	9e-15	5 / 7
cis_11,GI,roots6hr_1	M00435/PIF3(2)	-----AACGTGGG---- / rdrvCCACGTGGvmvsy	1.2e-05	6.49 / 8	T09089	AT1G09530	AT2G42300	2e-13	5 / 7
cis_11,GI,roots6hr_1	M00435/PIF3(2)	-----AACGTGGG---- / rdrvCCACGTGGvmvsy	1.2e-05	6.49 / 8	T09089	AT1G09530	AT1G66470	1e-12	3 / 5
cis_11,GI,roots6hr_1	M00435/PIF3(2)	-----AACGTGGG---- / rdrvCCACGTGGvmvsy	1.2e-05	6.49 / 8	T09089	AT1G09530	AT4G02590	1e-11	4 / 7
cis_11,GI,roots6hr_1	M00435/PIF3(2)	-----AACGTGGG---- / rdrvCCACGTGGvmvsy	1.2e-05	6.49 / 8	T09089	AT1G09530	AT1G63650	1e-11	6 / 7
cis_11,GI,roots6hr_1	M00435/PIF3(2)	-----AACGTGGG---- / rdrvCCACGTGGvmvsy	1.2e-05	6.49 / 8	T09089	AT1G09530	AT1G03040	1e-11	4 / 7
cis_11,GI,roots6hr_1	M00435/PIF3(2)	-----AACGTGGG---- / rdrvCCACGTGGvmvsy	1.2e-05	6.49 / 8	T09089	AT1G09530	AT2G28160	2e-11	5 / 7
cis_11,GI,roots6hr_1	M00435/PIF3(2)	-----AACGTGGG---- / rdrvCCACGTGGvmvsy	1.2e-05	6.49 / 8	T09089	AT1G09530	AT4G09180	2e-11	4 / 7
cis_11,GI,roots6hr_1	M00435/PIF3(2)	-----AACGTGGG---- / rdrvCCACGTGGvmvsy	1.2e-05	6.49 / 8	T09089	AT1G09530	AT1G35460	3e-11	4 / 7
cis_11,GI,roots6hr_1	M00435/PIF3(2)	-----AACGTGGG---- / rdrvCCACGTGGvmvsy	1.2e-05	6.49 / 8	T09089	AT1G09530	AT5G41315	5e-11	4 / 7
cis_11,GI,roots6hr_1	M00435/PIF3(2)	-----AACGTGGG---- / rdrvCCACGTGGvmvsy	1.2e-05	6.49 / 8	T09089	AT1G09530	AT2G42280	7e-11	4 / 7
cis_11,GI,roots6hr_1	M00435/PIF3(2)	-----AACGTGGG---- / rdrvCCACGTGGvmvsy	1.2e-05	6.49 / 8	T09089	AT1G09530	AT2G40200	1e-10	4 / 7
cis_11,GI,roots6hr_1	M00435/PIF3(2)	-----AACGTGGG---- / rdrvCCACGTGGvmvsy	1.2e-05	6.49 / 8	T09089	AT1G09530	AT1G69010	1e-10	6 / 7
cis_11,GI,roots6hr_1	M01818	AACGTGGG-- / sACGTGGhab	1.2e-05	6.00 / 8	T01091	common plant regulatory factor 1	NO TF sequence in database	-	-
cis_11,GI,roots6hr_1	M01818	AACGTGGG-- / sACGTGGhab	1.2e-05	6.00 / 8	T09450	common plant regulatory factor 1	AT2G46270	1e-101	8 / 8
cis_11,GI,roots6hr_1	M01818	AACGTGGG-- / sACGTGGhab	1.2e-05	6.00 / 8	T09450	common plant regulatory factor 1	AT4G01120	4e-72	8 / 8
cis_11,GI,roots6hr_1	M01818	AACGTGGG-- / sACGTGGhab	1.2e-05	6.00 / 8	T09450	common plant regulatory factor 1	AT2G35530	5e-40	8 / 8
cis_11,GI,roots6hr_1	M01818	AACGTGGG-- / sACGTGGhab	1.2e-05	6.00 / 8	T09450	common plant regulatory factor 1	AT4G36730	5e-37	8 / 8
cis_11,GI,roots6hr_1	M01584	-AACGTGGG- / wsACGTGGCg	1.3e-05	5.99 / 8	T02812	AT5G11260	NO TF sequence in database	-	-
cis_11,GI,roots6hr_1	M01584	-AACGTGGG- / wsACGTGGCg	1.3e-05	5.99 / 8	T10638	AT5G11260	AT3G17609	2e-33	6 / 6
cis_11,GI,roots6hr_1	M00943	--AACGTGGG / gycACGTGgs	1.3e-05	5.99 / 8	T01090	TAF-1	NO TF sequence in database	-	-
cis_11,GI,roots6hr_1	M00943	--AACGTGGG / gycACGTGgs	1.3e-05	5.99 / 8	T11453	TAF-1	AT2G46270	2e-55	8 / 8
cis_11,GI,roots6hr_1	M00943	--AACGTGGG / gycACGTGgs	1.3e-05	5.99 / 8	T11453	TAF-1	AT4G01120	4e-37	8 / 8
cis_11,GI,roots6hr_1	M00943	--AACGTGGG / gycACGTGgs	1.3e-05	5.99 / 8	T11453	TAF-1	AT2G35530	1e-26	8 / 8
cis_11,GI,roots6hr_1	M00943	--AACGTGGG / gycACGTGgs	1.3e-05	5.99 / 8	T11453	TAF-1	AT4G36730	2e-22	8 / 8
cis_11,GI,roots6hr_1	M00943	--AACGTGGG / gycACGTGgs	1.3e-05	5.99 / 8	T11453	TAF-1	AT5G38800	8e-12	8 / 8
cis_11,GI,roots6hr_1	M00943	--AACGTGGG / gycACGTGgs	1.3e-05	5.99 / 8	T11453	TAF-1	AT3G49760	1e-10	8 / 8
cis_11,GI,roots6hr_1	MA0004.1	AACGTGGG / CACGTG--	1.8e-05	5.00 / 6	P53762	ARNT protein	NO Arabidopsis homologues	-	-
cis_11,GI,roots6hr_1	M00366	CCCACGTT-- / GMCACGTGdv	1.9e-05	5.93 / 8	T01098	EmBP-1b	AT4G36730	2e-28	10 / 12
cis_11,GI,roots6hr_1	M00366	CCCACGTT-- / GMCACGTGdv	1.9e-05	5.93 / 8	T01098	EmBP-1b	AT2G35530	2e-27	10 / 12
cis_11,GI,roots6hr_1	M00366	CCCACGTT-- / GMCACGTGdv	1.9e-05	5.93 / 8	T01098	EmBP-1b	AT2G46270	2e-22	10 / 10
cis_11,GI,roots6hr_1	M00366	CCCACGTT-- / GMCACGTGdv	1.9e-05	5.93 / 8	T01098	EmBP-1b	AT4G01120	2e-19	10 / 10
cis_11,GI,roots6hr_1	M00366	CCCACGTT-- / GMCACGTGdv	1.9e-05	5.93 / 8	T01098	EmBP-1b	AT1G75390	2e-11	10 / 10
cis_11,GI,roots6hr_1	M00366	CCCACGTT-- / GMCACGTGdv	1.9e-05	5.93 / 8	T02669	EmBP-1a	AT4G36730	6e-32	11 / 11
cis_11,GI,roots6hr_1	M00366	CCCACGTT-- / GMCACGTGdv	1.9e-05	5.93 / 8	T02669	EmBP-1a	AT2G35530	7e-28	11 / 11
cis_11,GI,roots6hr_1	M00366	CCCACGTT-- / GMCACGTGdv	1.9e-05	5.93 / 8	T02669	EmBP-1a	AT2G46270	2e-22	11 / 11
cis_11,GI,roots6hr_1	M00366	CCCACGTT-- / GMCACGTGdv	1.9e-05	5.93 / 8	T02669	EmBP-1a	AT4G01120	2e-19	11 / 11
cis_11,GI,roots6hr_1	M00366	CCCACGTT-- / GMCACGTGdv	1.9e-05	5.93 / 8	T02669	EmBP-1a	AT1G75390	2e-11	11 / 11
cis_11,GI,roots6hr_1	M00366	CCCACGTT-- / GMCACGTGdv	1.9e-05	5.93 / 8	T04819	EmBP-1a	AT4G36730	5e-39	11 / 11
cis_11,GI,roots6hr_1	M00366	CCCACGTT-- / GMCACGTGdv	1.9e-05	5.93 / 8	T04819	EmBP-1a	AT2G35530	2e-37	11 / 11
cis_11,GI,roots6hr_1	M00366	CCCACGTT-- / GMCACGTGdv	1.9e-05	5.93 / 8	T04819	EmBP-1a	AT2G46270	6e-26	11 / 11
cis_11,GI,roots6hr_1	M00366	CCCACGTT-- / GMCACGTGdv	1.9e-05	5.93 / 8	T04819	EmBP-1a	AT4G01120	3e-18	11 / 11
cis_11,GI,roots6hr_1	M01699	CCCACGTT / --CACGTG	1.9e-05	4.99 / 6	T00080	CB1	NO Arabidopsis homologues	-	-
cis_11,GI,roots6hr_1	MA0059.1	---AACGTGGG / rAsCACGTGGt	2.6e-05	6.00 / 8	AAH36092	Q8IYC6_HUMAN	NO Arabidopsis homologues	-	-
cis_11,GI,roots6hr_1	MA0059.1	---AACGTGGG / rAsCACGTGGt	2.6e-05	6.00 / 8	Q6LBK7	C-myc protein	NO Arabidopsis homologues	-	-
cis_11,GI,roots6hr_1	1p47_A	---CCCACGTT / CCGCCCaCGCc	2.7e-05	5.99 / 8	1p47_A	Early growth response protein 1	NO Arabidopsis homologues	-	-
cis_11,GI,roots6hr_1	M00660	CCCACGTT / -ysACGTr	3e-05	5.28 / 7	T02786	rice seed b-Zipper 3	AT5G24800	2e-46	8 / 8
cis_11,GI,roots6hr_1	M00660	CCCACGTT / -ysACGTr	3e-05	5.28 / 7	T02786	rice seed b-Zipper 3	AT5G28770	1e-24	8 / 8
cis_11,GI,roots6hr_1	M00660	CCCACGTT / -ysACGTr	3e-05	5.28 / 7	T02786	rice seed b-Zipper 3	AT3G54620	2e-19	8 / 8
cis_11,GI,roots6hr_1	M00660	CCCACGTT / -ysACGTr	3e-05	5.28 / 7	T02786	rice seed b-Zipper 3	AT4G02640	2e-19	8 / 8
cis_11,GI,roots6hr_1	M00660	CCCACGTT / -ysACGTr	3e-05	5.28 / 7	T02786	rice seed b-Zipper 3	AT3G30530	1e-14	8 / 8
cis_11,GI,roots6hr_1	M00660	CCCACGTT / -ysACGTr	3e-05	5.28 / 7	T02786	rice seed b-Zipper 3	AT2G18160	1e-14	8 / 8
cis_11,GI,roots6hr_1	M00660	CCCACGTT / -ysACGTr	3e-05	5.28 / 7	T02786	rice seed b-Zipper 3	AT1G75390	2e-14	8 / 8
cis_11,GI,roots6hr_1	M00660	CCCACGTT / -ysACGTr	3e-05	5.28 / 7	T02786	rice seed b-Zipper 3	AT2G04038	3e-14	8 / 8
cis_11,GI,roots6hr_1	M00660	CCCACGTT / -ysACGTr	3e-05	5.28 / 7	T02786	rice seed b-Zipper 3	AT1G13600	7e-14	8 / 8
cis_11,GI,roots6hr_1	M00660	CCCACGTT / -ysACGTr	3e-05	5.28 / 7	T02786	rice seed b-Zipper 3	AT3G62420	1e-12	8 / 8
cis_11,GI,roots6hr_1	M00660	CCCACGTT / -ysACGTr	3e-05	5.28 / 7	T02786	rice seed b-Zipper 3	AT4G34590	1e-12	8 / 8
cis_11,GI,roots6hr_1	M00660	CCCACGTT / -ysACGTr	3e-05	5.28 / 7	T02786	rice seed b-Zipper 3	AT5G15830	2e-12	8 / 8
cis_11,GI,roots6hr_1	M00660	CCCACGTT / -ysACGTr	3e-05	5.28 / 7	T02786	rice seed b-Zipper 3	AT2G36270	2e-11	7 / 8
cis_11,GI,roots6hr_1	M00660	CCCACGTT / -ysACGTr	3e-05	5.28 / 7	T02786	rice seed b-Zipper 3	AT4G37730	3e-11	8 / 8
cis_11,GI,roots6hr_1	M00660	CCCACGTT / -ysACGTr	3e-05	5.28 / 7	T02786	rice seed b-Zipper 3	AT5G60830	9e-11	8 / 8
cis_11,GI,roots6hr_1	M00660	CCCACGTT / -ysACGTr	3e-05	5.28 / 7	T02786	rice seed b-Zipper 3	AT1G68880	1e-10	8 / 8
cis_11,GI,roots6hr_1	M00367	--AACGTGGG / gmsACGTSgC	3.2e-05	5.85 / 8	T00937	HBP-1a	AT2G35530	5e-80	11 / 11
cis_11,GI,roots6hr_1	M00367	--AACGTGGG / gmsACGTSgC	3.2e-05	5.85 / 8	T00937	HBP-1a	AT4G36730	1e-55	11 / 11
cis_11,GI,roots6hr_1	M00367	--AACGTGGG / gmsACGTSgC	3.2e-05	5.85 / 8	T00937	HBP-1a	AT2G46270	4e-31	11 / 11
cis_11,GI,roots6hr_1	M00367	--AACGTGGG / gmsACGTSgC	3.2e-05	5.85 / 8	T00937	HBP-1a	AT4G01120	9e-20	11 / 11
cis_11,GI,roots6hr_1	M00367	--AACGTGGG / gmsACGTSgC	3.2e-05	5.85 / 8	T00937	HBP-1a	AT5G38800	3e-12	11 / 11
cis_11,GI,roots6hr_1	M00367	--AACGTGGG / gmsACGTSgC	3.2e-05	5.85 / 8	T00937	HBP-1a	AT3G62420	2e-11	10 / 11
cis_11,GI,roots6hr_1	M00367	--AACGTGGG / gmsACGTSgC	3.2e-05	5.85 / 8	T00937	HBP-1a	AT3G30530	2e-11	10 / 11
cis_11,GI,roots6hr_1	M00367	--AACGTGGG / gmsACGTSgC	3.2e-05	5.85 / 8	T00937	HBP-1a	AT1G13600	4e-11	10 / 11
cis_11,GI,roots6hr_1	M00367	--AACGTGGG / gmsACGTSgC	3.2e-05	5.85 / 8	T00937	HBP-1a	AT5G15830	6e-11	10 / 11
cis_11,GI,roots6hr_1	M00367	--AACGTGGG / gmsACGTSgC	3.2e-05	5.85 / 8	T00937	HBP-1a	AT2G04038	7e-11	10 / 11
cis_11,GI,roots6hr_1	M00367	--AACGTGGG / gmsACGTSgC	3.2e-05	5.85 / 8	T00937	HBP-1a	AT1G68880	1e-10	11 / 11
cis_11,GI,roots6hr_1	M00372	--AACGTGGG / tybACGTGra	3.2e-05	5.85 / 8	T00668	O2	NO TF sequence in database	-	-
cis_11,GI,roots6hr_1	M00372	--AACGTGGG / tybACGTGra	3.2e-05	5.85 / 8	T08878	O2	AT5G24800	1e-21	8 / 9
cis_11,GI,roots6hr_1	M00372	--AACGTGGG / tybACGTGra	3.2e-05	5.85 / 8	T08878	O2	AT5G28770	4e-21	8 / 9
cis_11,GI,roots6hr_1	M00372	--AACGTGGG / tybACGTGra	3.2e-05	5.85 / 8	T08878	O2	AT3G54620	5e-21	8 / 9
cis_11,GI,roots6hr_1	M00372	--AACGTGGG / tybACGTGra	3.2e-05	5.85 / 8	T08878	O2	AT4G02640	1e-20	8 / 9
cis_11,GI,roots6hr_1	M00372	--AACGTGGG / tybACGTGra	3.2e-05	5.85 / 8	T08878	O2	AT1G75390	2e-15	9 / 9
cis_11,GI,roots6hr_1	M00372	--AACGTGGG / tybACGTGra	3.2e-05	5.85 / 8	T08878	O2	AT2G18160	2e-13	8 / 9
cis_11,GI,roots6hr_1	M00372	--AACGTGGG / tybACGTGra	3.2e-05	5.85 / 8	T08878	O2	AT4G37730	2e-12	8 / 9
cis_11,GI,roots6hr_1	M00372	--AACGTGGG / tybACGTGra	3.2e-05	5.85 / 8	T08878	O2	AT3G62420	4e-12	8 / 9
cis_11,GI,roots6hr_1	M00372	--AACGTGGG / tybACGTGra	3.2e-05	5.85 / 8	T08878	O2	AT4G34590	7e-12	8 / 9
cis_11,GI,roots6hr_1	M00372	--AACGTGGG / tybACGTGra	3.2e-05	5.85 / 8	T08878	O2	AT2G04038	9e-12	8 / 9
cis_11,GI,roots6hr_1	M00372	--AACGTGGG / tybACGTGra	3.2e-05	5.85 / 8	T08878	O2	AT1G13600	3e-11	8 / 9
cis_11,GI,roots6hr_1	MAX_DBD_2	CCCACGTT-- / amCACGTGcy	4.2e-05	5.80 / 8	MAX_DBD	MAD1_HUMAN	NO Arabidopsis homologues	-	-
cis_11,GI,roots6hr_1	M00358/bZIP911(1)	---AACGTGGG- / GrTGACGTGGCC	4.5e-05	6.00 / 8	T02790	bZIP911	AT3G62420	1e-48	8 / 8
cis_11,GI,roots6hr_1	M00358/bZIP911(1)	---AACGTGGG- / GrTGACGTGGCC	4.5e-05	6.00 / 8	T02790	bZIP911	AT1G75390	2e-31	8 / 8
cis_11,GI,roots6hr_1	M00358/bZIP911(1)	---AACGTGGG- / GrTGACGTGGCC	4.5e-05	6.00 / 8	T02790	bZIP911	AT2G18160	1e-24	8 / 8
cis_11,GI,roots6hr_1	M00358/bZIP911(1)	---AACGTGGG- / GrTGACGTGGCC	4.5e-05	6.00 / 8	T02790	bZIP911	AT4G34590	5e-23	8 / 8
cis_11,GI,roots6hr_1	M00358/bZIP911(1)	---AACGTGGG- / GrTGACGTGGCC	4.5e-05	6.00 / 8	T02790	bZIP911	AT5G49450	2e-13	8 / 8
cis_11,GI,roots6hr_1	M00358/bZIP911(1)	---AACGTGGG- / GrTGACGTGGCC	4.5e-05	6.00 / 8	T02790	bZIP911	AT3G30530	2e-13	8 / 8
cis_11,GI,roots6hr_1	M00358/bZIP911(1)	---AACGTGGG- / GrTGACGTGGCC	4.5e-05	6.00 / 8	T02790	bZIP911	AT5G38800	5e-12	8 / 8
cis_11,GI,roots6hr_1	M00358/bZIP911(1)	---AACGTGGG- / GrTGACGTGGCC	4.5e-05	6.00 / 8	T02790	bZIP911	AT1G68880	9e-12	8 / 8
cis_11,GI,roots6hr_1	M00358/bZIP911(1)	---AACGTGGG- / GrTGACGTGGCC	4.5e-05	6.00 / 8	T02790	bZIP911	AT5G15830	2e-11	8 / 8
cis_11,GI,roots6hr_1	M00358/bZIP911(1)	---AACGTGGG- / GrTGACGTGGCC	4.5e-05	6.00 / 8	T02790	bZIP911	AT2G35530	4e-11	8 / 8
cis_11,GI,roots6hr_1	M00358/bZIP911(1)	---AACGTGGG- / GrTGACGTGGCC	4.5e-05	6.00 / 8	T02790	bZIP911	AT4G37730	5e-11	8 / 8
cis_11,GI,roots6hr_1	M00358/bZIP911(1)	---AACGTGGG- / GrTGACGTGGCC	4.5e-05	6.00 / 8	T02790	bZIP911	AT1G13600	7e-11	8 / 8
cis_11,GI,roots6hr_1	M00358/bZIP911(1)	---AACGTGGG- / GrTGACGTGGCC	4.5e-05	6.00 / 8	T02790	bZIP911	AT2G04038	1e-10	8 / 8
cis_11,GI,roots6hr_1	M00356/bZIP910(1)	---AACGTGGG- / GATGACGTGGCm	4.5e-05	6.00 / 8	T02789	bZIP910	AT3G62420	2e-47	7 / 7
cis_11,GI,roots6hr_1	M00356/bZIP910(1)	---AACGTGGG- / GATGACGTGGCm	4.5e-05	6.00 / 8	T02789	bZIP910	AT1G75390	9e-27	7 / 7
cis_11,GI,roots6hr_1	M00356/bZIP910(1)	---AACGTGGG- / GATGACGTGGCm	4.5e-05	6.00 / 8	T02789	bZIP910	AT2G18160	3e-25	7 / 7
cis_11,GI,roots6hr_1	M00356/bZIP910(1)	---AACGTGGG- / GATGACGTGGCm	4.5e-05	6.00 / 8	T02789	bZIP910	AT4G34590	3e-23	7 / 7
cis_11,GI,roots6hr_1	M00356/bZIP910(1)	---AACGTGGG- / GATGACGTGGCm	4.5e-05	6.00 / 8	T02789	bZIP910	AT1G68880	5e-14	7 / 7
cis_11,GI,roots6hr_1	M00356/bZIP910(1)	---AACGTGGG- / GATGACGTGGCm	4.5e-05	6.00 / 8	T02789	bZIP910	AT3G30530	6e-14	7 / 7
cis_11,GI,roots6hr_1	M00356/bZIP910(1)	---AACGTGGG- / GATGACGTGGCm	4.5e-05	6.00 / 8	T02789	bZIP910	AT5G49450	2e-13	7 / 7
cis_11,GI,roots6hr_1	M00356/bZIP910(1)	---AACGTGGG- / GATGACGTGGCm	4.5e-05	6.00 / 8	T02789	bZIP910	AT5G15830	2e-12	7 / 7
cis_11,GI,roots6hr_1	M00356/bZIP910(1)	---AACGTGGG- / GATGACGTGGCm	4.5e-05	6.00 / 8	T02789	bZIP910	AT1G13600	2e-12	7 / 7
cis_11,GI,roots6hr_1	M00356/bZIP910(1)	---AACGTGGG- / GATGACGTGGCm	4.5e-05	6.00 / 8	T02789	bZIP910	AT2G04038	3e-12	7 / 7
cis_11,GI,roots6hr_1	M00356/bZIP910(1)	---AACGTGGG- / GATGACGTGGCm	4.5e-05	6.00 / 8	T02789	bZIP910	AT5G38800	3e-12	7 / 7
cis_11,GI,roots6hr_1	M00356/bZIP910(1)	---AACGTGGG- / GATGACGTGGCm	4.5e-05	6.00 / 8	T02789	bZIP910	AT3G49760	1e-11	7 / 7
cis_11,GI,roots6hr_1	M00356/bZIP910(1)	---AACGTGGG- / GATGACGTGGCm	4.5e-05	6.00 / 8	T02789	bZIP910	AT2G35530	1e-11	7 / 7
cis_11,GI,roots6hr_1	CREB3L1_full_1	-CCCACGTT--- / TGCCACGTGGCA	4.6e-05	6.00 / 8	CREB3L1_full	B2RA75_HUMAN	NO Arabidopsis homologues	-	-
cis_11,GI,roots6hr_1	TGA1a	CCCACGTT-- / shSACGTsws	4.6e-05	5.79 / 8	T09478	ASF-1	AT5G65210	3e-163	8 / 8
cis_11,GI,roots6hr_1	TGA1a	CCCACGTT-- / shSACGTsws	4.6e-05	5.79 / 8	T09478	ASF-1	AT1G77920	2e-126	8 / 8
cis_11,GI,roots6hr_1	TGA1a	CCCACGTT-- / shSACGTsws	4.6e-05	5.79 / 8	T09478	ASF-1	AT1G22070	1e-124	8 / 8
cis_11,GI,roots6hr_1	TGA1a	CCCACGTT-- / shSACGTsws	4.6e-05	5.79 / 8	T09478	ASF-1	AT5G06950	2e-102	8 / 8
cis_11,GI,roots6hr_1	TGA1a	CCCACGTT-- / shSACGTsws	4.6e-05	5.79 / 8	T09478	ASF-1	AT3G12250	3e-99	8 / 8
cis_11,GI,roots6hr_1	TGA1a	CCCACGTT-- / shSACGTsws	4.6e-05	5.79 / 8	T09478	ASF-1	AT1G08320	2e-97	8 / 8
cis_11,GI,roots6hr_1	TGA1a	CCCACGTT-- / shSACGTsws	4.6e-05	5.79 / 8	T09478	ASF-1	AT5G06960	2e-96	8 / 8
cis_11,GI,roots6hr_1	TGA1a	CCCACGTT-- / shSACGTsws	4.6e-05	5.79 / 8	T09478	ASF-1	AT1G68640	2e-93	8 / 8
cis_11,GI,roots6hr_1	TGA1a	CCCACGTT-- / shSACGTsws	4.6e-05	5.79 / 8	T09478	ASF-1	AT5G06839	2e-91	8 / 8
cis_11,GI,roots6hr_1	Creb3l2_DBD_2	---AACGTGGG- / TGCCACGTGGCm	4.8e-05	5.99 / 8	Creb3l2_DBD	Creb3l2	NO Arabidopsis homologues	-	-
cis_11,GI,roots6hr_1	CREB3L1_DBD_2	-CCCACGTT--- / tGCCACGTGGCa	4.8e-05	5.99 / 8	CREB3L1_DBD	B2RA75_HUMAN	NO Arabidopsis homologues	-	-
cis_11,GI,roots6hr_1	M01702	-----CCCACGTT / GACCACCCAmG--	5.2e-05	5.88 / 6	T00330	GLI	NO TF sequence in database	-	-
cis_11,GI,roots6hr_1	M01702	-----CCCACGTT / GACCACCCAmG--	5.2e-05	5.88 / 6	T06385	GLI	NO TF sequence in database	-	-
cis_11,GI,roots6hr_1	M01702	-----CCCACGTT / GACCACCCAmG--	5.2e-05	5.88 / 6	T11180	GLI	NO Arabidopsis homologues	-	-
cis_11,GI,roots6hr_1	M01702	-----CCCACGTT / GACCACCCAmG--	5.2e-05	5.88 / 6	T15311	GLI	NO Arabidopsis homologues	-	-
cis_11,GI,roots6hr_1	M01702	-----CCCACGTT / GACCACCCAmG--	5.2e-05	5.88 / 6	T16501	GLI	NO TF sequence in database	-	-
cis_11,GI,roots6hr_1	M01160	CCCACGTT / -CCACs--	5.6e-05	4.54 / 5	T09608	Kid3	NO Arabidopsis homologues	-	-
cis_11,GI,roots6hr_1	M01160	CCCACGTT / -CCACs--	5.6e-05	4.54 / 5	T09609	Kid3	NO TF sequence in database	-	-
cis_11,GI,roots6hr_1	M01160	CCCACGTT / -CCACs--	5.6e-05	4.54 / 5	T20197	KIAA4218	NO Arabidopsis homologues	-	-
cis_11,GI,roots6hr_1	M01160	CCCACGTT / -CCACs--	5.6e-05	4.54 / 5	T20198	KIAA4218	NO TF sequence in database	-	-
cis_11,GI,roots6hr_1	M00441	-CCCACGTT--- / KkcCACGTGgCm	6.3e-05	5.94 / 8	T00316	G-box binding factor	NO TF sequence in database	-	-
cis_11,GI,roots6hr_1	M00441	-CCCACGTT--- / KkcCACGTGgCm	6.3e-05	5.94 / 8	T01078	AT4G36730	AT4G36730	0	10 / 10
cis_11,GI,roots6hr_1	M00441	-CCCACGTT--- / KkcCACGTGgCm	6.3e-05	5.94 / 8	T01078	AT4G36730	AT2G35530	6e-53	10 / 10
cis_11,GI,roots6hr_1	M00441	-CCCACGTT--- / KkcCACGTGgCm	6.3e-05	5.94 / 8	T01078	AT4G36730	AT2G46270	6e-44	10 / 10
cis_11,GI,roots6hr_1	M00441	-CCCACGTT--- / KkcCACGTGgCm	6.3e-05	5.94 / 8	T01078	AT4G36730	AT4G01120	4e-36	10 / 10
cis_11,GI,roots6hr_1	M00441	-CCCACGTT--- / KkcCACGTGgCm	6.3e-05	5.94 / 8	T01078	AT4G36730	AT3G30530	7e-11	9 / 10
cis_11,GI,roots6hr_1	M00441	-CCCACGTT--- / KkcCACGTGgCm	6.3e-05	5.94 / 8	T01078	AT4G36730	AT2G04038	8e-11	9 / 10
cis_11,GI,roots6hr_1	M00441	-CCCACGTT--- / KkcCACGTGgCm	6.3e-05	5.94 / 8	T01078	AT4G36730	AT5G15830	1e-10	9 / 10
cis_11,GI,roots6hr_1	M00441	-CCCACGTT--- / KkcCACGTGgCm	6.3e-05	5.94 / 8	T01079	AT4G01120	AT4G01120	0	12 / 12
cis_11,GI,roots6hr_1	M00441	-CCCACGTT--- / KkcCACGTGgCm	6.3e-05	5.94 / 8	T01079	AT4G01120	AT2G46270	1e-100	12 / 12
cis_11,GI,roots6hr_1	M00441	-CCCACGTT--- / KkcCACGTGgCm	6.3e-05	5.94 / 8	T01079	AT4G01120	AT4G36730	2e-37	12 / 12
cis_11,GI,roots6hr_1	M00441	-CCCACGTT--- / KkcCACGTGgCm	6.3e-05	5.94 / 8	T01079	AT4G01120	AT2G35530	7e-32	12 / 12
cis_11,GI,roots6hr_1	M00441	-CCCACGTT--- / KkcCACGTGgCm	6.3e-05	5.94 / 8	T01080	AT2G46270	NO TF sequence in database	-	-
cis_11,GI,roots6hr_1	M00441	-CCCACGTT--- / KkcCACGTGgCm	6.3e-05	5.94 / 8	T01187	G-box binding factor	NO TF sequence in database	-	-
cis_11,GI,roots6hr_1	M00441	-CCCACGTT--- / KkcCACGTGgCm	6.3e-05	5.94 / 8	T02463	G-box binding factor 1	NO TF sequence in database	-	-
cis_11,GI,roots6hr_1	M00441	-CCCACGTT--- / KkcCACGTGgCm	6.3e-05	5.94 / 8	T02670	GBF4	NO TF sequence in database	-	-
cis_11,GI,roots6hr_1	M00441	-CCCACGTT--- / KkcCACGTGgCm	6.3e-05	5.94 / 8	T02671	G-box binding factor 9	NO TF sequence in database	-	-
cis_11,GI,roots6hr_1	M00441	-CCCACGTT--- / KkcCACGTGgCm	6.3e-05	5.94 / 8	T02672	GBF1	AT4G01120	3e-32	12 / 12
cis_11,GI,roots6hr_1	M00441	-CCCACGTT--- / KkcCACGTGgCm	6.3e-05	5.94 / 8	T02672	GBF1	AT2G46270	4e-37	12 / 12
cis_11,GI,roots6hr_1	M00441	-CCCACGTT--- / KkcCACGTGgCm	6.3e-05	5.94 / 8	T02672	GBF1	AT4G36730	9e-91	12 / 12
cis_11,GI,roots6hr_1	M00441	-CCCACGTT--- / KkcCACGTGgCm	6.3e-05	5.94 / 8	T02672	GBF1	AT2G35530	2e-55	12 / 12
cis_11,GI,roots6hr_1	M00441	-CCCACGTT--- / KkcCACGTGgCm	6.3e-05	5.94 / 8	T02672	GBF1	AT5G15830	1e-10	11 / 12
cis_11,GI,roots6hr_1	M00441	-CCCACGTT--- / KkcCACGTGgCm	6.3e-05	5.94 / 8	T02672	GBF1	AT1G75390	8e-11	13 / 13
cis_11,GI,roots6hr_1	M00441	-CCCACGTT--- / KkcCACGTGgCm	6.3e-05	5.94 / 8	T02672	GBF1	AT3G49760	3e-11	12 / 12
cis_11,GI,roots6hr_1	M00441	-CCCACGTT--- / KkcCACGTGgCm	6.3e-05	5.94 / 8	T02674	G-box binding factor 2A	AT4G01120	1e-76	12 / 12
cis_11,GI,roots6hr_1	M00441	-CCCACGTT--- / KkcCACGTGgCm	6.3e-05	5.94 / 8	T02674	G-box binding factor 2A	AT2G46270	2e-118	12 / 12
cis_11,GI,roots6hr_1	M00441	-CCCACGTT--- / KkcCACGTGgCm	6.3e-05	5.94 / 8	T02674	G-box binding factor 2A	AT4G36730	5e-37	12 / 12
cis_11,GI,roots6hr_1	M00441	-CCCACGTT--- / KkcCACGTGgCm	6.3e-05	5.94 / 8	T02674	G-box binding factor 2A	AT2G35530	4e-44	12 / 12
cis_11,GI,roots6hr_1	M00441	-CCCACGTT--- / KkcCACGTGgCm	6.3e-05	5.94 / 8	T02674	G-box binding factor 2A	AT5G60830	8e-14	11 / 12
cis_11,GI,roots6hr_1	M00441	-CCCACGTT--- / KkcCACGTGgCm	6.3e-05	5.94 / 8	T02674	G-box binding factor 2A	AT3G30530	1e-10	11 / 12
cis_11,GI,roots6hr_1	M00441	-CCCACGTT--- / KkcCACGTGgCm	6.3e-05	5.94 / 8	T02674	G-box binding factor 2A	AT5G15830	9e-11	11 / 12
cis_11,GI,roots6hr_1	M00441	-CCCACGTT--- / KkcCACGTGgCm	6.3e-05	5.94 / 8	T02676	G-box binding factor 12	NO TF sequence in database	-	-
cis_11,GI,roots6hr_1	M00441	-CCCACGTT--- / KkcCACGTGgCm	6.3e-05	5.94 / 8	T02798	G-box binding factor 1A	AT4G01120	3e-34	12 / 12
cis_11,GI,roots6hr_1	M00441	-CCCACGTT--- / KkcCACGTGgCm	6.3e-05	5.94 / 8	T02798	G-box binding factor 1A	AT2G46270	1e-42	12 / 12
cis_11,GI,roots6hr_1	M00441	-CCCACGTT--- / KkcCACGTGgCm	6.3e-05	5.94 / 8	T02798	G-box binding factor 1A	AT4G36730	0	12 / 12
cis_11,GI,roots6hr_1	M00441	-CCCACGTT--- / KkcCACGTGgCm	6.3e-05	5.94 / 8	T02798	G-box binding factor 1A	AT2G35530	5e-55	12 / 12
cis_11,GI,roots6hr_1	M00441	-CCCACGTT--- / KkcCACGTGgCm	6.3e-05	5.94 / 8	T02798	G-box binding factor 1A	AT5G15830	1e-10	11 / 12
cis_11,GI,roots6hr_1	M00441	-CCCACGTT--- / KkcCACGTGgCm	6.3e-05	5.94 / 8	T02799	G-box binding factor 1B	AT4G01120	3e-34	12 / 12
cis_11,GI,roots6hr_1	M00441	-CCCACGTT--- / KkcCACGTGgCm	6.3e-05	5.94 / 8	T02799	G-box binding factor 1B	AT2G46270	4e-34	12 / 12
cis_11,GI,roots6hr_1	M00441	-CCCACGTT--- / KkcCACGTGgCm	6.3e-05	5.94 / 8	T02799	G-box binding factor 1B	AT4G36730	4e-157	12 / 12
cis_11,GI,roots6hr_1	M00441	-CCCACGTT--- / KkcCACGTGgCm	6.3e-05	5.94 / 8	T02799	G-box binding factor 1B	AT2G35530	6e-53	12 / 12
cis_11,GI,roots6hr_1	M00441	-CCCACGTT--- / KkcCACGTGgCm	6.3e-05	5.94 / 8	T02799	G-box binding factor 1B	AT3G30530	1e-10	11 / 12
cis_11,GI,roots6hr_1	M00441	-CCCACGTT--- / KkcCACGTGgCm	6.3e-05	5.94 / 8	T02800	G-box binding factor 2A	AT4G01120	4e-166	12 / 12
cis_11,GI,roots6hr_1	M00441	-CCCACGTT--- / KkcCACGTGgCm	6.3e-05	5.94 / 8	T02800	G-box binding factor 2A	AT2G46270	2e-93	12 / 12
cis_11,GI,roots6hr_1	M00441	-CCCACGTT--- / KkcCACGTGgCm	6.3e-05	5.94 / 8	T02800	G-box binding factor 2A	AT4G36730	3e-37	12 / 12
cis_11,GI,roots6hr_1	M00441	-CCCACGTT--- / KkcCACGTGgCm	6.3e-05	5.94 / 8	T02800	G-box binding factor 2A	AT2G35530	8e-34	12 / 12
cis_11,GI,roots6hr_1	M00441	-CCCACGTT--- / KkcCACGTGgCm	6.3e-05	5.94 / 8	T13944	GBF4	AT4G01120	1e-25	12 / 12
cis_11,GI,roots6hr_1	M00441	-CCCACGTT--- / KkcCACGTGgCm	6.3e-05	5.94 / 8	T13944	GBF4	AT2G46270	3e-26	12 / 12
cis_11,GI,roots6hr_1	M00441	-CCCACGTT--- / KkcCACGTGgCm	6.3e-05	5.94 / 8	T13944	GBF4	AT4G36730	5e-77	12 / 12
cis_11,GI,roots6hr_1	M00441	-CCCACGTT--- / KkcCACGTGgCm	6.3e-05	5.94 / 8	T13944	GBF4	AT2G35530	8e-51	12 / 12
cis_11,GI,roots6hr_1	M00441	-CCCACGTT--- / KkcCACGTGgCm	6.3e-05	5.94 / 8	T13944	GBF4	AT5G38800	8e-13	12 / 12
cis_11,GI,roots6hr_1	M00441	-CCCACGTT--- / KkcCACGTGgCm	6.3e-05	5.94 / 8	T13944	GBF4	AT5G60830	4e-12	11 / 12
cis_11,GI,roots6hr_1	M00441	-CCCACGTT--- / KkcCACGTGgCm	6.3e-05	5.94 / 8	T13944	GBF4	AT3G30530	1e-13	11 / 12
cis_11,GI,roots6hr_1	M00441	-CCCACGTT--- / KkcCACGTGgCm	6.3e-05	5.94 / 8	T13944	GBF4	AT5G15830	5e-12	11 / 12
cis_11,GI,roots6hr_1	M00441	-CCCACGTT--- / KkcCACGTGgCm	6.3e-05	5.94 / 8	T13944	GBF4	AT1G13600	1e-11	11 / 12
cis_11,GI,roots6hr_1	M00441	-CCCACGTT--- / KkcCACGTGgCm	6.3e-05	5.94 / 8	T13944	GBF4	AT2G04038	5e-11	11 / 12
cis_11,GI,roots6hr_1	M00441	-CCCACGTT--- / KkcCACGTGgCm	6.3e-05	5.94 / 8	T13944	GBF4	AT1G68880	5e-11	12 / 12
cis_11,GI,roots6hr_1	M00441	-CCCACGTT--- / KkcCACGTGgCm	6.3e-05	5.94 / 8	T13945	G-box binding factor 9	AT4G01120	1e-18	12 / 12
cis_11,GI,roots6hr_1	M00441	-CCCACGTT--- / KkcCACGTGgCm	6.3e-05	5.94 / 8	T13945	G-box binding factor 9	AT2G46270	1e-32	12 / 12
cis_11,GI,roots6hr_1	M00441	-CCCACGTT--- / KkcCACGTGgCm	6.3e-05	5.94 / 8	T13945	G-box binding factor 9	AT4G36730	4e-28	12 / 12
cis_11,GI,roots6hr_1	M00441	-CCCACGTT--- / KkcCACGTGgCm	6.3e-05	5.94 / 8	T13945	G-box binding factor 9	AT2G35530	7e-123	12 / 12
cis_11,GI,roots6hr_1	M00441	-CCCACGTT--- / KkcCACGTGgCm	6.3e-05	5.94 / 8	T13945	G-box binding factor 9	AT5G38800	1e-12	12 / 12
cis_11,GI,roots6hr_1	M00441	-CCCACGTT--- / KkcCACGTGgCm	6.3e-05	5.94 / 8	T13945	G-box binding factor 9	AT3G30530	1e-12	11 / 12
cis_11,GI,roots6hr_1	M00441	-CCCACGTT--- / KkcCACGTGgCm	6.3e-05	5.94 / 8	T13945	G-box binding factor 9	AT5G15830	2e-11	11 / 12
cis_11,GI,roots6hr_1	M00441	-CCCACGTT--- / KkcCACGTGgCm	6.3e-05	5.94 / 8	T13945	G-box binding factor 9	AT1G75390	4e-12	13 / 13
cis_11,GI,roots6hr_1	M00441	-CCCACGTT--- / KkcCACGTGgCm	6.3e-05	5.94 / 8	T13946	G-box binding factor 12	AT4G01120	8e-21	12 / 12
cis_11,GI,roots6hr_1	M00441	-CCCACGTT--- / KkcCACGTGgCm	6.3e-05	5.94 / 8	T13946	G-box binding factor 12	AT2G46270	7e-24	12 / 12
cis_11,GI,roots6hr_1	M00441	-CCCACGTT--- / KkcCACGTGgCm	6.3e-05	5.94 / 8	T13946	G-box binding factor 12	AT4G36730	5e-56	12 / 12
cis_11,GI,roots6hr_1	M00441	-CCCACGTT--- / KkcCACGTGgCm	6.3e-05	5.94 / 8	T13946	G-box binding factor 12	AT2G35530	2e-38	12 / 12
cis_11,GI,roots6hr_1	M00441	-CCCACGTT--- / KkcCACGTGgCm	6.3e-05	5.94 / 8	T13946	G-box binding factor 12	AT5G38800	4e-14	12 / 12
cis_11,GI,roots6hr_1	M00441	-CCCACGTT--- / KkcCACGTGgCm	6.3e-05	5.94 / 8	T13946	G-box binding factor 12	AT5G60830	4e-12	11 / 12
cis_11,GI,roots6hr_1	M00441	-CCCACGTT--- / KkcCACGTGgCm	6.3e-05	5.94 / 8	T13946	G-box binding factor 12	AT3G30530	3e-12	11 / 12
cis_11,GI,roots6hr_1	M00441	-CCCACGTT--- / KkcCACGTGgCm	6.3e-05	5.94 / 8	T13946	G-box binding factor 12	AT5G15830	1e-12	11 / 12
cis_11,GI,roots6hr_1	M00441	-CCCACGTT--- / KkcCACGTGgCm	6.3e-05	5.94 / 8	T13946	G-box binding factor 12	AT1G13600	2e-11	11 / 12
cis_11,GI,roots6hr_1	M00441	-CCCACGTT--- / KkcCACGTGgCm	6.3e-05	5.94 / 8	T13946	G-box binding factor 12	AT2G04038	5e-11	11 / 12
cis_11,GI,roots6hr_1	M00441	-CCCACGTT--- / KkcCACGTGgCm	6.3e-05	5.94 / 8	T13946	G-box binding factor 12	AT1G68880	5e-11	12 / 12
cis_11,GI,roots6hr_1	M00441	-CCCACGTT--- / KkcCACGTGgCm	6.3e-05	5.94 / 8	T14805	AT2G46270	AT4G01120	8e-90	12 / 12
cis_11,GI,roots6hr_1	M00441	-CCCACGTT--- / KkcCACGTGgCm	6.3e-05	5.94 / 8	T14805	AT2G46270	AT2G46270	0	12 / 12
cis_11,GI,roots6hr_1	M00441	-CCCACGTT--- / KkcCACGTGgCm	6.3e-05	5.94 / 8	T14805	AT2G46270	AT4G36730	3e-41	12 / 12
cis_11,GI,roots6hr_1	M00441	-CCCACGTT--- / KkcCACGTGgCm	6.3e-05	5.94 / 8	T14805	AT2G46270	AT2G35530	4e-40	12 / 12
cis_11,GI,roots6hr_1	M00441	-CCCACGTT--- / KkcCACGTGgCm	6.3e-05	5.94 / 8	T14805	AT2G46270	AT3G30530	2e-11	11 / 12
cis_11,GI,roots6hr_1	M00441	-CCCACGTT--- / KkcCACGTGgCm	6.3e-05	5.94 / 8	T14805	AT2G46270	AT5G15830	3e-11	11 / 12
cis_11,GI,roots6hr_1	M00441	-CCCACGTT--- / KkcCACGTGgCm	6.3e-05	5.94 / 8	T17033	G-box binding factor 1	AT4G01120	1e-54	12 / 12
cis_11,GI,roots6hr_1	M00441	-CCCACGTT--- / KkcCACGTGgCm	6.3e-05	5.94 / 8	T17033	G-box binding factor 1	AT2G46270	2e-62	12 / 12
cis_11,GI,roots6hr_1	M00441	-CCCACGTT--- / KkcCACGTGgCm	6.3e-05	5.94 / 8	T17033	G-box binding factor 1	AT4G36730	1e-46	12 / 12
cis_11,GI,roots6hr_1	M00441	-CCCACGTT--- / KkcCACGTGgCm	6.3e-05	5.94 / 8	T17033	G-box binding factor 1	AT2G35530	1e-36	12 / 12
cis_11,GI,roots6hr_1	M00441	-CCCACGTT--- / KkcCACGTGgCm	6.3e-05	5.94 / 8	T17033	G-box binding factor 1	AT5G38800	1e-11	12 / 12
cis_11,GI,roots6hr_1	M00441	-CCCACGTT--- / KkcCACGTGgCm	6.3e-05	5.94 / 8	T17033	G-box binding factor 1	AT5G60830	1e-11	11 / 12
cis_11,GI,roots6hr_1	M00441	-CCCACGTT--- / KkcCACGTGgCm	6.3e-05	5.94 / 8	T17033	G-box binding factor 1	AT3G30530	2e-11	11 / 12
cis_11,GI,roots6hr_1	M00441	-CCCACGTT--- / KkcCACGTGgCm	6.3e-05	5.94 / 8	T17033	G-box binding factor 1	AT1G75390	2e-11	13 / 13
cis_11,GI,roots6hr_1	M00441	-CCCACGTT--- / KkcCACGTGgCm	6.3e-05	5.94 / 8	T17033	G-box binding factor 1	AT3G49760	7e-12	12 / 12
cis_11,GI,roots6hr_1	1an4_AB	--CCCACGTT--- / AnncCACGTGAnC	6.4e-05	6.00 / 8	1an4_A	bHLHb11	NO Arabidopsis homologues	-	-
cis_11,GI,roots6hr_1	M01610	CCCACGTT / gmCACGT-	6.9e-05	5.14 / 7	T02039	HAC1	NO Arabidopsis homologues	-	-
cis_11,GI,roots6hr_1	M00187	--AACGTGGG / syCACgkGdy	7e-05	5.72 / 8	T00870	MLTF	NO TF sequence in database	-	-
cis_11,GI,roots6hr_1	M00187	--AACGTGGG / syCACgkGdy	7e-05	5.72 / 8	T00872	gamma-factor	NO TF sequence in database	-	-
cis_11,GI,roots6hr_1	M00187	--AACGTGGG / syCACgkGdy	7e-05	5.72 / 8	T00874	eUSF (duck)	NO TF sequence in database	-	-
cis_11,GI,roots6hr_1	M00187	--AACGTGGG / syCACgkGdy	7e-05	5.72 / 8	T00875	MLTF	NO TF sequence in database	-	-
cis_11,GI,roots6hr_1	M00187	--AACGTGGG / syCACgkGdy	7e-05	5.72 / 8	T00876	eUSF	NO TF sequence in database	-	-
cis_11,GI,roots6hr_1	M00187	--AACGTGGG / syCACgkGdy	7e-05	5.72 / 8	T00877	eUSF (duck)	NO TF sequence in database	-	-
cis_11,GI,roots6hr_1	M00187	--AACGTGGG / syCACgkGdy	7e-05	5.72 / 8	T00878	FIP	NO TF sequence in database	-	-
cis_11,GI,roots6hr_1	M00187	--AACGTGGG / syCACgkGdy	7e-05	5.72 / 8	T01555	FIP	NO TF sequence in database	-	-
cis_11,GI,roots6hr_1	M00187	--AACGTGGG / syCACgkGdy	7e-05	5.72 / 8	T02115	FIP	NO TF sequence in database	-	-
cis_11,GI,roots6hr_1	M00187	--AACGTGGG / syCACgkGdy	7e-05	5.72 / 8	T02377	FIP	NO Arabidopsis homologues	-	-
cis_11,GI,roots6hr_1	M00187	--AACGTGGG / syCACgkGdy	7e-05	5.72 / 8	T02378	B1 Factor	NO Arabidopsis homologues	-	-
cis_11,GI,roots6hr_1	M00187	--AACGTGGG / syCACgkGdy	7e-05	5.72 / 8	T05262	CIIIB1	NO TF sequence in database	-	-
cis_11,GI,roots6hr_1	M00187	--AACGTGGG / syCACgkGdy	7e-05	5.72 / 8	T08279	MLTF	NO Arabidopsis homologues	-	-
cis_11,GI,roots6hr_1	M00187	--AACGTGGG / syCACgkGdy	7e-05	5.72 / 8	T08280	Upstream Stimulatory Factor 1	NO Arabidopsis homologues	-	-
cis_11,GI,roots6hr_1	M00187	--AACGTGGG / syCACgkGdy	7e-05	5.72 / 8	T08282	upstream stimulatory factor 2	NO Arabidopsis homologues	-	-
cis_11,GI,roots6hr_1	M00187	--AACGTGGG / syCACgkGdy	7e-05	5.72 / 8	T08313	FIP	NO Arabidopsis homologues	-	-
cis_11,GI,roots6hr_1	M00187	--AACGTGGG / syCACgkGdy	7e-05	5.72 / 8	T08314	FIP	NO Arabidopsis homologues	-	-
cis_11,GI,roots6hr_1	M00187	--AACGTGGG / syCACgkGdy	7e-05	5.72 / 8	T08328	upstream transcription factor 2	NO TF sequence in database	-	-
cis_11,GI,roots6hr_1	M00187	--AACGTGGG / syCACgkGdy	7e-05	5.72 / 8	T08329	usf1	NO TF sequence in database	-	-
cis_11,GI,roots6hr_1	M00187	--AACGTGGG / syCACgkGdy	7e-05	5.72 / 8	T09188	eUSF (duck)	NO Arabidopsis homologues	-	-
cis_11,GI,roots6hr_1	M00187	--AACGTGGG / syCACgkGdy	7e-05	5.72 / 8	T09328	eUSF (duck)	NO Arabidopsis homologues	-	-
cis_11,GI,roots6hr_1	M00187	--AACGTGGG / syCACgkGdy	7e-05	5.72 / 8	T09580	FIP	NO Arabidopsis homologues	-	-
cis_11,GI,roots6hr_1	M00187	--AACGTGGG / syCACgkGdy	7e-05	5.72 / 8	T11000	Major late transcription factor 2	NO Arabidopsis homologues	-	-
cis_11,GI,roots6hr_1	M00187	--AACGTGGG / syCACgkGdy	7e-05	5.72 / 8	T15479	Upstream Stimulatory Factor 1	NO TF sequence in database	-	-
cis_11,GI,roots6hr_1	M00187	--AACGTGGG / syCACgkGdy	7e-05	5.72 / 8	T15480	upstream stimulatory factor 2	NO TF sequence in database	-	-
cis_11,GI,roots6hr_1	M00187	--AACGTGGG / syCACgkGdy	7e-05	5.72 / 8	T15656	Upstream Stimulatory Factor 1	NO Arabidopsis homologues	-	-
cis_11,GI,roots6hr_1	M00187	--AACGTGGG / syCACgkGdy	7e-05	5.72 / 8	T15657	Upstream Stimulatory Factor 1	NO TF sequence in database	-	-
cis_11,GI,roots6hr_1	M00187	--AACGTGGG / syCACgkGdy	7e-05	5.72 / 8	T15658	USF2	NO TF sequence in database	-	-
cis_11,GI,roots6hr_1	M00187	--AACGTGGG / syCACgkGdy	7e-05	5.72 / 8	T17657	Upstream Stimulatory Factor 1	NO TF sequence in database	-	-
cis_11,GI,roots6hr_1	M00187	--AACGTGGG / syCACgkGdy	7e-05	5.72 / 8	T17969	upstream stimulatory factor 2	NO TF sequence in database	-	-
cis_11,GI,roots6hr_1	M00187	--AACGTGGG / syCACgkGdy	7e-05	5.72 / 8	T19588	USF2c	NO TF sequence in database	-	-
cis_11,GI,roots6hr_1	M00796	-CCCACGTT--- / rrcCACGTGAsm	7.5e-05	5.91 / 8	T00870	MLTF	NO TF sequence in database	-	-
cis_11,GI,roots6hr_1	M00796	-CCCACGTT--- / rrcCACGTGAsm	7.5e-05	5.91 / 8	T00872	gamma-factor	NO TF sequence in database	-	-
cis_11,GI,roots6hr_1	M00796	-CCCACGTT--- / rrcCACGTGAsm	7.5e-05	5.91 / 8	T00874	eUSF (duck)	NO TF sequence in database	-	-
cis_11,GI,roots6hr_1	M00796	-CCCACGTT--- / rrcCACGTGAsm	7.5e-05	5.91 / 8	T00875	MLTF	NO TF sequence in database	-	-
cis_11,GI,roots6hr_1	M00796	-CCCACGTT--- / rrcCACGTGAsm	7.5e-05	5.91 / 8	T00876	eUSF	NO TF sequence in database	-	-
cis_11,GI,roots6hr_1	M00796	-CCCACGTT--- / rrcCACGTGAsm	7.5e-05	5.91 / 8	T00877	eUSF (duck)	NO TF sequence in database	-	-
cis_11,GI,roots6hr_1	M00796	-CCCACGTT--- / rrcCACGTGAsm	7.5e-05	5.91 / 8	T00878	FIP	NO TF sequence in database	-	-
cis_11,GI,roots6hr_1	M00796	-CCCACGTT--- / rrcCACGTGAsm	7.5e-05	5.91 / 8	T01555	FIP	NO TF sequence in database	-	-
cis_11,GI,roots6hr_1	M00796	-CCCACGTT--- / rrcCACGTGAsm	7.5e-05	5.91 / 8	T02115	FIP	NO TF sequence in database	-	-
cis_11,GI,roots6hr_1	M00796	-CCCACGTT--- / rrcCACGTGAsm	7.5e-05	5.91 / 8	T02377	FIP	NO Arabidopsis homologues	-	-
cis_11,GI,roots6hr_1	M00796	-CCCACGTT--- / rrcCACGTGAsm	7.5e-05	5.91 / 8	T02378	B1 Factor	NO Arabidopsis homologues	-	-
cis_11,GI,roots6hr_1	M00796	-CCCACGTT--- / rrcCACGTGAsm	7.5e-05	5.91 / 8	T05262	CIIIB1	NO TF sequence in database	-	-
cis_11,GI,roots6hr_1	M00796	-CCCACGTT--- / rrcCACGTGAsm	7.5e-05	5.91 / 8	T05418	USF1a	NO Arabidopsis homologues	-	-
cis_11,GI,roots6hr_1	M00796	-CCCACGTT--- / rrcCACGTGAsm	7.5e-05	5.91 / 8	T05419	USF-1b	NO Arabidopsis homologues	-	-
cis_11,GI,roots6hr_1	M00796	-CCCACGTT--- / rrcCACGTGAsm	7.5e-05	5.91 / 8	T08279	MLTF	NO Arabidopsis homologues	-	-
cis_11,GI,roots6hr_1	M00796	-CCCACGTT--- / rrcCACGTGAsm	7.5e-05	5.91 / 8	T08280	Upstream Stimulatory Factor 1	NO Arabidopsis homologues	-	-
cis_11,GI,roots6hr_1	M00796	-CCCACGTT--- / rrcCACGTGAsm	7.5e-05	5.91 / 8	T08282	upstream stimulatory factor 2	NO Arabidopsis homologues	-	-
cis_11,GI,roots6hr_1	M00796	-CCCACGTT--- / rrcCACGTGAsm	7.5e-05	5.91 / 8	T08313	FIP	NO Arabidopsis homologues	-	-
cis_11,GI,roots6hr_1	M00796	-CCCACGTT--- / rrcCACGTGAsm	7.5e-05	5.91 / 8	T08314	FIP	NO Arabidopsis homologues	-	-
cis_11,GI,roots6hr_1	M00796	-CCCACGTT--- / rrcCACGTGAsm	7.5e-05	5.91 / 8	T08328	upstream transcription factor 2	NO TF sequence in database	-	-
cis_11,GI,roots6hr_1	M00796	-CCCACGTT--- / rrcCACGTGAsm	7.5e-05	5.91 / 8	T08329	usf1	NO TF sequence in database	-	-
cis_11,GI,roots6hr_1	M00796	-CCCACGTT--- / rrcCACGTGAsm	7.5e-05	5.91 / 8	T09188	eUSF (duck)	NO Arabidopsis homologues	-	-
cis_11,GI,roots6hr_1	M00796	-CCCACGTT--- / rrcCACGTGAsm	7.5e-05	5.91 / 8	T09328	eUSF (duck)	NO Arabidopsis homologues	-	-
cis_11,GI,roots6hr_1	M00796	-CCCACGTT--- / rrcCACGTGAsm	7.5e-05	5.91 / 8	T09580	FIP	NO Arabidopsis homologues	-	-
cis_11,GI,roots6hr_1	M00796	-CCCACGTT--- / rrcCACGTGAsm	7.5e-05	5.91 / 8	T11000	Major late transcription factor 2	NO Arabidopsis homologues	-	-
cis_11,GI,roots6hr_1	M00796	-CCCACGTT--- / rrcCACGTGAsm	7.5e-05	5.91 / 8	T15479	Upstream Stimulatory Factor 1	NO TF sequence in database	-	-
cis_11,GI,roots6hr_1	M00796	-CCCACGTT--- / rrcCACGTGAsm	7.5e-05	5.91 / 8	T15480	upstream stimulatory factor 2	NO TF sequence in database	-	-
cis_11,GI,roots6hr_1	M00796	-CCCACGTT--- / rrcCACGTGAsm	7.5e-05	5.91 / 8	T15656	Upstream Stimulatory Factor 1	NO Arabidopsis homologues	-	-
cis_11,GI,roots6hr_1	M00796	-CCCACGTT--- / rrcCACGTGAsm	7.5e-05	5.91 / 8	T15657	Upstream Stimulatory Factor 1	NO TF sequence in database	-	-
cis_11,GI,roots6hr_1	M00796	-CCCACGTT--- / rrcCACGTGAsm	7.5e-05	5.91 / 8	T15658	USF2	NO TF sequence in database	-	-
cis_11,GI,roots6hr_1	M00796	-CCCACGTT--- / rrcCACGTGAsm	7.5e-05	5.91 / 8	T17657	Upstream Stimulatory Factor 1	NO TF sequence in database	-	-
cis_11,GI,roots6hr_1	M00796	-CCCACGTT--- / rrcCACGTGAsm	7.5e-05	5.91 / 8	T17969	upstream stimulatory factor 2	NO TF sequence in database	-	-
cis_11,GI,roots6hr_1	M00796	-CCCACGTT--- / rrcCACGTGAsm	7.5e-05	5.91 / 8	T19588	USF2c	NO TF sequence in database	-	-
cis_11,GI,roots6hr_1	M00945	--AACGTGGG / vhsACGTsdb	8.6e-05	5.68 / 8	T01092	common plant regulatory factor 2	NO TF sequence in database	-	-
cis_11,GI,roots6hr_1	M00945	--AACGTGGG / vhsACGTsdb	8.6e-05	5.68 / 8	T09449	common plant regulatory factor 2	AT5G28770	2e-83	13 / 13
cis_11,GI,roots6hr_1	M00945	--AACGTGGG / vhsACGTsdb	8.6e-05	5.68 / 8	T09449	common plant regulatory factor 2	AT4G02640	3e-52	12 / 12
cis_11,GI,roots6hr_1	M00945	--AACGTGGG / vhsACGTsdb	8.6e-05	5.68 / 8	T09449	common plant regulatory factor 2	AT3G54620	1e-46	12 / 12
cis_11,GI,roots6hr_1	M00945	--AACGTGGG / vhsACGTsdb	8.6e-05	5.68 / 8	T09449	common plant regulatory factor 2	AT5G24800	8e-35	12 / 12
cis_11,GI,roots6hr_1	M00945	--AACGTGGG / vhsACGTsdb	8.6e-05	5.68 / 8	T09449	common plant regulatory factor 2	AT3G30530	5e-15	10 / 12
cis_11,GI,roots6hr_1	M00945	--AACGTGGG / vhsACGTsdb	8.6e-05	5.68 / 8	T09449	common plant regulatory factor 2	AT2G18160	5e-15	11 / 12
cis_11,GI,roots6hr_1	M00945	--AACGTGGG / vhsACGTsdb	8.6e-05	5.68 / 8	T09449	common plant regulatory factor 2	AT2G04038	9e-14	12 / 12
cis_11,GI,roots6hr_1	M00945	--AACGTGGG / vhsACGTsdb	8.6e-05	5.68 / 8	T09449	common plant regulatory factor 2	AT1G13600	2e-13	11 / 12
cis_11,GI,roots6hr_1	M00945	--AACGTGGG / vhsACGTsdb	8.6e-05	5.68 / 8	T09449	common plant regulatory factor 2	AT1G75390	4e-13	11 / 11
cis_11,GI,roots6hr_1	M00945	--AACGTGGG / vhsACGTsdb	8.6e-05	5.68 / 8	T09449	common plant regulatory factor 2	AT1G06070	2e-12	10 / 12
cis_11,GI,roots6hr_1	M00945	--AACGTGGG / vhsACGTsdb	8.6e-05	5.68 / 8	T09449	common plant regulatory factor 2	AT5G15830	6e-12	11 / 12
cis_11,GI,roots6hr_1	M00945	--AACGTGGG / vhsACGTsdb	8.6e-05	5.68 / 8	T09449	common plant regulatory factor 2	AT3G62420	6e-11	10 / 11
cis_11,GI,roots6hr_1	BZIP12	-CCCACGTT-- / TGmyACGTkGA	0.00012	5.73 / 8	BZIP12	ABSCISIC ACID-INSENSITIVE 5-like protein 3	AT2G41070	0	7 / 7
cis_11,GI,roots6hr_1	BZIP12	-CCCACGTT-- / TGmyACGTkGA	0.00012	5.73 / 8	BZIP12	ABSCISIC ACID-INSENSITIVE 5-like protein 3	AT3G56850	2e-120	7 / 7
cis_11,GI,roots6hr_1	BZIP12	-CCCACGTT-- / TGmyACGTkGA	0.00012	5.73 / 8	BZIP12	ABSCISIC ACID-INSENSITIVE 5-like protein 3	AT1G49720	2e-31	7 / 7
cis_11,GI,roots6hr_1	BZIP12	-CCCACGTT-- / TGmyACGTkGA	0.00012	5.73 / 8	BZIP12	ABSCISIC ACID-INSENSITIVE 5-like protein 3	AT5G42910	1e-24	7 / 7
cis_11,GI,roots6hr_1	BZIP12	-CCCACGTT-- / TGmyACGTkGA	0.00012	5.73 / 8	BZIP12	ABSCISIC ACID-INSENSITIVE 5-like protein 3	AT3G19290	4e-23	7 / 7
cis_11,GI,roots6hr_1	BZIP12	-CCCACGTT-- / TGmyACGTkGA	0.00012	5.73 / 8	BZIP12	ABSCISIC ACID-INSENSITIVE 5-like protein 3	AT1G03970	8e-20	7 / 7
cis_11,GI,roots6hr_1	BZIP12	-CCCACGTT-- / TGmyACGTkGA	0.00012	5.73 / 8	BZIP12	ABSCISIC ACID-INSENSITIVE 5-like protein 3	AT2G36270	1e-19	7 / 7
cis_11,GI,roots6hr_1	BZIP12	-CCCACGTT-- / TGmyACGTkGA	0.00012	5.73 / 8	BZIP12	ABSCISIC ACID-INSENSITIVE 5-like protein 3	AT5G44080	1e-18	7 / 7
cis_11,GI,roots6hr_1	M01704	-----CCCACGTT / GACCACCCAmg--	0.00015	5.69 / 6	T00331	GCPS	NO TF sequence in database	-	-
cis_11,GI,roots6hr_1	M01704	-----CCCACGTT / GACCACCCAmg--	0.00015	5.69 / 6	T06387	add	NO TF sequence in database	-	-
cis_11,GI,roots6hr_1	M01704	-----CCCACGTT / GACCACCCAmg--	0.00015	5.69 / 6	T08122	XGli3	NO Arabidopsis homologues	-	-
cis_11,GI,roots6hr_1	M01704	-----CCCACGTT / GACCACCCAmg--	0.00015	5.69 / 6	T11183	add	NO Arabidopsis homologues	-	-
cis_11,GI,roots6hr_1	M01704	-----CCCACGTT / GACCACCCAmg--	0.00015	5.69 / 6	T15791	GLI 3	NO Arabidopsis homologues	-	-
cis_11,GI,roots6hr_1	M01034	CCCACGTT--- / -cCACsTGwcy	0.00015	5.58 / 7	T00140	c-Myc 2	NO Arabidopsis homologues	-	-
cis_11,GI,roots6hr_1	M01034	CCCACGTT--- / -cCACsTGwcy	0.00015	5.58 / 7	T00141	c-Myc	NO Arabidopsis homologues	-	-
cis_11,GI,roots6hr_1	M01034	CCCACGTT--- / -cCACsTGwcy	0.00015	5.58 / 7	T00142	c-Myc	NO TF sequence in database	-	-
cis_11,GI,roots6hr_1	M01034	CCCACGTT--- / -cCACsTGwcy	0.00015	5.58 / 7	T00143	c-Myc	NO TF sequence in database	-	-
cis_11,GI,roots6hr_1	M01034	CCCACGTT--- / -cCACsTGwcy	0.00015	5.58 / 7	T00204	E12	NO Arabidopsis homologues	-	-
cis_11,GI,roots6hr_1	M01034	CCCACGTT--- / -cCACsTGwcy	0.00015	5.58 / 7	T00207	BCF-1	NO Arabidopsis homologues	-	-
cis_11,GI,roots6hr_1	M01034	CCCACGTT--- / -cCACsTGwcy	0.00015	5.58 / 7	T00406	IEF-1	NO TF sequence in database	-	-
cis_11,GI,roots6hr_1	M01034	CCCACGTT--- / -cCACsTGwcy	0.00015	5.58 / 7	T00431	ITF	NO TF sequence in database	-	-
cis_11,GI,roots6hr_1	M01034	CCCACGTT--- / -cCACsTGwcy	0.00015	5.58 / 7	T00432	E2-5	NO Arabidopsis homologues	-	-
cis_11,GI,roots6hr_1	M01034	CCCACGTT--- / -cCACsTGwcy	0.00015	5.58 / 7	T00433	E2-2	NO TF sequence in database	-	-
cis_11,GI,roots6hr_1	M01034	CCCACGTT--- / -cCACsTGwcy	0.00015	5.58 / 7	T00484	mammalian achaete-scute homolog 1	NO Arabidopsis homologues	-	-
cis_11,GI,roots6hr_1	M01034	CCCACGTT--- / -cCACsTGwcy	0.00015	5.58 / 7	T00485	achaete-scute complex homolog-like 2 (Drosophila)	NO Arabidopsis homologues	-	-
cis_11,GI,roots6hr_1	M01034	CCCACGTT--- / -cCACsTGwcy	0.00015	5.58 / 7	T00489	Max protein	NO Arabidopsis homologues	-	-
cis_11,GI,roots6hr_1	M01034	CCCACGTT--- / -cCACsTGwcy	0.00015	5.58 / 7	T00506	MEF1	NO TF sequence in database	-	-
cis_11,GI,roots6hr_1	M01034	CCCACGTT--- / -cCACsTGwcy	0.00015	5.58 / 7	T00512	MRF4	NO TF sequence in database	-	-
cis_11,GI,roots6hr_1	M01034	CCCACGTT--- / -cCACsTGwcy	0.00015	5.58 / 7	T00520	Myf-4	NO TF sequence in database	-	-
cis_11,GI,roots6hr_1	M01034	CCCACGTT--- / -cCACsTGwcy	0.00015	5.58 / 7	T00521	Myf-5	NO TF sequence in database	-	-
cis_11,GI,roots6hr_1	M01034	CCCACGTT--- / -cCACsTGwcy	0.00015	5.58 / 7	T00522	MRF-4 (rat)	NO TF sequence in database	-	-
cis_11,GI,roots6hr_1	M01034	CCCACGTT--- / -cCACsTGwcy	0.00015	5.58 / 7	T00523	Max	NO Arabidopsis homologues	-	-
cis_11,GI,roots6hr_1	M01034	CCCACGTT--- / -cCACsTGwcy	0.00015	5.58 / 7	T00524	MyoD	NO TF sequence in database	-	-
cis_11,GI,roots6hr_1	M01034	CCCACGTT--- / -cCACsTGwcy	0.00015	5.58 / 7	T00525	MEF1	NO TF sequence in database	-	-
cis_11,GI,roots6hr_1	M01034	CCCACGTT--- / -cCACsTGwcy	0.00015	5.58 / 7	T00526	MEF1	NO TF sequence in database	-	-
cis_11,GI,roots6hr_1	M01034	CCCACGTT--- / -cCACsTGwcy	0.00015	5.58 / 7	T00527	MEF1	NO TF sequence in database	-	-
cis_11,GI,roots6hr_1	M01034	CCCACGTT--- / -cCACsTGwcy	0.00015	5.58 / 7	T00528	Myf-4 (human)	NO TF sequence in database	-	-
cis_11,GI,roots6hr_1	M01034	CCCACGTT--- / -cCACsTGwcy	0.00015	5.58 / 7	T00674	E2A	NO Arabidopsis homologues	-	-
cis_11,GI,roots6hr_1	M01034	CCCACGTT--- / -cCACsTGwcy	0.00015	5.58 / 7	T00675	E12	NO Arabidopsis homologues	-	-
cis_11,GI,roots6hr_1	M01034	CCCACGTT--- / -cCACsTGwcy	0.00015	5.58 / 7	T00790	pp42-TAL1	NO Arabidopsis homologues	-	-
cis_11,GI,roots6hr_1	M01034	CCCACGTT--- / -cCACsTGwcy	0.00015	5.58 / 7	T00810	TFE3	NO Arabidopsis homologues	-	-
cis_11,GI,roots6hr_1	M01034	CCCACGTT--- / -cCACsTGwcy	0.00015	5.58 / 7	T00811	TFE3	NO TF sequence in database	-	-
cis_11,GI,roots6hr_1	M01034	CCCACGTT--- / -cCACsTGwcy	0.00015	5.58 / 7	T00812	tfeb-isoform1	NO Arabidopsis homologues	-	-
cis_11,GI,roots6hr_1	M01034	CCCACGTT--- / -cCACsTGwcy	0.00015	5.58 / 7	T00814	TFE3-S	NO Arabidopsis homologues	-	-
cis_11,GI,roots6hr_1	M01034	CCCACGTT--- / -cCACsTGwcy	0.00015	5.58 / 7	T00870	MLTF	NO TF sequence in database	-	-
cis_11,GI,roots6hr_1	M01034	CCCACGTT--- / -cCACsTGwcy	0.00015	5.58 / 7	T00872	gamma-factor	NO TF sequence in database	-	-
cis_11,GI,roots6hr_1	M01034	CCCACGTT--- / -cCACsTGwcy	0.00015	5.58 / 7	T00874	eUSF (duck)	NO TF sequence in database	-	-
cis_11,GI,roots6hr_1	M01034	CCCACGTT--- / -cCACsTGwcy	0.00015	5.58 / 7	T00875	MLTF	NO TF sequence in database	-	-
cis_11,GI,roots6hr_1	M01034	CCCACGTT--- / -cCACsTGwcy	0.00015	5.58 / 7	T00876	eUSF	NO TF sequence in database	-	-
cis_11,GI,roots6hr_1	M01034	CCCACGTT--- / -cCACsTGwcy	0.00015	5.58 / 7	T00877	eUSF (duck)	NO TF sequence in database	-	-
cis_11,GI,roots6hr_1	M01034	CCCACGTT--- / -cCACsTGwcy	0.00015	5.58 / 7	T00878	FIP	NO TF sequence in database	-	-
cis_11,GI,roots6hr_1	M01034	CCCACGTT--- / -cCACsTGwcy	0.00015	5.58 / 7	T00945	EMF1	NO TF sequence in database	-	-
cis_11,GI,roots6hr_1	M01034	CCCACGTT--- / -cCACsTGwcy	0.00015	5.58 / 7	T00946	EMF2	NO TF sequence in database	-	-
cis_11,GI,roots6hr_1	M01034	CCCACGTT--- / -cCACsTGwcy	0.00015	5.58 / 7	T00947	EMF3	NO TF sequence in database	-	-
cis_11,GI,roots6hr_1	M01034	CCCACGTT--- / -cCACsTGwcy	0.00015	5.58 / 7	T00948	EMF4	NO TF sequence in database	-	-
cis_11,GI,roots6hr_1	M01034	CCCACGTT--- / -cCACsTGwcy	0.00015	5.58 / 7	T00949	Myf-5	NO Arabidopsis homologues	-	-
cis_11,GI,roots6hr_1	M01034	CCCACGTT--- / -cCACsTGwcy	0.00015	5.58 / 7	T01128	CMD1	NO TF sequence in database	-	-
cis_11,GI,roots6hr_1	M01034	CCCACGTT--- / -cCACsTGwcy	0.00015	5.58 / 7	T01188	IEF-1	NO TF sequence in database	-	-
cis_11,GI,roots6hr_1	M01034	CCCACGTT--- / -cCACsTGwcy	0.00015	5.58 / 7	T01189	IEF-1	NO TF sequence in database	-	-
cis_11,GI,roots6hr_1	M01034	CCCACGTT--- / -cCACsTGwcy	0.00015	5.58 / 7	T01445	c-nmyc	NO TF sequence in database	-	-
cis_11,GI,roots6hr_1	M01034	CCCACGTT--- / -cCACsTGwcy	0.00015	5.58 / 7	T01447	HEN1	NO TF sequence in database	-	-
cis_11,GI,roots6hr_1	M01034	CCCACGTT--- / -cCACsTGwcy	0.00015	5.58 / 7	T01448	Tal1-PP22	NO Arabidopsis homologues	-	-
cis_11,GI,roots6hr_1	M01034	CCCACGTT--- / -cCACsTGwcy	0.00015	5.58 / 7	T01496	ALF1	NO Arabidopsis homologues	-	-
cis_11,GI,roots6hr_1	M01034	CCCACGTT--- / -cCACsTGwcy	0.00015	5.58 / 7	T01497	ALF1	NO Arabidopsis homologues	-	-
cis_11,GI,roots6hr_1	M01034	CCCACGTT--- / -cCACsTGwcy	0.00015	5.58 / 7	T01503	HTF4	NO TF sequence in database	-	-
cis_11,GI,roots6hr_1	M01034	CCCACGTT--- / -cCACsTGwcy	0.00015	5.58 / 7	T01531	myogenin	NO TF sequence in database	-	-
cis_11,GI,roots6hr_1	M01034	CCCACGTT--- / -cCACsTGwcy	0.00015	5.58 / 7	T01532	myogenin	NO TF sequence in database	-	-
cis_11,GI,roots6hr_1	M01034	CCCACGTT--- / -cCACsTGwcy	0.00015	5.58 / 7	T01533	Myf-4	NO Arabidopsis homologues	-	-
cis_11,GI,roots6hr_1	M01034	CCCACGTT--- / -cCACsTGwcy	0.00015	5.58 / 7	T01534	B130010J22Rik	NO TF sequence in database	-	-
cis_11,GI,roots6hr_1	M01034	CCCACGTT--- / -cCACsTGwcy	0.00015	5.58 / 7	T01535	Myf-5	NO Arabidopsis homologues	-	-
cis_11,GI,roots6hr_1	M01034	CCCACGTT--- / -cCACsTGwcy	0.00015	5.58 / 7	T01536	Myf-5	NO Arabidopsis homologues	-	-
cis_11,GI,roots6hr_1	M01034	CCCACGTT--- / -cCACsTGwcy	0.00015	5.58 / 7	T01537	herculin	NO Arabidopsis homologues	-	-
cis_11,GI,roots6hr_1	M01034	CCCACGTT--- / -cCACsTGwcy	0.00015	5.58 / 7	T01538	MRF4	NO TF sequence in database	-	-
cis_11,GI,roots6hr_1	M01034	CCCACGTT--- / -cCACsTGwcy	0.00015	5.58 / 7	T01539	MRF4	NO Arabidopsis homologues	-	-
cis_11,GI,roots6hr_1	M01034	CCCACGTT--- / -cCACsTGwcy	0.00015	5.58 / 7	T01551	CMD1 (chicken)	NO Arabidopsis homologues	-	-
cis_11,GI,roots6hr_1	M01034	CCCACGTT--- / -cCACsTGwcy	0.00015	5.58 / 7	T01553	Microphthalmia	NO TF sequence in database	-	-
cis_11,GI,roots6hr_1	M01034	CCCACGTT--- / -cCACsTGwcy	0.00015	5.58 / 7	T01554	Microphthalmia	NO TF sequence in database	-	-
cis_11,GI,roots6hr_1	M01034	CCCACGTT--- / -cCACsTGwcy	0.00015	5.58 / 7	T01555	FIP	NO TF sequence in database	-	-
cis_11,GI,roots6hr_1	M01034	CCCACGTT--- / -cCACsTGwcy	0.00015	5.58 / 7	T01564	MAD2	NO TF sequence in database	-	-
cis_11,GI,roots6hr_1	M01034	CCCACGTT--- / -cCACsTGwcy	0.00015	5.58 / 7	T01565	Mad1	NO TF sequence in database	-	-
cis_11,GI,roots6hr_1	M01034	CCCACGTT--- / -cCACsTGwcy	0.00015	5.58 / 7	T01566	Max-isoform3	NO Arabidopsis homologues	-	-
cis_11,GI,roots6hr_1	M01034	CCCACGTT--- / -cCACsTGwcy	0.00015	5.58 / 7	T01567	Max-isoform1	NO Arabidopsis homologues	-	-
cis_11,GI,roots6hr_1	M01034	CCCACGTT--- / -cCACsTGwcy	0.00015	5.58 / 7	T01569	EHAND	NO TF sequence in database	-	-
cis_11,GI,roots6hr_1	M01034	CCCACGTT--- / -cCACsTGwcy	0.00015	5.58 / 7	T01619	mammalian achaete-scute homolog 1	NO TF sequence in database	-	-
cis_11,GI,roots6hr_1	M01034	CCCACGTT--- / -cCACsTGwcy	0.00015	5.58 / 7	T01620	HASH1	NO Arabidopsis homologues	-	-
cis_11,GI,roots6hr_1	M01034	CCCACGTT--- / -cCACsTGwcy	0.00015	5.58 / 7	T01630	Tal-2	NO Arabidopsis homologues	-	-
cis_11,GI,roots6hr_1	M01034	CCCACGTT--- / -cCACsTGwcy	0.00015	5.58 / 7	T01631	T-cell acute lymphocytic leukemia 2	NO TF sequence in database	-	-
cis_11,GI,roots6hr_1	M01034	CCCACGTT--- / -cCACsTGwcy	0.00015	5.58 / 7	T01654	HEN1	NO TF sequence in database	-	-
cis_11,GI,roots6hr_1	M01034	CCCACGTT--- / -cCACsTGwcy	0.00015	5.58 / 7	T01655	HEN1	NO TF sequence in database	-	-
cis_11,GI,roots6hr_1	M01034	CCCACGTT--- / -cCACsTGwcy	0.00015	5.58 / 7	T01786	A7	NO Arabidopsis homologues	-	-
cis_11,GI,roots6hr_1	M01034	CCCACGTT--- / -cCACsTGwcy	0.00015	5.58 / 7	T01787	E12	NO Arabidopsis homologues	-	-
cis_11,GI,roots6hr_1	M01034	CCCACGTT--- / -cCACsTGwcy	0.00015	5.58 / 7	T01788	E2A	NO Arabidopsis homologues	-	-
cis_11,GI,roots6hr_1	M01034	CCCACGTT--- / -cCACsTGwcy	0.00015	5.58 / 7	T01789	ALF1A	NO Arabidopsis homologues	-	-
cis_11,GI,roots6hr_1	M01034	CCCACGTT--- / -cCACsTGwcy	0.00015	5.58 / 7	T01790	ALF1B	NO Arabidopsis homologues	-	-
cis_11,GI,roots6hr_1	M01034	CCCACGTT--- / -cCACsTGwcy	0.00015	5.58 / 7	T01791	HTF4beta	NO Arabidopsis homologues	-	-
cis_11,GI,roots6hr_1	M01034	CCCACGTT--- / -cCACsTGwcy	0.00015	5.58 / 7	T01794	IEF-1	NO TF sequence in database	-	-
cis_11,GI,roots6hr_1	M01034	CCCACGTT--- / -cCACsTGwcy	0.00015	5.58 / 7	T01799	pp42-TAL1	NO Arabidopsis homologues	-	-
cis_11,GI,roots6hr_1	M01034	CCCACGTT--- / -cCACsTGwcy	0.00015	5.58 / 7	T01800	pp42-TAL1	NO Arabidopsis homologues	-	-
cis_11,GI,roots6hr_1	M01034	CCCACGTT--- / -cCACsTGwcy	0.00015	5.58 / 7	T02115	FIP	NO TF sequence in database	-	-
cis_11,GI,roots6hr_1	M01034	CCCACGTT--- / -cCACsTGwcy	0.00015	5.58 / 7	T02271	HEB1-p94	NO TF sequence in database	-	-
cis_11,GI,roots6hr_1	M01034	CCCACGTT--- / -cCACsTGwcy	0.00015	5.58 / 7	T02272	HEB1-p67	NO TF sequence in database	-	-
cis_11,GI,roots6hr_1	M01034	CCCACGTT--- / -cCACsTGwcy	0.00015	5.58 / 7	T02327	basic helix-loop-helix domain containing, class B2	NO TF sequence in database	-	-
cis_11,GI,roots6hr_1	M01034	CCCACGTT--- / -cCACsTGwcy	0.00015	5.58 / 7	T02377	FIP	NO Arabidopsis homologues	-	-
cis_11,GI,roots6hr_1	M01034	CCCACGTT--- / -cCACsTGwcy	0.00015	5.58 / 7	T02378	B1 Factor	NO Arabidopsis homologues	-	-
cis_11,GI,roots6hr_1	M01034	CCCACGTT--- / -cCACsTGwcy	0.00015	5.58 / 7	T02379	MYCN	NO TF sequence in database	-	-
cis_11,GI,roots6hr_1	M01034	CCCACGTT--- / -cCACsTGwcy	0.00015	5.58 / 7	T02381	MYCN	NO Arabidopsis homologues	-	-
cis_11,GI,roots6hr_1	M01034	CCCACGTT--- / -cCACsTGwcy	0.00015	5.58 / 7	T02382	N-Myc	NO Arabidopsis homologues	-	-
cis_11,GI,roots6hr_1	M01034	CCCACGTT--- / -cCACsTGwcy	0.00015	5.58 / 7	T02383	N-Myc	NO Arabidopsis homologues	-	-
cis_11,GI,roots6hr_1	M01034	CCCACGTT--- / -cCACsTGwcy	0.00015	5.58 / 7	T02390	Mad1	NO TF sequence in database	-	-
cis_11,GI,roots6hr_1	M01034	CCCACGTT--- / -cCACsTGwcy	0.00015	5.58 / 7	T02391	4631412E13Rik	NO TF sequence in database	-	-
cis_11,GI,roots6hr_1	M01034	CCCACGTT--- / -cCACsTGwcy	0.00015	5.58 / 7	T02392	Mad4	NO TF sequence in database	-	-
cis_11,GI,roots6hr_1	M01034	CCCACGTT--- / -cCACsTGwcy	0.00015	5.58 / 7	T03341	C-Myc 1	NO Arabidopsis homologues	-	-
cis_11,GI,roots6hr_1	M01034	CCCACGTT--- / -cCACsTGwcy	0.00015	5.58 / 7	T03427	c-Myc	NO Arabidopsis homologues	-	-
cis_11,GI,roots6hr_1	M01034	CCCACGTT--- / -cCACsTGwcy	0.00015	5.58 / 7	T03428	c-Myc	NO Arabidopsis homologues	-	-
cis_11,GI,roots6hr_1	M01034	CCCACGTT--- / -cCACsTGwcy	0.00015	5.58 / 7	T03430	c-Myc	NO Arabidopsis homologues	-	-
cis_11,GI,roots6hr_1	M01034	CCCACGTT--- / -cCACsTGwcy	0.00015	5.58 / 7	T03432	c-Myc	NO TF sequence in database	-	-
cis_11,GI,roots6hr_1	M01034	CCCACGTT--- / -cCACsTGwcy	0.00015	5.58 / 7	T03433	c-Myc	NO Arabidopsis homologues	-	-
cis_11,GI,roots6hr_1	M01034	CCCACGTT--- / -cCACsTGwcy	0.00015	5.58 / 7	T03440	N-Myc proto-oncogene protein	NO Arabidopsis homologues	-	-
cis_11,GI,roots6hr_1	M01034	CCCACGTT--- / -cCACsTGwcy	0.00015	5.58 / 7	T03442	N-Myc	NO TF sequence in database	-	-
cis_11,GI,roots6hr_1	M01034	CCCACGTT--- / -cCACsTGwcy	0.00015	5.58 / 7	T03443	N-Myc 2 proto-oncogene protein	NO Arabidopsis homologues	-	-
cis_11,GI,roots6hr_1	M01034	CCCACGTT--- / -cCACsTGwcy	0.00015	5.58 / 7	T03450	c-Myc	NO Arabidopsis homologues	-	-
cis_11,GI,roots6hr_1	M01034	CCCACGTT--- / -cCACsTGwcy	0.00015	5.58 / 7	T03454	c-Myc	NO Arabidopsis homologues	-	-
cis_11,GI,roots6hr_1	M01034	CCCACGTT--- / -cCACsTGwcy	0.00015	5.58 / 7	T03455	c-Myc	NO Arabidopsis homologues	-	-
cis_11,GI,roots6hr_1	M01034	CCCACGTT--- / -cCACsTGwcy	0.00015	5.58 / 7	T03462	c-Myc	NO Arabidopsis homologues	-	-
cis_11,GI,roots6hr_1	M01034	CCCACGTT--- / -cCACsTGwcy	0.00015	5.58 / 7	T03464	c-Myc I	NO TF sequence in database	-	-
cis_11,GI,roots6hr_1	M01034	CCCACGTT--- / -cCACsTGwcy	0.00015	5.58 / 7	T03465	c-Myc II	NO Arabidopsis homologues	-	-
cis_11,GI,roots6hr_1	M01034	CCCACGTT--- / -cCACsTGwcy	0.00015	5.58 / 7	T03466	c-Myc	NO TF sequence in database	-	-
cis_11,GI,roots6hr_1	M01034	CCCACGTT--- / -cCACsTGwcy	0.00015	5.58 / 7	T03532	c-Myc	NO Arabidopsis homologues	-	-
cis_11,GI,roots6hr_1	M01034	CCCACGTT--- / -cCACsTGwcy	0.00015	5.58 / 7	T03533	Myc transforming protein	NO Arabidopsis homologues	-	-
cis_11,GI,roots6hr_1	M01034	CCCACGTT--- / -cCACsTGwcy	0.00015	5.58 / 7	T03535	Myc transforming protein	NO Arabidopsis homologues	-	-
cis_11,GI,roots6hr_1	M01034	CCCACGTT--- / -cCACsTGwcy	0.00015	5.58 / 7	T03537	c-Myc	NO Arabidopsis homologues	-	-
cis_11,GI,roots6hr_1	M01034	CCCACGTT--- / -cCACsTGwcy	0.00015	5.58 / 7	T03540	Myc transforming protein	NO Arabidopsis homologues	-	-
cis_11,GI,roots6hr_1	M01034	CCCACGTT--- / -cCACsTGwcy	0.00015	5.58 / 7	T03546	Myc-transforming protein	NO Arabidopsis homologues	-	-
cis_11,GI,roots6hr_1	M01034	CCCACGTT--- / -cCACsTGwcy	0.00015	5.58 / 7	T03547	Myc transforming protein	NO TF sequence in database	-	-
cis_11,GI,roots6hr_1	M01034	CCCACGTT--- / -cCACsTGwcy	0.00015	5.58 / 7	T03548	Myc transforming protein	NO Arabidopsis homologues	-	-
cis_11,GI,roots6hr_1	M01034	CCCACGTT--- / -cCACsTGwcy	0.00015	5.58 / 7	T03552	Max	NO TF sequence in database	-	-
cis_11,GI,roots6hr_1	M01034	CCCACGTT--- / -cCACsTGwcy	0.00015	5.58 / 7	T03570	Max	NO TF sequence in database	-	-
cis_11,GI,roots6hr_1	M01034	CCCACGTT--- / -cCACsTGwcy	0.00015	5.58 / 7	T03595	Max	NO TF sequence in database	-	-
cis_11,GI,roots6hr_1	M01034	CCCACGTT--- / -cCACsTGwcy	0.00015	5.58 / 7	T03596	Max	NO TF sequence in database	-	-
cis_11,GI,roots6hr_1	M01034	CCCACGTT--- / -cCACsTGwcy	0.00015	5.58 / 7	T03900	myogenin	NO Arabidopsis homologues	-	-
cis_11,GI,roots6hr_1	M01034	CCCACGTT--- / -cCACsTGwcy	0.00015	5.58 / 7	T03901	myogenin	NO Arabidopsis homologues	-	-
cis_11,GI,roots6hr_1	M01034	CCCACGTT--- / -cCACsTGwcy	0.00015	5.58 / 7	T03902	MyoD	NO Arabidopsis homologues	-	-
cis_11,GI,roots6hr_1	M01034	CCCACGTT--- / -cCACsTGwcy	0.00015	5.58 / 7	T03903	myf-5	NO Arabidopsis homologues	-	-
cis_11,GI,roots6hr_1	M01034	CCCACGTT--- / -cCACsTGwcy	0.00015	5.58 / 7	T03905	myf-5	NO Arabidopsis homologues	-	-
cis_11,GI,roots6hr_1	M01034	CCCACGTT--- / -cCACsTGwcy	0.00015	5.58 / 7	T03907	MyoD	NO Arabidopsis homologues	-	-
cis_11,GI,roots6hr_1	M01034	CCCACGTT--- / -cCACsTGwcy	0.00015	5.58 / 7	T03911	MyoD (376 AA)	NO Arabidopsis homologues	-	-
cis_11,GI,roots6hr_1	M01034	CCCACGTT--- / -cCACsTGwcy	0.00015	5.58 / 7	T03912	MyoD (275 AA)	NO Arabidopsis homologues	-	-
cis_11,GI,roots6hr_1	M01034	CCCACGTT--- / -cCACsTGwcy	0.00015	5.58 / 7	T04370	dHand	NO TF sequence in database	-	-
cis_11,GI,roots6hr_1	M01034	CCCACGTT--- / -cCACsTGwcy	0.00015	5.58 / 7	T04371	EHAND	NO Arabidopsis homologues	-	-
cis_11,GI,roots6hr_1	M01034	CCCACGTT--- / -cCACsTGwcy	0.00015	5.58 / 7	T04372	dHand	NO Arabidopsis homologues	-	-
cis_11,GI,roots6hr_1	M01034	CCCACGTT--- / -cCACsTGwcy	0.00015	5.58 / 7	T04373	EHAND	NO TF sequence in database	-	-
cis_11,GI,roots6hr_1	M01034	CCCACGTT--- / -cCACsTGwcy	0.00015	5.58 / 7	T04374	dHand	NO TF sequence in database	-	-
cis_11,GI,roots6hr_1	M01034	CCCACGTT--- / -cCACsTGwcy	0.00015	5.58 / 7	T04375	EHAND	NO TF sequence in database	-	-
cis_11,GI,roots6hr_1	M01034	CCCACGTT--- / -cCACsTGwcy	0.00015	5.58 / 7	T04380	EHAND	NO Arabidopsis homologues	-	-
cis_11,GI,roots6hr_1	M01034	CCCACGTT--- / -cCACsTGwcy	0.00015	5.58 / 7	T04381	EHAND	NO Arabidopsis homologues	-	-
cis_11,GI,roots6hr_1	M01034	CCCACGTT--- / -cCACsTGwcy	0.00015	5.58 / 7	T04385	EHAND	NO Arabidopsis homologues	-	-
cis_11,GI,roots6hr_1	M01034	CCCACGTT--- / -cCACsTGwcy	0.00015	5.58 / 7	T04387	Hand2	NO Arabidopsis homologues	-	-
cis_11,GI,roots6hr_1	M01034	CCCACGTT--- / -cCACsTGwcy	0.00015	5.58 / 7	T04388	Hand2	NO Arabidopsis homologues	-	-
cis_11,GI,roots6hr_1	M01034	CCCACGTT--- / -cCACsTGwcy	0.00015	5.58 / 7	T04675	modulator recognition factor 2	NO Arabidopsis homologues	-	-
cis_11,GI,roots6hr_1	M01034	CCCACGTT--- / -cCACsTGwcy	0.00015	5.58 / 7	T05056	Max	NO TF sequence in database	-	-
cis_11,GI,roots6hr_1	M01034	CCCACGTT--- / -cCACsTGwcy	0.00015	5.58 / 7	T05262	CIIIB1	NO TF sequence in database	-	-
cis_11,GI,roots6hr_1	M01034	CCCACGTT--- / -cCACsTGwcy	0.00015	5.58 / 7	T05405	usf1:USF2	NO TF sequence in database	-	-
cis_11,GI,roots6hr_1	M01034	CCCACGTT--- / -cCACsTGwcy	0.00015	5.58 / 7	T05418	USF1a	NO Arabidopsis homologues	-	-
cis_11,GI,roots6hr_1	M01034	CCCACGTT--- / -cCACsTGwcy	0.00015	5.58 / 7	T05419	USF-1b	NO Arabidopsis homologues	-	-
cis_11,GI,roots6hr_1	M01034	CCCACGTT--- / -cCACsTGwcy	0.00015	5.58 / 7	T05421	E47	NO Arabidopsis homologues	-	-
cis_11,GI,roots6hr_1	M01034	CCCACGTT--- / -cCACsTGwcy	0.00015	5.58 / 7	T05422	E12	NO Arabidopsis homologues	-	-
cis_11,GI,roots6hr_1	M01034	CCCACGTT--- / -cCACsTGwcy	0.00015	5.58 / 7	T05838	basic helix-loop-helix domain containing, class B, 2	NO TF sequence in database	-	-
cis_11,GI,roots6hr_1	M01034	CCCACGTT--- / -cCACsTGwcy	0.00015	5.58 / 7	T05839	basic helix-loop-helix domain containing, class B, 3	NO TF sequence in database	-	-
cis_11,GI,roots6hr_1	M01034	CCCACGTT--- / -cCACsTGwcy	0.00015	5.58 / 7	T05845	basic helix-loop-helix domain containing, class B3	NO TF sequence in database	-	-
cis_11,GI,roots6hr_1	M01034	CCCACGTT--- / -cCACsTGwcy	0.00015	5.58 / 7	T05848	basic helix-loop-helix domain containing, class B2	NO TF sequence in database	-	-
cis_11,GI,roots6hr_1	M01034	CCCACGTT--- / -cCACsTGwcy	0.00015	5.58 / 7	T05851	basic helix-loop-helix domain containing, class B3	NO TF sequence in database	-	-
cis_11,GI,roots6hr_1	M01034	CCCACGTT--- / -cCACsTGwcy	0.00015	5.58 / 7	T06080	MITF	NO TF sequence in database	-	-
cis_11,GI,roots6hr_1	M01034	CCCACGTT--- / -cCACsTGwcy	0.00015	5.58 / 7	T06082	TCFEB	NO TF sequence in database	-	-
cis_11,GI,roots6hr_1	M01034	CCCACGTT--- / -cCACsTGwcy	0.00015	5.58 / 7	T06388	dHAND	NO TF sequence in database	-	-
cis_11,GI,roots6hr_1	M01034	CCCACGTT--- / -cCACsTGwcy	0.00015	5.58 / 7	T06415	microphthalmia-associated transcription factor	NO TF sequence in database	-	-
cis_11,GI,roots6hr_1	M01034	CCCACGTT--- / -cCACsTGwcy	0.00015	5.58 / 7	T06416	TFEB-xbb1	NO Arabidopsis homologues	-	-
cis_11,GI,roots6hr_1	M01034	CCCACGTT--- / -cCACsTGwcy	0.00015	5.58 / 7	T06434	4930580B11	NO Arabidopsis homologues	-	-
cis_11,GI,roots6hr_1	M01034	CCCACGTT--- / -cCACsTGwcy	0.00015	5.58 / 7	T06463	4930580B11	NO Arabidopsis homologues	-	-
cis_11,GI,roots6hr_1	M01034	CCCACGTT--- / -cCACsTGwcy	0.00015	5.58 / 7	T06464	4930580B11	NO Arabidopsis homologues	-	-
cis_11,GI,roots6hr_1	M01034	CCCACGTT--- / -cCACsTGwcy	0.00015	5.58 / 7	T08279	MLTF	NO Arabidopsis homologues	-	-
cis_11,GI,roots6hr_1	M01034	CCCACGTT--- / -cCACsTGwcy	0.00015	5.58 / 7	T08280	Upstream Stimulatory Factor 1	NO Arabidopsis homologues	-	-
cis_11,GI,roots6hr_1	M01034	CCCACGTT--- / -cCACsTGwcy	0.00015	5.58 / 7	T08282	upstream stimulatory factor 2	NO Arabidopsis homologues	-	-
cis_11,GI,roots6hr_1	M01034	CCCACGTT--- / -cCACsTGwcy	0.00015	5.58 / 7	T08313	FIP	NO Arabidopsis homologues	-	-
cis_11,GI,roots6hr_1	M01034	CCCACGTT--- / -cCACsTGwcy	0.00015	5.58 / 7	T08314	FIP	NO Arabidopsis homologues	-	-
cis_11,GI,roots6hr_1	M01034	CCCACGTT--- / -cCACsTGwcy	0.00015	5.58 / 7	T08328	upstream transcription factor 2	NO TF sequence in database	-	-
cis_11,GI,roots6hr_1	M01034	CCCACGTT--- / -cCACsTGwcy	0.00015	5.58 / 7	T08329	usf1	NO TF sequence in database	-	-
cis_11,GI,roots6hr_1	M01034	CCCACGTT--- / -cCACsTGwcy	0.00015	5.58 / 7	T08836	Myf-4	NO Arabidopsis homologues	-	-
cis_11,GI,roots6hr_1	M01034	CCCACGTT--- / -cCACsTGwcy	0.00015	5.58 / 7	T08853	Myf-4 (human)	NO Arabidopsis homologues	-	-
cis_11,GI,roots6hr_1	M01034	CCCACGTT--- / -cCACsTGwcy	0.00015	5.58 / 7	T09007	c-Myc	NO Arabidopsis homologues	-	-
cis_11,GI,roots6hr_1	M01034	CCCACGTT--- / -cCACsTGwcy	0.00015	5.58 / 7	T09018	c-nmyc	NO Arabidopsis homologues	-	-
cis_11,GI,roots6hr_1	M01034	CCCACGTT--- / -cCACsTGwcy	0.00015	5.58 / 7	T09050	basic helix-loop-helix domain containing, class B2	NO Arabidopsis homologues	-	-
cis_11,GI,roots6hr_1	M01034	CCCACGTT--- / -cCACsTGwcy	0.00015	5.58 / 7	T09059	E2-2	NO Arabidopsis homologues	-	-
cis_11,GI,roots6hr_1	M01034	CCCACGTT--- / -cCACsTGwcy	0.00015	5.58 / 7	T09074	MAD2	NO TF sequence in database	-	-
cis_11,GI,roots6hr_1	M01034	CCCACGTT--- / -cCACsTGwcy	0.00015	5.58 / 7	T09085	Max	NO TF sequence in database	-	-
cis_11,GI,roots6hr_1	M01034	CCCACGTT--- / -cCACsTGwcy	0.00015	5.58 / 7	T09177	MEF1	NO Arabidopsis homologues	-	-
cis_11,GI,roots6hr_1	M01034	CCCACGTT--- / -cCACsTGwcy	0.00015	5.58 / 7	T09188	eUSF (duck)	NO Arabidopsis homologues	-	-
cis_11,GI,roots6hr_1	M01034	CCCACGTT--- / -cCACsTGwcy	0.00015	5.58 / 7	T09192	TFE3	NO TF sequence in database	-	-
cis_11,GI,roots6hr_1	M01034	CCCACGTT--- / -cCACsTGwcy	0.00015	5.58 / 7	T09197	MEF1	NO Arabidopsis homologues	-	-
cis_11,GI,roots6hr_1	M01034	CCCACGTT--- / -cCACsTGwcy	0.00015	5.58 / 7	T09265	c-Myc	NO Arabidopsis homologues	-	-
cis_11,GI,roots6hr_1	M01034	CCCACGTT--- / -cCACsTGwcy	0.00015	5.58 / 7	T09283	MRF4	NO Arabidopsis homologues	-	-
cis_11,GI,roots6hr_1	M01034	CCCACGTT--- / -cCACsTGwcy	0.00015	5.58 / 7	T09287	bw	NO Arabidopsis homologues	-	-
cis_11,GI,roots6hr_1	M01034	CCCACGTT--- / -cCACsTGwcy	0.00015	5.58 / 7	T09296	E12	NO TF sequence in database	-	-
cis_11,GI,roots6hr_1	M01034	CCCACGTT--- / -cCACsTGwcy	0.00015	5.58 / 7	T09328	eUSF (duck)	NO Arabidopsis homologues	-	-
cis_11,GI,roots6hr_1	M01034	CCCACGTT--- / -cCACsTGwcy	0.00015	5.58 / 7	T09362	ALF1	NO TF sequence in database	-	-
cis_11,GI,roots6hr_1	M01034	CCCACGTT--- / -cCACsTGwcy	0.00015	5.58 / 7	T09499	Max protein	NO Arabidopsis homologues	-	-
cis_11,GI,roots6hr_1	M01034	CCCACGTT--- / -cCACsTGwcy	0.00015	5.58 / 7	T09513	ALF1	NO TF sequence in database	-	-
cis_11,GI,roots6hr_1	M01034	CCCACGTT--- / -cCACsTGwcy	0.00015	5.58 / 7	T09514	ALF1A	NO Arabidopsis homologues	-	-
cis_11,GI,roots6hr_1	M01034	CCCACGTT--- / -cCACsTGwcy	0.00015	5.58 / 7	T09580	FIP	NO Arabidopsis homologues	-	-
cis_11,GI,roots6hr_1	M01034	CCCACGTT--- / -cCACsTGwcy	0.00015	5.58 / 7	T09909	Max-isoform2	NO Arabidopsis homologues	-	-
cis_11,GI,roots6hr_1	M01034	CCCACGTT--- / -cCACsTGwcy	0.00015	5.58 / 7	T09936	ARID5B	NO TF sequence in database	-	-
cis_11,GI,roots6hr_1	M01034	CCCACGTT--- / -cCACsTGwcy	0.00015	5.58 / 7	T09937	ARID domain-containing protein 5B	NO Arabidopsis homologues	-	-
cis_11,GI,roots6hr_1	M01034	CCCACGTT--- / -cCACsTGwcy	0.00015	5.58 / 7	T09998	c-Myc	NO TF sequence in database	-	-
cis_11,GI,roots6hr_1	M01034	CCCACGTT--- / -cCACsTGwcy	0.00015	5.58 / 7	T10006	Myf-5	NO Arabidopsis homologues	-	-
cis_11,GI,roots6hr_1	M01034	CCCACGTT--- / -cCACsTGwcy	0.00015	5.58 / 7	T10010	MyoD	NO Arabidopsis homologues	-	-
cis_11,GI,roots6hr_1	M01034	CCCACGTT--- / -cCACsTGwcy	0.00015	5.58 / 7	T10027	MYF3	NO TF sequence in database	-	-
cis_11,GI,roots6hr_1	M01034	CCCACGTT--- / -cCACsTGwcy	0.00015	5.58 / 7	T10212	E2A	NO TF sequence in database	-	-
cis_11,GI,roots6hr_1	M01034	CCCACGTT--- / -cCACsTGwcy	0.00015	5.58 / 7	T10289	Microphthalmia	NO Arabidopsis homologues	-	-
cis_11,GI,roots6hr_1	M01034	CCCACGTT--- / -cCACsTGwcy	0.00015	5.58 / 7	T10290	tfeb	NO TF sequence in database	-	-
cis_11,GI,roots6hr_1	M01034	CCCACGTT--- / -cCACsTGwcy	0.00015	5.58 / 7	T10291	TFE3	NO Arabidopsis homologues	-	-
cis_11,GI,roots6hr_1	M01034	CCCACGTT--- / -cCACsTGwcy	0.00015	5.58 / 7	T10541	a1	NO TF sequence in database	-	-
cis_11,GI,roots6hr_1	M01034	CCCACGTT--- / -cCACsTGwcy	0.00015	5.58 / 7	T10831	MYF4	NO TF sequence in database	-	-
cis_11,GI,roots6hr_1	M01034	CCCACGTT--- / -cCACsTGwcy	0.00015	5.58 / 7	T11000	Major late transcription factor 2	NO Arabidopsis homologues	-	-
cis_11,GI,roots6hr_1	M01034	CCCACGTT--- / -cCACsTGwcy	0.00015	5.58 / 7	T11054	MITF	NO Arabidopsis homologues	-	-
cis_11,GI,roots6hr_1	M01034	CCCACGTT--- / -cCACsTGwcy	0.00015	5.58 / 7	T11134	basic helix-loop-helix domain containing, class B, 3	NO Arabidopsis homologues	-	-
cis_11,GI,roots6hr_1	M01034	CCCACGTT--- / -cCACsTGwcy	0.00015	5.58 / 7	T11136	basic helix-loop-helix domain containing, class B3	NO Arabidopsis homologues	-	-
cis_11,GI,roots6hr_1	M01034	CCCACGTT--- / -cCACsTGwcy	0.00015	5.58 / 7	T11200	basic helix-loop-helix domain containing, class B, 2	NO Arabidopsis homologues	-	-
cis_11,GI,roots6hr_1	M01034	CCCACGTT--- / -cCACsTGwcy	0.00015	5.58 / 7	T11231	4930580B11	NO TF sequence in database	-	-
cis_11,GI,roots6hr_1	M01034	CCCACGTT--- / -cCACsTGwcy	0.00015	5.58 / 7	T11232	basic helix-loop-helix domain containing, class B3	NO Arabidopsis homologues	-	-
cis_11,GI,roots6hr_1	M01034	CCCACGTT--- / -cCACsTGwcy	0.00015	5.58 / 7	T11409	N-Myc	NO Arabidopsis homologues	-	-
cis_11,GI,roots6hr_1	M01034	CCCACGTT--- / -cCACsTGwcy	0.00015	5.58 / 7	T13855	E2A	NO TF sequence in database	-	-
cis_11,GI,roots6hr_1	M01034	CCCACGTT--- / -cCACsTGwcy	0.00015	5.58 / 7	T13873	microphthalmia-associated transcription factor	NO TF sequence in database	-	-
cis_11,GI,roots6hr_1	M01034	CCCACGTT--- / -cCACsTGwcy	0.00015	5.58 / 7	T14058	microphthalmia-associated transcription factor	NO Arabidopsis homologues	-	-
cis_11,GI,roots6hr_1	M01034	CCCACGTT--- / -cCACsTGwcy	0.00015	5.58 / 7	T14435	c-Myc	NO TF sequence in database	-	-
cis_11,GI,roots6hr_1	M01034	CCCACGTT--- / -cCACsTGwcy	0.00015	5.58 / 7	T14514	c-Myc I	NO Arabidopsis homologues	-	-
cis_11,GI,roots6hr_1	M01034	CCCACGTT--- / -cCACsTGwcy	0.00015	5.58 / 7	T14663	TCFEB	NO Arabidopsis homologues	-	-
cis_11,GI,roots6hr_1	M01034	CCCACGTT--- / -cCACsTGwcy	0.00015	5.58 / 7	T15206	MYCN	NO Arabidopsis homologues	-	-
cis_11,GI,roots6hr_1	M01034	CCCACGTT--- / -cCACsTGwcy	0.00015	5.58 / 7	T15231	HEN1	NO Arabidopsis homologues	-	-
cis_11,GI,roots6hr_1	M01034	CCCACGTT--- / -cCACsTGwcy	0.00015	5.58 / 7	T15232	HEN1	NO Arabidopsis homologues	-	-
cis_11,GI,roots6hr_1	M01034	CCCACGTT--- / -cCACsTGwcy	0.00015	5.58 / 7	T15479	Upstream Stimulatory Factor 1	NO TF sequence in database	-	-
cis_11,GI,roots6hr_1	M01034	CCCACGTT--- / -cCACsTGwcy	0.00015	5.58 / 7	T15480	upstream stimulatory factor 2	NO TF sequence in database	-	-
cis_11,GI,roots6hr_1	M01034	CCCACGTT--- / -cCACsTGwcy	0.00015	5.58 / 7	T15547	CMD1	NO Arabidopsis homologues	-	-
cis_11,GI,roots6hr_1	M01034	CCCACGTT--- / -cCACsTGwcy	0.00015	5.58 / 7	T15550	myogenin	NO Arabidopsis homologues	-	-
cis_11,GI,roots6hr_1	M01034	CCCACGTT--- / -cCACsTGwcy	0.00015	5.58 / 7	T15552	MRF4	NO Arabidopsis homologues	-	-
cis_11,GI,roots6hr_1	M01034	CCCACGTT--- / -cCACsTGwcy	0.00015	5.58 / 7	T15571	MGC156574	NO Arabidopsis homologues	-	-
cis_11,GI,roots6hr_1	M01034	CCCACGTT--- / -cCACsTGwcy	0.00015	5.58 / 7	T15572	MGC156574	NO TF sequence in database	-	-
cis_11,GI,roots6hr_1	M01034	CCCACGTT--- / -cCACsTGwcy	0.00015	5.58 / 7	T15573	myogenin	NO Arabidopsis homologues	-	-
cis_11,GI,roots6hr_1	M01034	CCCACGTT--- / -cCACsTGwcy	0.00015	5.58 / 7	T15605	E2A	NO TF sequence in database	-	-
cis_11,GI,roots6hr_1	M01034	CCCACGTT--- / -cCACsTGwcy	0.00015	5.58 / 7	T15656	Upstream Stimulatory Factor 1	NO Arabidopsis homologues	-	-
cis_11,GI,roots6hr_1	M01034	CCCACGTT--- / -cCACsTGwcy	0.00015	5.58 / 7	T15657	Upstream Stimulatory Factor 1	NO TF sequence in database	-	-
cis_11,GI,roots6hr_1	M01034	CCCACGTT--- / -cCACsTGwcy	0.00015	5.58 / 7	T15658	USF2	NO TF sequence in database	-	-
cis_11,GI,roots6hr_1	M01034	CCCACGTT--- / -cCACsTGwcy	0.00015	5.58 / 7	T15743	Myf-5	NO TF sequence in database	-	-
cis_11,GI,roots6hr_1	M01034	CCCACGTT--- / -cCACsTGwcy	0.00015	5.58 / 7	T16138	basic helix-loop-helix domain containing, class B2	NO TF sequence in database	-	-
cis_11,GI,roots6hr_1	M01034	CCCACGTT--- / -cCACsTGwcy	0.00015	5.58 / 7	T16151	SCL	NO TF sequence in database	-	-
cis_11,GI,roots6hr_1	M01034	CCCACGTT--- / -cCACsTGwcy	0.00015	5.58 / 7	T16497	Max interactor 1	NO TF sequence in database	-	-
cis_11,GI,roots6hr_1	M01034	CCCACGTT--- / -cCACsTGwcy	0.00015	5.58 / 7	T16498	B130010J22Rik	NO Arabidopsis homologues	-	-
cis_11,GI,roots6hr_1	M01034	CCCACGTT--- / -cCACsTGwcy	0.00015	5.58 / 7	T16555	herculin	NO TF sequence in database	-	-
cis_11,GI,roots6hr_1	M01034	CCCACGTT--- / -cCACsTGwcy	0.00015	5.58 / 7	T16608	Max	NO TF sequence in database	-	-
cis_11,GI,roots6hr_1	M01034	CCCACGTT--- / -cCACsTGwcy	0.00015	5.58 / 7	T16609	Max	NO TF sequence in database	-	-
cis_11,GI,roots6hr_1	M01034	CCCACGTT--- / -cCACsTGwcy	0.00015	5.58 / 7	T16638	TFEA	NO TF sequence in database	-	-
cis_11,GI,roots6hr_1	M01034	CCCACGTT--- / -cCACsTGwcy	0.00015	5.58 / 7	T16687	Max	NO Arabidopsis homologues	-	-
cis_11,GI,roots6hr_1	M01034	CCCACGTT--- / -cCACsTGwcy	0.00015	5.58 / 7	T16688	Max	NO Arabidopsis homologues	-	-
cis_11,GI,roots6hr_1	M01034	CCCACGTT--- / -cCACsTGwcy	0.00015	5.58 / 7	T16690	Max	NO Arabidopsis homologues	-	-
cis_11,GI,roots6hr_1	M01034	CCCACGTT--- / -cCACsTGwcy	0.00015	5.58 / 7	T17324	c-Myc	NO Arabidopsis homologues	-	-
cis_11,GI,roots6hr_1	M01034	CCCACGTT--- / -cCACsTGwcy	0.00015	5.58 / 7	T17415	E12	NO TF sequence in database	-	-
cis_11,GI,roots6hr_1	M01034	CCCACGTT--- / -cCACsTGwcy	0.00015	5.58 / 7	T17416	tfeb	NO TF sequence in database	-	-
cis_11,GI,roots6hr_1	M01034	CCCACGTT--- / -cCACsTGwcy	0.00015	5.58 / 7	T17424	E2A	NO TF sequence in database	-	-
cis_11,GI,roots6hr_1	M01034	CCCACGTT--- / -cCACsTGwcy	0.00015	5.58 / 7	T17657	Upstream Stimulatory Factor 1	NO TF sequence in database	-	-
cis_11,GI,roots6hr_1	M01034	CCCACGTT--- / -cCACsTGwcy	0.00015	5.58 / 7	T17710	DEC2	NO TF sequence in database	-	-
cis_11,GI,roots6hr_1	M01034	CCCACGTT--- / -cCACsTGwcy	0.00015	5.58 / 7	T17969	upstream stimulatory factor 2	NO TF sequence in database	-	-
cis_11,GI,roots6hr_1	M01034	CCCACGTT--- / -cCACsTGwcy	0.00015	5.58 / 7	T18529	MRF4	NO TF sequence in database	-	-
cis_11,GI,roots6hr_1	M01034	CCCACGTT--- / -cCACsTGwcy	0.00015	5.58 / 7	T19023	E2-2	NO Arabidopsis homologues	-	-
cis_11,GI,roots6hr_1	M01034	CCCACGTT--- / -cCACsTGwcy	0.00015	5.58 / 7	T19024	E2-2	NO Arabidopsis homologues	-	-
cis_11,GI,roots6hr_1	M01034	CCCACGTT--- / -cCACsTGwcy	0.00015	5.58 / 7	T19025	5730422P05Rik	NO Arabidopsis homologues	-	-
cis_11,GI,roots6hr_1	M01034	CCCACGTT--- / -cCACsTGwcy	0.00015	5.58 / 7	T19026	5730422P05Rik	NO Arabidopsis homologues	-	-
cis_11,GI,roots6hr_1	M01034	CCCACGTT--- / -cCACsTGwcy	0.00015	5.58 / 7	T19027	5730422P05Rik	NO Arabidopsis homologues	-	-
cis_11,GI,roots6hr_1	M01034	CCCACGTT--- / -cCACsTGwcy	0.00015	5.58 / 7	T19028	5730422P05Rik	NO TF sequence in database	-	-
cis_11,GI,roots6hr_1	M01034	CCCACGTT--- / -cCACsTGwcy	0.00015	5.58 / 7	T19029	Immunoglobulin transcription factor 2	NO Arabidopsis homologues	-	-
cis_11,GI,roots6hr_1	M01034	CCCACGTT--- / -cCACsTGwcy	0.00015	5.58 / 7	T19030	Immunoglobulin transcription factor 2	NO TF sequence in database	-	-
cis_11,GI,roots6hr_1	M01034	CCCACGTT--- / -cCACsTGwcy	0.00015	5.58 / 7	T19044	Mad3	NO TF sequence in database	-	-
cis_11,GI,roots6hr_1	M01034	CCCACGTT--- / -cCACsTGwcy	0.00015	5.58 / 7	T19048	Mad3	NO TF sequence in database	-	-
cis_11,GI,roots6hr_1	M01034	CCCACGTT--- / -cCACsTGwcy	0.00015	5.58 / 7	T19050	Mad4	NO TF sequence in database	-	-
cis_11,GI,roots6hr_1	M01034	CCCACGTT--- / -cCACsTGwcy	0.00015	5.58 / 7	T19056	microphthalmia-associated transcription factor	NO Arabidopsis homologues	-	-
cis_11,GI,roots6hr_1	M01034	CCCACGTT--- / -cCACsTGwcy	0.00015	5.58 / 7	T19057	microphthalmia-associated transcription factor	NO Arabidopsis homologues	-	-
cis_11,GI,roots6hr_1	M01034	CCCACGTT--- / -cCACsTGwcy	0.00015	5.58 / 7	T19058	microphthalmia-associated transcription factor	NO Arabidopsis homologues	-	-
cis_11,GI,roots6hr_1	M01034	CCCACGTT--- / -cCACsTGwcy	0.00015	5.58 / 7	T19059	microphthalmia-associated transcription factor	NO Arabidopsis homologues	-	-
cis_11,GI,roots6hr_1	M01034	CCCACGTT--- / -cCACsTGwcy	0.00015	5.58 / 7	T19060	M2	NO Arabidopsis homologues	-	-
cis_11,GI,roots6hr_1	M01034	CCCACGTT--- / -cCACsTGwcy	0.00015	5.58 / 7	T19061	microphthalmia-associated transcription factor	NO Arabidopsis homologues	-	-
cis_11,GI,roots6hr_1	M01034	CCCACGTT--- / -cCACsTGwcy	0.00015	5.58 / 7	T19062	microphthalmia-associated transcription factor	NO Arabidopsis homologues	-	-
cis_11,GI,roots6hr_1	M01034	CCCACGTT--- / -cCACsTGwcy	0.00015	5.58 / 7	T19063	microphthalmia-associated transcription factor	NO Arabidopsis homologues	-	-
cis_11,GI,roots6hr_1	M01034	CCCACGTT--- / -cCACsTGwcy	0.00015	5.58 / 7	T19064	microphthalmia-associated transcription factor	NO Arabidopsis homologues	-	-
cis_11,GI,roots6hr_1	M01034	CCCACGTT--- / -cCACsTGwcy	0.00015	5.58 / 7	T19065	bw	NO Arabidopsis homologues	-	-
cis_11,GI,roots6hr_1	M01034	CCCACGTT--- / -cCACsTGwcy	0.00015	5.58 / 7	T19066	bw	NO Arabidopsis homologues	-	-
cis_11,GI,roots6hr_1	M01034	CCCACGTT--- / -cCACsTGwcy	0.00015	5.58 / 7	T19067	bw	NO Arabidopsis homologues	-	-
cis_11,GI,roots6hr_1	M01034	CCCACGTT--- / -cCACsTGwcy	0.00015	5.58 / 7	T19068	bw	NO Arabidopsis homologues	-	-
cis_11,GI,roots6hr_1	M01034	CCCACGTT--- / -cCACsTGwcy	0.00015	5.58 / 7	T19069	bw	NO Arabidopsis homologues	-	-
cis_11,GI,roots6hr_1	M01034	CCCACGTT--- / -cCACsTGwcy	0.00015	5.58 / 7	T19070	bw	NO Arabidopsis homologues	-	-
cis_11,GI,roots6hr_1	M01034	CCCACGTT--- / -cCACsTGwcy	0.00015	5.58 / 7	T19071	bw	NO Arabidopsis homologues	-	-
cis_11,GI,roots6hr_1	M01034	CCCACGTT--- / -cCACsTGwcy	0.00015	5.58 / 7	T19072	bw	NO Arabidopsis homologues	-	-
cis_11,GI,roots6hr_1	M01034	CCCACGTT--- / -cCACsTGwcy	0.00015	5.58 / 7	T19289	PP39-TAL1	NO Arabidopsis homologues	-	-
cis_11,GI,roots6hr_1	M01034	CCCACGTT--- / -cCACsTGwcy	0.00015	5.58 / 7	T19290	SCL	NO TF sequence in database	-	-
cis_11,GI,roots6hr_1	M01034	CCCACGTT--- / -cCACsTGwcy	0.00015	5.58 / 7	T19333	AI851540	NO Arabidopsis homologues	-	-
cis_11,GI,roots6hr_1	M01034	CCCACGTT--- / -cCACsTGwcy	0.00015	5.58 / 7	T19334	TCFEB	NO Arabidopsis homologues	-	-
cis_11,GI,roots6hr_1	M01034	CCCACGTT--- / -cCACsTGwcy	0.00015	5.58 / 7	T19588	USF2c	NO TF sequence in database	-	-
cis_11,GI,roots6hr_1	M01034	CCCACGTT--- / -cCACsTGwcy	0.00015	5.58 / 7	T19679	E2A	NO TF sequence in database	-	-
cis_11,GI,roots6hr_1	M01034	CCCACGTT--- / -cCACsTGwcy	0.00015	5.58 / 7	T22036	basic helix-loop-helix domain containing, class B2	NO Arabidopsis homologues	-	-
cis_11,GI,roots6hr_1	M01034	CCCACGTT--- / -cCACsTGwcy	0.00015	5.58 / 7	T22044	MRF-4 (rat)	NO Arabidopsis homologues	-	-
cis_11,GI,roots6hr_1	CREB3_full_2	--CCCACGTT---- / rtGmCACGTCAycr	0.00015	5.91 / 8	CREB3_full	CREB3	NO Arabidopsis homologues	-	-
cis_11,GI,roots6hr_1	4h10_AB	CCCACGTT / -TCaCGtG	0.00018	4.98 / 7	4h10_A	Aryl hydrocarbon receptor nuclear translocator-like protein 1	NO Arabidopsis homologues	-	-
cis_11,GI,roots6hr_1	4h10_AB	CCCACGTT / -TCaCGtG	0.00018	4.98 / 7	4h10_B	Circadian locomoter output cycles protein kaput	NO Arabidopsis homologues	-	-
cis_11,GI,roots6hr_1	UP00060	----CCCACGTT---- / mmygmcCACGTGskcm	0.00019	5.97 / 8	UP00060	AA960152	NO Arabidopsis homologues	-	-
cis_11,GI,roots6hr_1	M01706	-----CCCACGTT / GACCACCCAmG--	0.00019	5.65 / 6	T06537	Ce	NO Arabidopsis homologues	-	-
cis_11,GI,roots6hr_1	1nkp_DE	CCCACGTT / -gCACGTG	0.0002	4.96 / 7	1nkp_D	bHLHe39	NO Arabidopsis homologues	-	-
cis_11,GI,roots6hr_1	1nkp_DE	CCCACGTT / -gCACGTG	0.0002	4.96 / 7	1nkp_E	bHLHd4	NO Arabidopsis homologues	-	-
cis_11,GI,roots6hr_1	EGR4_DBD	-----CCCACGTT--- / yymCGCCCACGCAhwt	0.00021	5.96 / 8	EGR4_DBD	AT133	NO Arabidopsis homologues	-	-
cis_11,GI,roots6hr_1	MNT_DBD	CCCACGTT-- / avCACGTGcy	0.00021	5.52 / 8	MNT_DBD	bHLHd3	NO Arabidopsis homologues	-	-
cis_11,GI,roots6hr_1	M00442	-----AACGTGGG---- / kbggmCACGTGGCmcga	0.00023	5.99 / 8	T03820	ABF1	NO TF sequence in database	-	-
cis_11,GI,roots6hr_1	M00442	-----AACGTGGG---- / kbggmCACGTGGCmcga	0.00023	5.99 / 8	T03823	ABA-RESPONSIVE ELEMENT BINDING PROTEIN 1	NO TF sequence in database	-	-
cis_11,GI,roots6hr_1	M00442	-----AACGTGGG---- / kbggmCACGTGGCmcga	0.00023	5.99 / 8	T03824	ABF3	NO TF sequence in database	-	-
cis_11,GI,roots6hr_1	M00442	-----AACGTGGG---- / kbggmCACGTGGCmcga	0.00023	5.99 / 8	T03825	ABA-responsive element binding protein 2	NO TF sequence in database	-	-
cis_11,GI,roots6hr_1	M00442	-----AACGTGGG---- / kbggmCACGTGGCmcga	0.00023	5.99 / 8	T13760	ABF1	AT1G49720	0	10 / 10
cis_11,GI,roots6hr_1	M00442	-----AACGTGGG---- / kbggmCACGTGGCmcga	0.00023	5.99 / 8	T13760	ABF1	AT3G19290	5e-148	9 / 10
cis_11,GI,roots6hr_1	M00442	-----AACGTGGG---- / kbggmCACGTGGCmcga	0.00023	5.99 / 8	T13760	ABF1	AT2G36270	3e-43	9 / 10
cis_11,GI,roots6hr_1	M00442	-----AACGTGGG---- / kbggmCACGTGGCmcga	0.00023	5.99 / 8	T13760	ABF1	AT3G56850	1e-35	9 / 10
cis_11,GI,roots6hr_1	M00442	-----AACGTGGG---- / kbggmCACGTGGCmcga	0.00023	5.99 / 8	T13760	ABF1	AT2G41070	8e-30	9 / 10
cis_11,GI,roots6hr_1	M00442	-----AACGTGGG---- / kbggmCACGTGGCmcga	0.00023	5.99 / 8	T13760	ABF1	AT5G44080	3e-13	10 / 10
cis_11,GI,roots6hr_1	M00442	-----AACGTGGG---- / kbggmCACGTGGCmcga	0.00023	5.99 / 8	T13760	ABF1	AT5G42910	7e-13	8 / 10
cis_11,GI,roots6hr_1	M00442	-----AACGTGGG---- / kbggmCACGTGGCmcga	0.00023	5.99 / 8	T13760	ABF1	AT1G03970	5e-12	8 / 9
cis_11,GI,roots6hr_1	M00442	-----AACGTGGG---- / kbggmCACGTGGCmcga	0.00023	5.99 / 8	T13763	ABF3	AT3G19290	7e-96	9 / 9
cis_11,GI,roots6hr_1	M00442	-----AACGTGGG---- / kbggmCACGTGGCmcga	0.00023	5.99 / 8	T13763	ABF3	AT1G49720	5e-93	9 / 9
cis_11,GI,roots6hr_1	M00442	-----AACGTGGG---- / kbggmCACGTGGCmcga	0.00023	5.99 / 8	T13763	ABF3	AT5G42910	3e-36	8 / 9
cis_11,GI,roots6hr_1	M00442	-----AACGTGGG---- / kbggmCACGTGGCmcga	0.00023	5.99 / 8	T13763	ABF3	AT3G56850	2e-24	9 / 9
cis_11,GI,roots6hr_1	M00442	-----AACGTGGG---- / kbggmCACGTGGCmcga	0.00023	5.99 / 8	T13763	ABF3	AT2G36270	4e-22	9 / 9
cis_11,GI,roots6hr_1	M00442	-----AACGTGGG---- / kbggmCACGTGGCmcga	0.00023	5.99 / 8	T13763	ABF3	AT2G41070	2e-21	9 / 9
cis_11,GI,roots6hr_1	M00442	-----AACGTGGG---- / kbggmCACGTGGCmcga	0.00023	5.99 / 8	T13763	ABF3	AT5G44080	2e-14	9 / 9
cis_11,GI,roots6hr_1	M00442	-----AACGTGGG---- / kbggmCACGTGGCmcga	0.00023	5.99 / 8	T13763	ABF3	AT1G03970	8e-14	9 / 9
cis_11,GI,roots6hr_1	M03125/PL0007.1	---CCCACGTT----- / yrdAmCACGTGktymr	0.00026	5.91 / 8	T22758	F46G10.6	NO TF sequence in database	-	-
cis_11,GI,roots6hr_1	M03125/PL0007.1	---CCCACGTT----- / yrdAmCACGTGktymr	0.00026	5.91 / 8	T22759	F46G10.6	NO TF sequence in database	-	-
cis_11,GI,roots6hr_1	M03125/PL0007.1	---CCCACGTT----- / yrdAmCACGTGktymr	0.00026	5.91 / 8	Q18711	Q18711_CAEEL	NO Arabidopsis homologues	-	-
cis_11,GI,roots6hr_1	UP00367	-----AACGTGGG--- / yrdamCACGTGktymr	0.00027	5.91 / 8	UP00367	hlh-23	NO Arabidopsis homologues	-	-
cis_11,GI,roots6hr_1	MA0310.1	CCCACGTT / gMCACGTr	0.00028	5.14 / 8	YFL031W	HAC1_YEAST	NO Arabidopsis homologues	-	-
cis_11,GI,roots6hr_1	M00700	CCCACGTT- / GCCACsTCA	0.00033	5.30 / 8	T02809	regulator of MAT1	AT2G46270	1e-40	11 / 11
cis_11,GI,roots6hr_1	M00700	CCCACGTT- / GCCACsTCA	0.00033	5.30 / 8	T02809	regulator of MAT1	AT4G36730	7e-109	11 / 11
cis_11,GI,roots6hr_1	M00700	CCCACGTT- / GCCACsTCA	0.00033	5.30 / 8	T02809	regulator of MAT1	AT4G01120	3e-34	11 / 11
cis_11,GI,roots6hr_1	M00700	CCCACGTT- / GCCACsTCA	0.00033	5.30 / 8	T02809	regulator of MAT1	AT2G35530	3e-67	11 / 11
cis_11,GI,roots6hr_1	M00700	CCCACGTT- / GCCACsTCA	0.00033	5.30 / 8	T02809	regulator of MAT1	AT5G60830	6e-13	10 / 11
cis_11,GI,roots6hr_1	M00700	CCCACGTT- / GCCACsTCA	0.00033	5.30 / 8	T02809	regulator of MAT1	AT5G15830	3e-12	10 / 11
cis_11,GI,roots6hr_1	M00700	CCCACGTT- / GCCACsTCA	0.00033	5.30 / 8	T02809	regulator of MAT1	AT3G30530	3e-12	10 / 11
cis_11,GI,roots6hr_1	M00700	CCCACGTT- / GCCACsTCA	0.00033	5.30 / 8	T02809	regulator of MAT1	AT5G38800	2e-11	11 / 11
cis_11,GI,roots6hr_1	M00700	CCCACGTT- / GCCACsTCA	0.00033	5.30 / 8	T02809	regulator of MAT1	AT2G18160	2e-11	10 / 11
cis_11,GI,roots6hr_1	M00700	CCCACGTT- / GCCACsTCA	0.00033	5.30 / 8	T02809	regulator of MAT1	AT1G13600	4e-11	10 / 11
cis_11,GI,roots6hr_1	M00700	CCCACGTT- / GCCACsTCA	0.00033	5.30 / 8	T02809	regulator of MAT1	AT2G04038	7e-11	10 / 11
cis_11,GI,roots6hr_1	M00700	CCCACGTT- / GCCACsTCA	0.00033	5.30 / 8	T02810	regulator of MAT2	AT2G46270	2e-119	11 / 11
cis_11,GI,roots6hr_1	M00700	CCCACGTT- / GCCACsTCA	0.00033	5.30 / 8	T02810	regulator of MAT2	AT4G36730	3e-39	11 / 11
cis_11,GI,roots6hr_1	M00700	CCCACGTT- / GCCACsTCA	0.00033	5.30 / 8	T02810	regulator of MAT2	AT4G01120	6e-84	11 / 11
cis_11,GI,roots6hr_1	M00700	CCCACGTT- / GCCACsTCA	0.00033	5.30 / 8	T02810	regulator of MAT2	AT2G35530	3e-46	11 / 11
cis_11,GI,roots6hr_1	M00700	CCCACGTT- / GCCACsTCA	0.00033	5.30 / 8	T02810	regulator of MAT2	AT5G60830	2e-13	10 / 11
cis_11,GI,roots6hr_1	M00700	CCCACGTT- / GCCACsTCA	0.00033	5.30 / 8	T02810	regulator of MAT2	AT5G15830	1e-11	10 / 11
cis_11,GI,roots6hr_1	M00700	CCCACGTT- / GCCACsTCA	0.00033	5.30 / 8	T02810	regulator of MAT2	AT3G30530	1e-10	10 / 11
cis_11,GI,roots6hr_1	1p47_AB	------------CCCACGTT / ACGCCCACGCCGCCCACGCC	0.00038	6.00 / 8	1p47_A	Early growth response protein 1	NO Arabidopsis homologues	-	-
cis_11,GI,roots6hr_1	1p47_AB	------------CCCACGTT / ACGCCCACGCCGCCCACGCC	0.00038	6.00 / 8	1p47_B	Early growth response protein 1	NO Arabidopsis homologues	-	-
cis_11,GI,roots6hr_1	M01703	-----CCCACGTT / GACCACCCAmG--	0.00042	5.50 / 6	T04961	GLI 2	NO Arabidopsis homologues	-	-
cis_11,GI,roots6hr_1	M01703	-----CCCACGTT / GACCACCCAmG--	0.00042	5.50 / 6	T06386	GLI-Kruppel family member GLI2	NO TF sequence in database	-	-
cis_11,GI,roots6hr_1	M01703	-----CCCACGTT / GACCACCCAmG--	0.00042	5.50 / 6	T08167	GLI-Kruppel family member GLI2	NO Arabidopsis homologues	-	-
cis_11,GI,roots6hr_1	M01703	-----CCCACGTT / GACCACCCAmG--	0.00042	5.50 / 6	T08168	GLI-Kruppel family member GLI2	NO Arabidopsis homologues	-	-
cis_11,GI,roots6hr_1	M01703	-----CCCACGTT / GACCACCCAmG--	0.00042	5.50 / 6	T08169	GLI-Kruppel family member GLI2	NO Arabidopsis homologues	-	-
cis_11,GI,roots6hr_1	M01703	-----CCCACGTT / GACCACCCAmG--	0.00042	5.50 / 6	T11124	GLI-Kruppel family member GLI2	NO TF sequence in database	-	-
cis_11,GI,roots6hr_1	M01703	-----CCCACGTT / GACCACCCAmG--	0.00042	5.50 / 6	T17629	GLI-Kruppel family member GLI2	NO Arabidopsis homologues	-	-
cis_11,GI,roots6hr_1	M01703	-----CCCACGTT / GACCACCCAmG--	0.00042	5.50 / 6	T17905	Gli2	NO TF sequence in database	-	-
cis_11,GI,roots6hr_1	M01156	AACGTGGG / --CGTGyG	0.00043	4.51 / 6	T09158	At1g75080	AT1G19350	0	2 / 2
cis_11,GI,roots6hr_1	M01156	AACGTGGG / --CGTGyG	0.00043	4.51 / 6	T09158	At1g75080	AT3G50750	2e-78	1 / 2
cis_11,GI,roots6hr_1	M01156	AACGTGGG / --CGTGyG	0.00043	4.51 / 6	T09158	At1g75080	AT4G36780	2e-47	1 / 2
cis_11,GI,roots6hr_1	M01156	AACGTGGG / --CGTGyG	0.00043	4.51 / 6	T09158	At1g75080	AT1G78700	1e-42	1 / 2
cis_11,GI,roots6hr_1	MA0281.1	CCCACGTT- / -gCACGTGA	0.00061	5.00 / 7	YJR060W	CBF1_YEAST	NO Arabidopsis homologues	-	-
cis_11,GI,roots6hr_1	MYC2	-CCCACGTT / TGACACGT-	0.00061	5.00 / 7	MYC2	AtbHLH6	AT1G32640	0	7 / 7
cis_11,GI,roots6hr_1	MYC2	-CCCACGTT / TGACACGT-	0.00061	5.00 / 7	MYC2	AtbHLH6	AT4G17880	0	7 / 7
cis_11,GI,roots6hr_1	MYC2	-CCCACGTT / TGACACGT-	0.00061	5.00 / 7	MYC2	AtbHLH6	AT5G46760	2e-178	7 / 7
cis_11,GI,roots6hr_1	MYC2	-CCCACGTT / TGACACGT-	0.00061	5.00 / 7	MYC2	AtbHLH6	AT1G01260	4e-39	7 / 7
cis_11,GI,roots6hr_1	MYC2	-CCCACGTT / TGACACGT-	0.00061	5.00 / 7	MYC2	AtbHLH6	AT4G16430	4e-36	7 / 7
cis_11,GI,roots6hr_1	MYC2	-CCCACGTT / TGACACGT-	0.00061	5.00 / 7	MYC2	AtbHLH6	AT5G41315	3e-34	7 / 7
cis_11,GI,roots6hr_1	MYC2	-CCCACGTT / TGACACGT-	0.00061	5.00 / 7	MYC2	AtbHLH6	AT1G63650	5e-34	6 / 7
cis_11,GI,roots6hr_1	MYC2	-CCCACGTT / TGACACGT-	0.00061	5.00 / 7	MYC2	AtbHLH6	AT4G00870	3e-33	7 / 7
cis_11,GI,roots6hr_1	MYC2	-CCCACGTT / TGACACGT-	0.00061	5.00 / 7	MYC2	AtbHLH6	AT4G37850	2e-18	7 / 7
cis_11,GI,roots6hr_1	MYC2	-CCCACGTT / TGACACGT-	0.00061	5.00 / 7	MYC2	AtbHLH6	AT4G00480	7e-18	2 / 2
cis_11,GI,roots6hr_1	MYC2	-CCCACGTT / TGACACGT-	0.00061	5.00 / 7	MYC2	AtbHLH6	AT2G22770	2e-14	6 / 7
cis_11,GI,roots6hr_1	MYC2	-CCCACGTT / TGACACGT-	0.00061	5.00 / 7	MYC2	AtbHLH6	AT2G22750	3e-14	7 / 7
cis_11,GI,roots6hr_1	MYC2	-CCCACGTT / TGACACGT-	0.00061	5.00 / 7	MYC2	AtbHLH6	AT4G29930	3e-14	5 / 7
cis_11,GI,roots6hr_1	MYC2	-CCCACGTT / TGACACGT-	0.00061	5.00 / 7	MYC2	AtbHLH6	AT2G28160	4e-13	4 / 5
cis_11,GI,roots6hr_1	MYC2	-CCCACGTT / TGACACGT-	0.00061	5.00 / 7	MYC2	AtbHLH6	AT2G22760	1e-11	7 / 7
cis_11,GI,roots6hr_1	MYC2	-CCCACGTT / TGACACGT-	0.00061	5.00 / 7	MYC2	AtbHLH6	AT2G31210	7e-11	4 / 6
cis_11,GI,roots6hr_1	MYC2	-CCCACGTT / TGACACGT-	0.00061	5.00 / 7	MYC2	AtbHLH6	AT4G00050	1e-10	4 / 7
cis_11,GI,roots6hr_1	1nkp_AB	CCCACGTT- / -gCACGTGc	0.00061	5.00 / 7	1nkp_A	bHLHe39	NO Arabidopsis homologues	-	-
cis_11,GI,roots6hr_1	1nkp_AB	CCCACGTT- / -gCACGTGc	0.00061	5.00 / 7	1nkp_B	bHLHd4	NO Arabidopsis homologues	-	-
cis_11,GI,roots6hr_1	M00399	----------AACGTGGG------ / GtcgwsgKGACACGTGGCacgasr	0.00067	5.98 / 8	T03820	ABF1	NO TF sequence in database	-	-
cis_11,GI,roots6hr_1	M00399	----------AACGTGGG------ / GtcgwsgKGACACGTGGCacgasr	0.00067	5.98 / 8	T13760	ABF1	AT1G49720	0	10 / 10
cis_11,GI,roots6hr_1	M00399	----------AACGTGGG------ / GtcgwsgKGACACGTGGCacgasr	0.00067	5.98 / 8	T13760	ABF1	AT3G19290	5e-148	9 / 10
cis_11,GI,roots6hr_1	M00399	----------AACGTGGG------ / GtcgwsgKGACACGTGGCacgasr	0.00067	5.98 / 8	T13760	ABF1	AT2G36270	3e-43	9 / 10
cis_11,GI,roots6hr_1	M00399	----------AACGTGGG------ / GtcgwsgKGACACGTGGCacgasr	0.00067	5.98 / 8	T13760	ABF1	AT3G56850	1e-35	9 / 10
cis_11,GI,roots6hr_1	M00399	----------AACGTGGG------ / GtcgwsgKGACACGTGGCacgasr	0.00067	5.98 / 8	T13760	ABF1	AT2G41070	8e-30	9 / 10
cis_11,GI,roots6hr_1	M00399	----------AACGTGGG------ / GtcgwsgKGACACGTGGCacgasr	0.00067	5.98 / 8	T13760	ABF1	AT5G44080	3e-13	10 / 10
cis_11,GI,roots6hr_1	M00399	----------AACGTGGG------ / GtcgwsgKGACACGTGGCacgasr	0.00067	5.98 / 8	T13760	ABF1	AT5G42910	7e-13	8 / 10
cis_11,GI,roots6hr_1	M00399	----------AACGTGGG------ / GtcgwsgKGACACGTGGCacgasr	0.00067	5.98 / 8	T13760	ABF1	AT1G03970	5e-12	8 / 9
cis_11,GI,roots6hr_1	M02378/MA0259.1	-AACGTGGG / vbACGTGc-	0.00075	4.96 / 7	T01346	Ah receptor nuclear translocator	NO Arabidopsis homologues	-	-
cis_11,GI,roots6hr_1	M02378/MA0259.1	-AACGTGGG / vbACGTGc-	0.00075	4.96 / 7	T01796	Ah receptor nuclear translocator	NO Arabidopsis homologues	-	-
cis_11,GI,roots6hr_1	M02378/MA0259.1	-AACGTGGG / vbACGTGc-	0.00075	4.96 / 7	T08994	HIF-1alpha-isoform1	NO Arabidopsis homologues	-	-
cis_11,GI,roots6hr_1	M02378/MA0259.1	-AACGTGGG / vbACGTGc-	0.00075	4.96 / 7	EAW80806	A8MYV6_HUMAN	NO Arabidopsis homologues	-	-
cis_11,GI,roots6hr_1	XBP1_DBD_2	---CCCACGTT--- / wrkGmCACGTCAkc	0.0008	5.59 / 8	XBP1_DBD	Tax-responsive element-binding protein 5	NO Arabidopsis homologues	-	-
cis_11,GI,roots6hr_1	M00370	--AACGTGGG / khsACGTsdm	0.00086	5.25 / 8	T01093	common plant regulatory factor 3	NO TF sequence in database	-	-
cis_11,GI,roots6hr_1	M00370	--AACGTGGG / khsACGTsdm	0.00086	5.25 / 8	T09444	common plant regulatory factor 3	AT4G36730	1e-65	7 / 7
cis_11,GI,roots6hr_1	M00370	--AACGTGGG / khsACGTsdm	0.00086	5.25 / 8	T09444	common plant regulatory factor 3	AT2G35530	5e-24	7 / 7
cis_11,GI,roots6hr_1	M00370	--AACGTGGG / khsACGTsdm	0.00086	5.25 / 8	T09444	common plant regulatory factor 3	AT2G46270	2e-17	7 / 7
cis_11,GI,roots6hr_1	M00370	--AACGTGGG / khsACGTsdm	0.00086	5.25 / 8	T09444	common plant regulatory factor 3	AT4G01120	2e-15	7 / 7
cis_11,GI,roots6hr_1	M00370	--AACGTGGG / khsACGTsdm	0.00086	5.25 / 8	T09444	common plant regulatory factor 3	AT2G04038	3e-11	7 / 7
cis_11,GI,roots6hr_1	M00370	--AACGTGGG / khsACGTsdm	0.00086	5.25 / 8	T09444	common plant regulatory factor 3	AT3G30530	1e-10	7 / 7
cis_11,GI,roots6hr_1	M00370	--AACGTGGG / khsACGTsdm	0.00086	5.25 / 8	T09444	common plant regulatory factor 3	AT5G38800	1e-10	7 / 7
cis_11,GI,roots6hr_1	M00083	AACGTGGG-- / --rgkGGGGA	0.00092	4.92 / 6	T00529	myeloid zinc finger 1	NO Arabidopsis homologues	-	-
cis_11,GI,roots6hr_1	M00083	AACGTGGG-- / --rgkGGGGA	0.00092	4.92 / 6	T08516	KRAB zinc finger protein	NO Arabidopsis homologues	-	-
cis_11,GI,roots6hr_1	M00083	AACGTGGG-- / --rgkGGGGA	0.00092	4.92 / 6	T08517	KRAB zinc finger protein	NO TF sequence in database	-	-
cis_11,GI,roots6hr_1	M00083	AACGTGGG-- / --rgkGGGGA	0.00092	4.92 / 6	T09481	myeloid zinc finger 1	NO TF sequence in database	-	-
cis_11,GI,roots6hr_1	M00083	AACGTGGG-- / --rgkGGGGA	0.00092	4.92 / 6	T14260	myeloid zinc finger 1	NO TF sequence in database	-	-
cis_11,GI,roots6hr_1	M00083	AACGTGGG-- / --rgkGGGGA	0.00092	4.92 / 6	T14541	MZF-1	NO TF sequence in database	-	-
cis_11,GI,roots6hr_1	M00083	AACGTGGG-- / --rgkGGGGA	0.00092	4.92 / 6	T17573	myeloid zinc finger 1	NO Arabidopsis homologues	-	-
cis_11,GI,roots6hr_1	MA0436.1	-CCCACGTT / cCCCACs--	4.1e-07	5.87 / 6	T17377	YPR022C	NO Arabidopsis homologues	-	-
cis_11,GI,roots6hr_1	1llm_D	AACGTGGG / -GCGkGGG	7e-07	5.80 / 7	1llm_D	chimera of Zif23-GCN4	NO Arabidopsis homologues	-	-
cis_11,GI,roots6hr_1	M00064	-CCCACGTT--- / nmvmACGTGbbr	1.2e-06	6.56 / 8	T00690	PHO4	NO Arabidopsis homologues	-	-
cis_11,GI,roots6hr_1	1a1k_A	-CCCACGTT / kCCCACGC-	1.3e-06	5.99 / 7	1a1i_A	Early growth response protein 1	NO Arabidopsis homologues	-	-
cis_11,GI,roots6hr_1	2o61_AB	---------CCCACGTT--------- / GAGGAAnTTCCCACnTTaAnntCTCC	1.3e-06	7.00 / 8	2o61_A	Transcription factor p65/Interferon regulatory factor 7/Interferon regulatory factor 3 fusion protein	NO Arabidopsis homologues	-	-
cis_11,GI,roots6hr_1	2o61_AB	---------CCCACGTT--------- / GAGGAAnTTCCCACnTTaAnntCTCC	1.3e-06	7.00 / 8	2o61_B	DNA-binding factor KBF1	NO Arabidopsis homologues	-	-
cis_11,GI,roots6hr_1	1hlo_B	AACGTGGG / --cGtGG-	2.2e-06	4.96 / 5	1hlo_B	bHLHd4	NO Arabidopsis homologues	-	-
cis_11,GI,roots6hr_1	M01112	AACGTGGG--- / asCGTGGGAAm	3.9e-06	6.29 / 8	T01616	C-promoter binding factor 1	NO TF sequence in database	-	-
cis_11,GI,roots6hr_1	M01112	AACGTGGG--- / asCGTGGGAAm	3.9e-06	6.29 / 8	T01617	C-promoter binding factor 1	NO TF sequence in database	-	-
cis_11,GI,roots6hr_1	M01112	AACGTGGG--- / asCGTGGGAAm	3.9e-06	6.29 / 8	T09441	C-promoter binding factor 1	NO Arabidopsis homologues	-	-
cis_11,GI,roots6hr_1	M01112	AACGTGGG--- / asCGTGGGAAm	3.9e-06	6.29 / 8	T15292	APCR-2	NO Arabidopsis homologues	-	-
cis_11,GI,roots6hr_1	M01112	AACGTGGG--- / asCGTGGGAAm	3.9e-06	6.29 / 8	T16056	C-promoter binding factor 1	NO TF sequence in database	-	-
cis_11,GI,roots6hr_1	M01112	AACGTGGG--- / asCGTGGGAAm	3.9e-06	6.29 / 8	T16116	CBF1	NO Arabidopsis homologues	-	-
cis_11,GI,roots6hr_1	M01112	AACGTGGG--- / asCGTGGGAAm	3.9e-06	6.29 / 8	T16117	CBF1	NO TF sequence in database	-	-
cis_11,GI,roots6hr_1	M01112	AACGTGGG--- / asCGTGGGAAm	3.9e-06	6.29 / 8	T16118	CBF1	NO TF sequence in database	-	-
cis_11,GI,roots6hr_1	M01112	AACGTGGG--- / asCGTGGGAAm	3.9e-06	6.29 / 8	T16124	CBF1	NO TF sequence in database	-	-
cis_11,GI,roots6hr_1	M01112	AACGTGGG--- / asCGTGGGAAm	3.9e-06	6.29 / 8	T19280	CBF-1	NO Arabidopsis homologues	-	-
cis_11,GI,roots6hr_1	M01112	AACGTGGG--- / asCGTGGGAAm	3.9e-06	6.29 / 8	T19281	APCR-1	NO Arabidopsis homologues	-	-
cis_11,GI,roots6hr_1	M01112	AACGTGGG--- / asCGTGGGAAm	3.9e-06	6.29 / 8	T19282	APCR-3	NO Arabidopsis homologues	-	-
cis_11,GI,roots6hr_1	M01112	AACGTGGG--- / asCGTGGGAAm	3.9e-06	6.29 / 8	T19283	CBF-1	NO Arabidopsis homologues	-	-
cis_11,GI,roots6hr_1	M01112	AACGTGGG--- / asCGTGGGAAm	3.9e-06	6.29 / 8	T19284	CBF-1	NO Arabidopsis homologues	-	-
cis_11,GI,roots6hr_1	M01116	-AACGTGGG / mCACGTGr-	5.7e-06	5.77 / 7	T05866	Clock:BMAL1	NO TF sequence in database	-	-
cis_11,GI,roots6hr_1	M01116	-AACGTGGG / mCACGTGr-	5.7e-06	5.77 / 7	T08275	Clock:BMAL1	NO TF sequence in database	-	-
cis_11,GI,roots6hr_1	M01116	-AACGTGGG / mCACGTGr-	5.7e-06	5.77 / 7	T08276	Clock:BMAL2	NO TF sequence in database	-	-
cis_11,GI,roots6hr_1	MF0007.1		CCCACGTT / asCAcsTG6.7e-06	5.75 / 8	NO TFs associated to the motif			-	-
cis_11,GI,roots6hr_1	M01111	--CCCACGTT / TTCCCAYk--	9.2e-06	5.71 / 6	T01616	C-promoter binding factor 1	NO TF sequence in database	-	-
cis_11,GI,roots6hr_1	M01111	--CCCACGTT / TTCCCAYk--	9.2e-06	5.71 / 6	T01617	C-promoter binding factor 1	NO TF sequence in database	-	-
cis_11,GI,roots6hr_1	M01111	--CCCACGTT / TTCCCAYk--	9.2e-06	5.71 / 6	T09441	C-promoter binding factor 1	NO Arabidopsis homologues	-	-
cis_11,GI,roots6hr_1	M01111	--CCCACGTT / TTCCCAYk--	9.2e-06	5.71 / 6	T15292	APCR-2	NO Arabidopsis homologues	-	-
cis_11,GI,roots6hr_1	M01111	--CCCACGTT / TTCCCAYk--	9.2e-06	5.71 / 6	T16056	C-promoter binding factor 1	NO TF sequence in database	-	-
cis_11,GI,roots6hr_1	M01111	--CCCACGTT / TTCCCAYk--	9.2e-06	5.71 / 6	T16116	CBF1	NO Arabidopsis homologues	-	-
cis_11,GI,roots6hr_1	M01111	--CCCACGTT / TTCCCAYk--	9.2e-06	5.71 / 6	T16117	CBF1	NO TF sequence in database	-	-
cis_11,GI,roots6hr_1	M01111	--CCCACGTT / TTCCCAYk--	9.2e-06	5.71 / 6	T16118	CBF1	NO TF sequence in database	-	-
cis_11,GI,roots6hr_1	M01111	--CCCACGTT / TTCCCAYk--	9.2e-06	5.71 / 6	T16124	CBF1	NO TF sequence in database	-	-
cis_11,GI,roots6hr_1	M01111	--CCCACGTT / TTCCCAYk--	9.2e-06	5.71 / 6	T19280	CBF-1	NO Arabidopsis homologues	-	-
cis_11,GI,roots6hr_1	M01111	--CCCACGTT / TTCCCAYk--	9.2e-06	5.71 / 6	T19281	APCR-1	NO Arabidopsis homologues	-	-
cis_11,GI,roots6hr_1	M01111	--CCCACGTT / TTCCCAYk--	9.2e-06	5.71 / 6	T19282	APCR-3	NO Arabidopsis homologues	-	-
cis_11,GI,roots6hr_1	M01111	--CCCACGTT / TTCCCAYk--	9.2e-06	5.71 / 6	T19283	CBF-1	NO Arabidopsis homologues	-	-
cis_11,GI,roots6hr_1	M01111	--CCCACGTT / TTCCCAYk--	9.2e-06	5.71 / 6	T19284	CBF-1	NO Arabidopsis homologues	-	-
cis_11,GI,roots6hr_1	M00788	--AACGTGGG / wwcACGTGGA	1.2e-05	6.00 / 8	T01098	EmBP-1b	AT4G36730	2e-28	10 / 12
cis_11,GI,roots6hr_1	M00788	--AACGTGGG / wwcACGTGGA	1.2e-05	6.00 / 8	T01098	EmBP-1b	AT2G35530	2e-27	10 / 12
cis_11,GI,roots6hr_1	M00788	--AACGTGGG / wwcACGTGGA	1.2e-05	6.00 / 8	T01098	EmBP-1b	AT2G46270	2e-22	10 / 10
cis_11,GI,roots6hr_1	M00788	--AACGTGGG / wwcACGTGGA	1.2e-05	6.00 / 8	T01098	EmBP-1b	AT4G01120	2e-19	10 / 10
cis_11,GI,roots6hr_1	M00788	--AACGTGGG / wwcACGTGGA	1.2e-05	6.00 / 8	T01098	EmBP-1b	AT1G75390	2e-11	10 / 10
cis_11,GI,roots6hr_1	1jk1_A	---CCCACGTT / cCGCCCaCGC-	1.2e-05	6.00 / 7	1jk1_A	Early growth response protein 1	NO Arabidopsis homologues	-	-
cis_11,GI,roots6hr_1	1a0a_AB	CCCACGTT / -CCmCGkG	1.2e-05	5.41 / 7	1a0a_A	PHO4_YEAST	NO Arabidopsis homologues	-	-
cis_11,GI,roots6hr_1	1aay_A	---CCCACGTT / aCGCCCaCGC-	1.3e-05	6.00 / 7	1a1l_A	Early growth response protein 1	NO Arabidopsis homologues	-	-
cis_11,GI,roots6hr_1	1a1f_A	---CCCACGTT / gGTCCCACGC-	1.4e-05	5.99 / 7	1a1f_A	Early growth response protein 1	NO Arabidopsis homologues	-	-
cis_11,GI,roots6hr_1	1zaa_C	AACGTGGG--- / -GCGTgGGCGt	1.6e-05	5.96 / 7	1a1l_A	Early growth response protein 1	NO Arabidopsis homologues	-	-
cis_11,GI,roots6hr_1	M02250/MA0147.1	CCCACGTT-- / gCCACGTGck	1.6e-05	5.96 / 8	T00143	c-Myc	NO TF sequence in database	-	-
cis_11,GI,roots6hr_1	M02250/MA0147.1	CCCACGTT-- / gCCACGTGck	1.6e-05	5.96 / 8	T09007	c-Myc	NO Arabidopsis homologues	-	-
cis_11,GI,roots6hr_1	M01647	-CCCACGTT / cCCCAC---	1.8e-05	5.00 / 5	T17377	YPR022C	NO Arabidopsis homologues	-	-
cis_11,GI,roots6hr_1	PF0002.1		CCCACGTT / --CACGTG1.8e-05	5.00 / 6	NO TFs associated to the motif			-	-
cis_11,GI,roots6hr_1	MA0104.1	AACGTGGG / CACGTG--	1.9e-05	4.99 / 6	P03966	MYCN_MOUSE	NO Arabidopsis homologues	-	-
cis_11,GI,roots6hr_1	M00369	CCCACGTT-- / gccACGTSrc	2.3e-05	5.90 / 8	T01090	TAF-1	NO TF sequence in database	-	-
cis_11,GI,roots6hr_1	M00369	CCCACGTT-- / gccACGTSrc	2.3e-05	5.90 / 8	T11453	TAF-1	AT2G46270	2e-55	8 / 8
cis_11,GI,roots6hr_1	M00369	CCCACGTT-- / gccACGTSrc	2.3e-05	5.90 / 8	T11453	TAF-1	AT4G01120	4e-37	8 / 8
cis_11,GI,roots6hr_1	M00369	CCCACGTT-- / gccACGTSrc	2.3e-05	5.90 / 8	T11453	TAF-1	AT2G35530	1e-26	8 / 8
cis_11,GI,roots6hr_1	M00369	CCCACGTT-- / gccACGTSrc	2.3e-05	5.90 / 8	T11453	TAF-1	AT4G36730	2e-22	8 / 8
cis_11,GI,roots6hr_1	M00369	CCCACGTT-- / gccACGTSrc	2.3e-05	5.90 / 8	T11453	TAF-1	AT5G38800	8e-12	8 / 8
cis_11,GI,roots6hr_1	M00369	CCCACGTT-- / gccACGTSrc	2.3e-05	5.90 / 8	T11453	TAF-1	AT3G49760	1e-10	8 / 8
cis_11,GI,roots6hr_1	ABI5	CCCACGTT-- / -YvACGTrTM	2.3e-05	5.76 / 7	T09330	ABA INSENSITIVE 5	AT2G36270	0	9 / 9
cis_11,GI,roots6hr_1	ABI5	CCCACGTT-- / -YvACGTrTM	2.3e-05	5.76 / 7	T09330	ABA INSENSITIVE 5	AT1G49720	2e-51	9 / 9
cis_11,GI,roots6hr_1	ABI5	CCCACGTT-- / -YvACGTrTM	2.3e-05	5.76 / 7	T09330	ABA INSENSITIVE 5	AT3G56850	4e-26	9 / 9
cis_11,GI,roots6hr_1	ABI5	CCCACGTT-- / -YvACGTrTM	2.3e-05	5.76 / 7	T09330	ABA INSENSITIVE 5	AT2G41070	1e-19	9 / 9
cis_11,GI,roots6hr_1	ABI5	CCCACGTT-- / -YvACGTrTM	2.3e-05	5.76 / 7	T09330	ABA INSENSITIVE 5	AT3G19290	2e-25
cis_11,GI,roots6hr_1	ABI5	CCCACGTT-- / -YvACGTrTM	2.3e-05	5.76 / 7	T09330	ABA INSENSITIVE 5	AT5G42910	9e-13	9 / 9
cis_11,GI,roots6hr_1	ABI5	CCCACGTT-- / -YvACGTrTM	2.3e-05	5.76 / 7	T09330	ABA INSENSITIVE 5	AT5G44080	3e-19	9 / 9
cis_11,GI,roots6hr_1	ABI5	CCCACGTT-- / -YvACGTrTM	2.3e-05	5.76 / 7	T09330	ABA INSENSITIVE 5	AT1G03970	3e-15	9 / 9
cis_11,GI,roots6hr_1	M02012	CCCACGTT / -gCACGT-	2.4e-05	4.95 / 6	T01610	HIF-1alpha	NO TF sequence in database	-	-
cis_11,GI,roots6hr_1	M02012	CCCACGTT / -gCACGT-	2.4e-05	4.95 / 6	T04666	HIF-1alpha	NO TF sequence in database	-	-
cis_11,GI,roots6hr_1	M02012	CCCACGTT / -gCACGT-	2.4e-05	4.95 / 6	T05461	HIF-1alpha	NO TF sequence in database	-	-
cis_11,GI,roots6hr_1	M02012	CCCACGTT / -gCACGT-	2.4e-05	4.95 / 6	T08994	HIF-1alpha-isoform1	NO Arabidopsis homologues	-	-
cis_11,GI,roots6hr_1	M02012	CCCACGTT / -gCACGT-	2.4e-05	4.95 / 6	T10419	HIF-1alpha	NO Arabidopsis homologues	-	-
cis_11,GI,roots6hr_1	M02012	CCCACGTT / -gCACGT-	2.4e-05	4.95 / 6	T10516	HIF-1alpha	NO TF sequence in database	-	-
cis_11,GI,roots6hr_1	M02012	CCCACGTT / -gCACGT-	2.4e-05	4.95 / 6	T17446	ARNT-interacting protein	NO Arabidopsis homologues	-	-
cis_11,GI,roots6hr_1	M02012	CCCACGTT / -gCACGT-	2.4e-05	4.95 / 6	T18977	ARNT interacting protein	NO Arabidopsis homologues	-	-
cis_11,GI,roots6hr_1	M02012	CCCACGTT / -gCACGT-	2.4e-05	4.95 / 6	T18978	ARNT interacting protein	NO Arabidopsis homologues	-	-
cis_11,GI,roots6hr_1	HY5	CCCACGTT---- / -CCACGTGkCAT	2.5e-05	6.00 / 7	T10638	AT5G11260	AT3G17609	2e-33	6 / 6
cis_11,GI,roots6hr_1	EGR2_DBD	---CCCACGTT / mCGCCCACGCa	2.8e-05	5.98 / 8	EGR2_DBD	AT591	NO Arabidopsis homologues	-	-
cis_11,GI,roots6hr_1	M01806	-AACGTGGG / wsACGTGk-	3.5e-05	5.50 / 7	T01078	AT4G36730	AT4G36730	0	10 / 10
cis_11,GI,roots6hr_1	M01806	-AACGTGGG / wsACGTGk-	3.5e-05	5.50 / 7	T01078	AT4G36730	AT2G35530	6e-53	10 / 10
cis_11,GI,roots6hr_1	M01806	-AACGTGGG / wsACGTGk-	3.5e-05	5.50 / 7	T01078	AT4G36730	AT2G46270	6e-44	10 / 10
cis_11,GI,roots6hr_1	M01806	-AACGTGGG / wsACGTGk-	3.5e-05	5.50 / 7	T01078	AT4G36730	AT4G01120	4e-36	10 / 10
cis_11,GI,roots6hr_1	M01806	-AACGTGGG / wsACGTGk-	3.5e-05	5.50 / 7	T01078	AT4G36730	AT3G30530	7e-11	9 / 10
cis_11,GI,roots6hr_1	M01806	-AACGTGGG / wsACGTGk-	3.5e-05	5.50 / 7	T01078	AT4G36730	AT2G04038	8e-11	9 / 10
cis_11,GI,roots6hr_1	M01806	-AACGTGGG / wsACGTGk-	3.5e-05	5.50 / 7	T01078	AT4G36730	AT5G15830	1e-10	9 / 10
cis_11,GI,roots6hr_1	M01806	-AACGTGGG / wsACGTGk-	3.5e-05	5.50 / 7	T15670	AT4G36730	NO TF sequence in database	-	-
cis_11,GI,roots6hr_1	M01972	AACGTGGG--- / tGCGTGGGcGk	3.9e-05	5.93 / 8	T00241	AT225	NO TF sequence in database	-	-
cis_11,GI,roots6hr_1	M01972	AACGTGGG--- / tGCGTGGGcGk	3.9e-05	5.93 / 8	T01200	Early Growth Responsive factor 1	NO TF sequence in database	-	-
cis_11,GI,roots6hr_1	M01972	AACGTGGG--- / tGCGTGGGcGk	3.9e-05	5.93 / 8	T02340	Egr-1	NO TF sequence in database	-	-
cis_11,GI,roots6hr_1	M01972	AACGTGGG--- / tGCGTGGGcGk	3.9e-05	5.93 / 8	T10013	early growth response 1	NO TF sequence in database	-	-
cis_11,GI,roots6hr_1	M01972	AACGTGGG--- / tGCGTGGGcGk	3.9e-05	5.93 / 8	T10531	early growth response protein 1	NO TF sequence in database	-	-
cis_11,GI,roots6hr_1	M01972	AACGTGGG--- / tGCGTGGGcGk	3.9e-05	5.93 / 8	T14186	Egr-1	NO TF sequence in database	-	-
cis_11,GI,roots6hr_1	M01972	AACGTGGG--- / tGCGTGGGcGk	3.9e-05	5.93 / 8	T14430	early growth response protein 1	NO TF sequence in database	-	-
cis_11,GI,roots6hr_1	M01972	AACGTGGG--- / tGCGTGGGcGk	3.9e-05	5.93 / 8	T14618	Egr-1	NO TF sequence in database	-	-
cis_11,GI,roots6hr_1	M01972	AACGTGGG--- / tGCGTGGGcGk	3.9e-05	5.93 / 8	T17113	Egr-1	NO TF sequence in database	-	-
cis_11,GI,roots6hr_1	MA0162.1	AACGTGGG--- / yGCGTGGGcGk	4e-05	5.92 / 8	T00244	early growth response protein 1	NO Arabidopsis homologues	-	-
cis_11,GI,roots6hr_1	1llm_CD	CCCACGTT---- / cCCACGCGtGGG	4.6e-05	6.00 / 8	1llm_C	chimera of Zif23-GCN4	NO Arabidopsis homologues	-	-
cis_11,GI,roots6hr_1	1llm_CD	CCCACGTT---- / cCCACGCGtGGG	4.6e-05	6.00 / 8	1llm_D	chimera of Zif23-GCN4	NO Arabidopsis homologues	-	-
cis_11,GI,roots6hr_1	M01154	-CCCACGTT--- / kACCACGTGsyy	5e-05	5.98 / 8	T00140	c-Myc 2	NO Arabidopsis homologues	-	-
cis_11,GI,roots6hr_1	M01154	-CCCACGTT--- / kACCACGTGsyy	5e-05	5.98 / 8	T00141	c-Myc	NO Arabidopsis homologues	-	-
cis_11,GI,roots6hr_1	M01154	-CCCACGTT--- / kACCACGTGsyy	5e-05	5.98 / 8	T00142	c-Myc	NO TF sequence in database	-	-
cis_11,GI,roots6hr_1	M01154	-CCCACGTT--- / kACCACGTGsyy	5e-05	5.98 / 8	T00143	c-Myc	NO TF sequence in database	-	-
cis_11,GI,roots6hr_1	M01154	-CCCACGTT--- / kACCACGTGsyy	5e-05	5.98 / 8	T03341	C-Myc 1	NO Arabidopsis homologues	-	-
cis_11,GI,roots6hr_1	M01154	-CCCACGTT--- / kACCACGTGsyy	5e-05	5.98 / 8	T03427	c-Myc	NO Arabidopsis homologues	-	-
cis_11,GI,roots6hr_1	M01154	-CCCACGTT--- / kACCACGTGsyy	5e-05	5.98 / 8	T03428	c-Myc	NO Arabidopsis homologues	-	-
cis_11,GI,roots6hr_1	M01154	-CCCACGTT--- / kACCACGTGsyy	5e-05	5.98 / 8	T03430	c-Myc	NO Arabidopsis homologues	-	-
cis_11,GI,roots6hr_1	M01154	-CCCACGTT--- / kACCACGTGsyy	5e-05	5.98 / 8	T03432	c-Myc	NO TF sequence in database	-	-
cis_11,GI,roots6hr_1	M01154	-CCCACGTT--- / kACCACGTGsyy	5e-05	5.98 / 8	T03433	c-Myc	NO Arabidopsis homologues	-	-
cis_11,GI,roots6hr_1	M01154	-CCCACGTT--- / kACCACGTGsyy	5e-05	5.98 / 8	T03450	c-Myc	NO Arabidopsis homologues	-	-
cis_11,GI,roots6hr_1	M01154	-CCCACGTT--- / kACCACGTGsyy	5e-05	5.98 / 8	T03454	c-Myc	NO Arabidopsis homologues	-	-
cis_11,GI,roots6hr_1	M01154	-CCCACGTT--- / kACCACGTGsyy	5e-05	5.98 / 8	T03455	c-Myc	NO Arabidopsis homologues	-	-
cis_11,GI,roots6hr_1	M01154	-CCCACGTT--- / kACCACGTGsyy	5e-05	5.98 / 8	T03462	c-Myc	NO Arabidopsis homologues	-	-
cis_11,GI,roots6hr_1	M01154	-CCCACGTT--- / kACCACGTGsyy	5e-05	5.98 / 8	T03464	c-Myc I	NO TF sequence in database	-	-
cis_11,GI,roots6hr_1	M01154	-CCCACGTT--- / kACCACGTGsyy	5e-05	5.98 / 8	T03466	c-Myc	NO TF sequence in database	-	-
cis_11,GI,roots6hr_1	M01154	-CCCACGTT--- / kACCACGTGsyy	5e-05	5.98 / 8	T03532	c-Myc	NO Arabidopsis homologues	-	-
cis_11,GI,roots6hr_1	M01154	-CCCACGTT--- / kACCACGTGsyy	5e-05	5.98 / 8	T03537	c-Myc	NO Arabidopsis homologues	-	-
cis_11,GI,roots6hr_1	M01154	-CCCACGTT--- / kACCACGTGsyy	5e-05	5.98 / 8	T09007	c-Myc	NO Arabidopsis homologues	-	-
cis_11,GI,roots6hr_1	M01154	-CCCACGTT--- / kACCACGTGsyy	5e-05	5.98 / 8	T09265	c-Myc	NO Arabidopsis homologues	-	-
cis_11,GI,roots6hr_1	M01154	-CCCACGTT--- / kACCACGTGsyy	5e-05	5.98 / 8	T09998	c-Myc	NO TF sequence in database	-	-
cis_11,GI,roots6hr_1	M01154	-CCCACGTT--- / kACCACGTGsyy	5e-05	5.98 / 8	T14435	c-Myc	NO TF sequence in database	-	-
cis_11,GI,roots6hr_1	M01154	-CCCACGTT--- / kACCACGTGsyy	5e-05	5.98 / 8	T14514	c-Myc I	NO Arabidopsis homologues	-	-
cis_11,GI,roots6hr_1	M01154	-CCCACGTT--- / kACCACGTGsyy	5e-05	5.98 / 8	T17324	c-Myc	NO Arabidopsis homologues	-	-
cis_11,GI,roots6hr_1	M01145	-CCCACGTT--- / rACCACGTGsTC	5.3e-05	5.97 / 8	T00140	c-Myc 2	NO Arabidopsis homologues	-	-
cis_11,GI,roots6hr_1	M01145	-CCCACGTT--- / rACCACGTGsTC	5.3e-05	5.97 / 8	T00141	c-Myc	NO Arabidopsis homologues	-	-
cis_11,GI,roots6hr_1	M01145	-CCCACGTT--- / rACCACGTGsTC	5.3e-05	5.97 / 8	T00142	c-Myc	NO TF sequence in database	-	-
cis_11,GI,roots6hr_1	M01145	-CCCACGTT--- / rACCACGTGsTC	5.3e-05	5.97 / 8	T00143	c-Myc	NO TF sequence in database	-	-
cis_11,GI,roots6hr_1	M01145	-CCCACGTT--- / rACCACGTGsTC	5.3e-05	5.97 / 8	T03341	C-Myc 1	NO Arabidopsis homologues	-	-
cis_11,GI,roots6hr_1	M01145	-CCCACGTT--- / rACCACGTGsTC	5.3e-05	5.97 / 8	T03427	c-Myc	NO Arabidopsis homologues	-	-
cis_11,GI,roots6hr_1	M01145	-CCCACGTT--- / rACCACGTGsTC	5.3e-05	5.97 / 8	T03428	c-Myc	NO Arabidopsis homologues	-	-
cis_11,GI,roots6hr_1	M01145	-CCCACGTT--- / rACCACGTGsTC	5.3e-05	5.97 / 8	T03430	c-Myc	NO Arabidopsis homologues	-	-
cis_11,GI,roots6hr_1	M01145	-CCCACGTT--- / rACCACGTGsTC	5.3e-05	5.97 / 8	T03432	c-Myc	NO TF sequence in database	-	-
cis_11,GI,roots6hr_1	M01145	-CCCACGTT--- / rACCACGTGsTC	5.3e-05	5.97 / 8	T03433	c-Myc	NO Arabidopsis homologues	-	-
cis_11,GI,roots6hr_1	M01145	-CCCACGTT--- / rACCACGTGsTC	5.3e-05	5.97 / 8	T03450	c-Myc	NO Arabidopsis homologues	-	-
cis_11,GI,roots6hr_1	M01145	-CCCACGTT--- / rACCACGTGsTC	5.3e-05	5.97 / 8	T03454	c-Myc	NO Arabidopsis homologues	-	-
cis_11,GI,roots6hr_1	M01145	-CCCACGTT--- / rACCACGTGsTC	5.3e-05	5.97 / 8	T03455	c-Myc	NO Arabidopsis homologues	-	-
cis_11,GI,roots6hr_1	M01145	-CCCACGTT--- / rACCACGTGsTC	5.3e-05	5.97 / 8	T03462	c-Myc	NO Arabidopsis homologues	-	-
cis_11,GI,roots6hr_1	M01145	-CCCACGTT--- / rACCACGTGsTC	5.3e-05	5.97 / 8	T03464	c-Myc I	NO TF sequence in database	-	-
cis_11,GI,roots6hr_1	M01145	-CCCACGTT--- / rACCACGTGsTC	5.3e-05	5.97 / 8	T03466	c-Myc	NO TF sequence in database	-	-
cis_11,GI,roots6hr_1	M01145	-CCCACGTT--- / rACCACGTGsTC	5.3e-05	5.97 / 8	T03532	c-Myc	NO Arabidopsis homologues	-	-
cis_11,GI,roots6hr_1	M01145	-CCCACGTT--- / rACCACGTGsTC	5.3e-05	5.97 / 8	T03537	c-Myc	NO Arabidopsis homologues	-	-
cis_11,GI,roots6hr_1	M01145	-CCCACGTT--- / rACCACGTGsTC	5.3e-05	5.97 / 8	T09007	c-Myc	NO Arabidopsis homologues	-	-
cis_11,GI,roots6hr_1	M01145	-CCCACGTT--- / rACCACGTGsTC	5.3e-05	5.97 / 8	T09265	c-Myc	NO Arabidopsis homologues	-	-
cis_11,GI,roots6hr_1	M01145	-CCCACGTT--- / rACCACGTGsTC	5.3e-05	5.97 / 8	T09998	c-Myc	NO TF sequence in database	-	-
cis_11,GI,roots6hr_1	M01145	-CCCACGTT--- / rACCACGTGsTC	5.3e-05	5.97 / 8	T14435	c-Myc	NO TF sequence in database	-	-
cis_11,GI,roots6hr_1	M01145	-CCCACGTT--- / rACCACGTGsTC	5.3e-05	5.97 / 8	T14514	c-Myc I	NO Arabidopsis homologues	-	-
cis_11,GI,roots6hr_1	M01145	-CCCACGTT--- / rACCACGTGsTC	5.3e-05	5.97 / 8	T17324	c-Myc	NO Arabidopsis homologues	-	-
cis_11,GI,roots6hr_1	GMEB2_DBD_2	AACGTGGG------ / wACGTGgTTACGYw	5.5e-05	6.09 / 8	GMEB2_DBD	DNA-binding protein p79PIF	NO Arabidopsis homologues	-	-
cis_11,GI,roots6hr_1	TrnS-Leu2	AACGTGGG---------- / AACrAGGGTGGTACCGCG	6.2e-05	6.24 / 8	TrnS-Leu2	TrnS-Leu2	NO TF sequence in database	-	-
cis_11,GI,roots6hr_1	M00244	-AACGTGGG--- / wTGCGTGGGyGK	6.3e-05	5.94 / 8	T00620	Egr-4	NO TF sequence in database	-	-
cis_11,GI,roots6hr_1	M00244	-AACGTGGG--- / wTGCGTGGGyGK	6.3e-05	5.94 / 8	T05190	AT133	NO TF sequence in database	-	-
cis_11,GI,roots6hr_1	M00244	-AACGTGGG--- / wTGCGTGGGyGK	6.3e-05	5.94 / 8	T19919	early growth response protein 4	NO TF sequence in database	-	-
cis_11,GI,roots6hr_1	Creb3l2_DBD_1	-CCCACGTT---- / TGCCACGTCAtCA	6.4e-05	6.00 / 8	Creb3l2_DBD	Creb3l2	NO Arabidopsis homologues	-	-
cis_11,GI,roots6hr_1	MA0058.1	-CCCACGTT- / rrmCACGTGr	6.5e-05	5.73 / 8	AAH36092	Q8IYC6_HUMAN	NO Arabidopsis homologues	-	-
cis_11,GI,roots6hr_1	M00368	CCCACGTT-- / kmCACGTGkm	6.6e-05	5.73 / 8	T01091	common plant regulatory factor 1	NO TF sequence in database	-	-
cis_11,GI,roots6hr_1	M00368	CCCACGTT-- / kmCACGTGkm	6.6e-05	5.73 / 8	T09450	common plant regulatory factor 1	AT2G46270	1e-101	8 / 8
cis_11,GI,roots6hr_1	M00368	CCCACGTT-- / kmCACGTGkm	6.6e-05	5.73 / 8	T09450	common plant regulatory factor 1	AT4G01120	4e-72	8 / 8
cis_11,GI,roots6hr_1	M00368	CCCACGTT-- / kmCACGTGkm	6.6e-05	5.73 / 8	T09450	common plant regulatory factor 1	AT2G35530	5e-40	8 / 8
cis_11,GI,roots6hr_1	M00368	CCCACGTT-- / kmCACGTGkm	6.6e-05	5.73 / 8	T09450	common plant regulatory factor 1	AT4G36730	5e-37	8 / 8
cis_11,GI,roots6hr_1	PF0140.1		AACGTGGG- / -rrGTGGGC6.7e-05	5.39 / 7	NO TFs associated to the motif			-	-
cis_11,GI,roots6hr_1	M02476/MA0357.1	CCCACGTT- / -sCACGTGs	7e-05	5.39 / 7	T00690	PHO4	NO Arabidopsis homologues	-	-
cis_11,GI,roots6hr_1	M02476/MA0357.1	CCCACGTT- / -sCACGTGs	7e-05	5.39 / 7	YFR034C	Q6FVW0_CANGA	NO Arabidopsis homologues	-	-
cis_11,GI,roots6hr_1	M00466	--CCCACGTT-- / vcssCACGTmyk	7.1e-05	5.92 / 8	T01609	HIF-1	NO TF sequence in database	-	-
cis_11,GI,roots6hr_1	M00466	--CCCACGTT-- / vcssCACGTmyk	7.1e-05	5.92 / 8	T01610	HIF-1alpha	NO TF sequence in database	-	-
cis_11,GI,roots6hr_1	M00466	--CCCACGTT-- / vcssCACGTmyk	7.1e-05	5.92 / 8	T04666	HIF-1alpha	NO TF sequence in database	-	-
cis_11,GI,roots6hr_1	M00466	--CCCACGTT-- / vcssCACGTmyk	7.1e-05	5.92 / 8	T04667	HIF-1	NO TF sequence in database	-	-
cis_11,GI,roots6hr_1	M00466	--CCCACGTT-- / vcssCACGTmyk	7.1e-05	5.92 / 8	T05377	HIF-1	NO TF sequence in database	-	-
cis_11,GI,roots6hr_1	M00466	--CCCACGTT-- / vcssCACGTmyk	7.1e-05	5.92 / 8	T05404	HIF-1	NO TF sequence in database	-	-
cis_11,GI,roots6hr_1	M00466	--CCCACGTT-- / vcssCACGTmyk	7.1e-05	5.92 / 8	T05461	HIF-1alpha	NO TF sequence in database	-	-
cis_11,GI,roots6hr_1	M00466	--CCCACGTT-- / vcssCACGTmyk	7.1e-05	5.92 / 8	T08994	HIF-1alpha-isoform1	NO Arabidopsis homologues	-	-
cis_11,GI,roots6hr_1	M00466	--CCCACGTT-- / vcssCACGTmyk	7.1e-05	5.92 / 8	T10419	HIF-1alpha	NO Arabidopsis homologues	-	-
cis_11,GI,roots6hr_1	M00466	--CCCACGTT-- / vcssCACGTmyk	7.1e-05	5.92 / 8	T10516	HIF-1alpha	NO TF sequence in database	-	-
cis_11,GI,roots6hr_1	M00466	--CCCACGTT-- / vcssCACGTmyk	7.1e-05	5.92 / 8	T17446	ARNT-interacting protein	NO Arabidopsis homologues	-	-
cis_11,GI,roots6hr_1	M00466	--CCCACGTT-- / vcssCACGTmyk	7.1e-05	5.92 / 8	T18977	ARNT interacting protein	NO Arabidopsis homologues	-	-
cis_11,GI,roots6hr_1	M00466	--CCCACGTT-- / vcssCACGTmyk	7.1e-05	5.92 / 8	T18978	ARNT interacting protein	NO Arabidopsis homologues	-	-
cis_11,GI,roots6hr_1	M00440	CCCACGTT--- / khCACGTGvCm	7.5e-05	5.82 / 8	T00126	CG-1	NO TF sequence in database	-	-
cis_11,GI,roots6hr_1	MA0097.1	---AACGTGGG- / GrTGACGTGkmC	8.1e-05	5.90 / 8	T02790	bZIP911	AT3G62420	1e-48	8 / 8
cis_11,GI,roots6hr_1	MA0097.1	---AACGTGGG- / GrTGACGTGkmC	8.1e-05	5.90 / 8	T02790	bZIP911	AT1G75390	2e-31	8 / 8
cis_11,GI,roots6hr_1	MA0097.1	---AACGTGGG- / GrTGACGTGkmC	8.1e-05	5.90 / 8	T02790	bZIP911	AT2G18160	1e-24	8 / 8
cis_11,GI,roots6hr_1	MA0097.1	---AACGTGGG- / GrTGACGTGkmC	8.1e-05	5.90 / 8	T02790	bZIP911	AT4G34590	5e-23	8 / 8
cis_11,GI,roots6hr_1	MA0097.1	---AACGTGGG- / GrTGACGTGkmC	8.1e-05	5.90 / 8	T02790	bZIP911	AT5G49450	2e-13	8 / 8
cis_11,GI,roots6hr_1	MA0097.1	---AACGTGGG- / GrTGACGTGkmC	8.1e-05	5.90 / 8	T02790	bZIP911	AT3G30530	2e-13	8 / 8
cis_11,GI,roots6hr_1	MA0097.1	---AACGTGGG- / GrTGACGTGkmC	8.1e-05	5.90 / 8	T02790	bZIP911	AT5G38800	5e-12	8 / 8
cis_11,GI,roots6hr_1	MA0097.1	---AACGTGGG- / GrTGACGTGkmC	8.1e-05	5.90 / 8	T02790	bZIP911	AT1G68880	9e-12	8 / 8
cis_11,GI,roots6hr_1	MA0097.1	---AACGTGGG- / GrTGACGTGkmC	8.1e-05	5.90 / 8	T02790	bZIP911	AT5G15830	2e-11	8 / 8
cis_11,GI,roots6hr_1	MA0097.1	---AACGTGGG- / GrTGACGTGkmC	8.1e-05	5.90 / 8	T02790	bZIP911	AT2G35530	4e-11	8 / 8
cis_11,GI,roots6hr_1	MA0097.1	---AACGTGGG- / GrTGACGTGkmC	8.1e-05	5.90 / 8	T02790	bZIP911	AT4G37730	5e-11	8 / 8
cis_11,GI,roots6hr_1	MA0097.1	---AACGTGGG- / GrTGACGTGkmC	8.1e-05	5.90 / 8	T02790	bZIP911	AT1G13600	7e-11	8 / 8
cis_11,GI,roots6hr_1	MA0097.1	---AACGTGGG- / GrTGACGTGkmC	8.1e-05	5.90 / 8	T02790	bZIP911	AT2G04038	1e-10	8 / 8
cis_11,GI,roots6hr_1	M00245	-AACGTGGG--- / vtGCGTrGGCGk	8.8e-05	5.88 / 8	T00243	early growth response protein 3	NO TF sequence in database	-	-
cis_11,GI,roots6hr_1	M00245	-AACGTGGG--- / vtGCGTrGGCGk	8.8e-05	5.88 / 8	T05539	early growth response 3	NO TF sequence in database	-	-
cis_11,GI,roots6hr_1	M00245	-AACGTGGG--- / vtGCGTrGGCGk	8.8e-05	5.88 / 8	T05889	early growth response 3	NO TF sequence in database	-	-
cis_11,GI,roots6hr_1	M00243	-AACGTGGG--- / wTGCGTRGGCGk	8.9e-05	5.88 / 8	T00241	AT225	NO TF sequence in database	-	-
cis_11,GI,roots6hr_1	M00243	-AACGTGGG--- / wTGCGTRGGCGk	8.9e-05	5.88 / 8	T00244	early growth response protein 1	NO Arabidopsis homologues	-	-
cis_11,GI,roots6hr_1	M00243	-AACGTGGG--- / wTGCGTRGGCGk	8.9e-05	5.88 / 8	T01200	Early Growth Responsive factor 1	NO TF sequence in database	-	-
cis_11,GI,roots6hr_1	M00243	-AACGTGGG--- / wTGCGTRGGCGk	8.9e-05	5.88 / 8	T02340	Egr-1	NO TF sequence in database	-	-
cis_11,GI,roots6hr_1	M00243	-AACGTGGG--- / wTGCGTRGGCGk	8.9e-05	5.88 / 8	T05807	Egr-1	NO TF sequence in database	-	-
cis_11,GI,roots6hr_1	M00243	-AACGTGGG--- / wTGCGTRGGCGk	8.9e-05	5.88 / 8	T09462	AT225	NO Arabidopsis homologues	-	-
cis_11,GI,roots6hr_1	M00243	-AACGTGGG--- / wTGCGTRGGCGk	8.9e-05	5.88 / 8	T10013	early growth response 1	NO TF sequence in database	-	-
cis_11,GI,roots6hr_1	M00243	-AACGTGGG--- / wTGCGTRGGCGk	8.9e-05	5.88 / 8	T10132	Early Growth Responsive factor 1	NO Arabidopsis homologues	-	-
cis_11,GI,roots6hr_1	M00243	-AACGTGGG--- / wTGCGTRGGCGk	8.9e-05	5.88 / 8	T10531	early growth response protein 1	NO TF sequence in database	-	-
cis_11,GI,roots6hr_1	M00243	-AACGTGGG--- / wTGCGTRGGCGk	8.9e-05	5.88 / 8	T14186	Egr-1	NO TF sequence in database	-	-
cis_11,GI,roots6hr_1	M00243	-AACGTGGG--- / wTGCGTRGGCGk	8.9e-05	5.88 / 8	T14429	early growth response protein 1	NO Arabidopsis homologues	-	-
cis_11,GI,roots6hr_1	M00243	-AACGTGGG--- / wTGCGTRGGCGk	8.9e-05	5.88 / 8	T14430	early growth response protein 1	NO TF sequence in database	-	-
cis_11,GI,roots6hr_1	M00243	-AACGTGGG--- / wTGCGTRGGCGk	8.9e-05	5.88 / 8	T14617	Egr-1	NO Arabidopsis homologues	-	-
cis_11,GI,roots6hr_1	M00243	-AACGTGGG--- / wTGCGTRGGCGk	8.9e-05	5.88 / 8	T14618	Egr-1	NO TF sequence in database	-	-
cis_11,GI,roots6hr_1	M00243	-AACGTGGG--- / wTGCGTRGGCGk	8.9e-05	5.88 / 8	T17113	Egr-1	NO TF sequence in database	-	-
cis_11,GI,roots6hr_1	M00182		-CCCACGTT--- / kGycACGTsdyh9.1e-05	5.88 / 8	NO TFs associated to the motif			-	-
cis_11,GI,roots6hr_1	CREB3L1_full_2	--CCCACGTT---- / rTGCCACGTCAyCA	9.2e-05	6.00 / 8	CREB3L1_full	B2RA75_HUMAN	NO Arabidopsis homologues	-	-
cis_11,GI,roots6hr_1	CREB3L1_DBD_1	--CCCACGTT---- / rTGCCACGTCAyCa	9.4e-05	6.00 / 8	CREB3L1_DBD	B2RA75_HUMAN	NO Arabidopsis homologues	-	-
cis_11,GI,roots6hr_1	M00118	--CCCACGTT---- / hrACCACGTGGTyd	0.00011	5.97 / 8	T00140	c-Myc 2	NO Arabidopsis homologues	-	-
cis_11,GI,roots6hr_1	M00118	--CCCACGTT---- / hrACCACGTGGTyd	0.00011	5.97 / 8	T00141	c-Myc	NO Arabidopsis homologues	-	-
cis_11,GI,roots6hr_1	M00118	--CCCACGTT---- / hrACCACGTGGTyd	0.00011	5.97 / 8	T00142	c-Myc	NO TF sequence in database	-	-
cis_11,GI,roots6hr_1	M00118	--CCCACGTT---- / hrACCACGTGGTyd	0.00011	5.97 / 8	T00143	c-Myc	NO TF sequence in database	-	-
cis_11,GI,roots6hr_1	M00118	--CCCACGTT---- / hrACCACGTGGTyd	0.00011	5.97 / 8	T00489	Max protein	NO Arabidopsis homologues	-	-
cis_11,GI,roots6hr_1	M00118	--CCCACGTT---- / hrACCACGTGGTyd	0.00011	5.97 / 8	T00523	Max	NO Arabidopsis homologues	-	-
cis_11,GI,roots6hr_1	M00118	--CCCACGTT---- / hrACCACGTGGTyd	0.00011	5.97 / 8	T01566	Max-isoform3	NO Arabidopsis homologues	-	-
cis_11,GI,roots6hr_1	M00118	--CCCACGTT---- / hrACCACGTGGTyd	0.00011	5.97 / 8	T01567	Max-isoform1	NO Arabidopsis homologues	-	-
cis_11,GI,roots6hr_1	M00118	--CCCACGTT---- / hrACCACGTGGTyd	0.00011	5.97 / 8	T03341	C-Myc 1	NO Arabidopsis homologues	-	-
cis_11,GI,roots6hr_1	M00118	--CCCACGTT---- / hrACCACGTGGTyd	0.00011	5.97 / 8	T03427	c-Myc	NO Arabidopsis homologues	-	-
cis_11,GI,roots6hr_1	M00118	--CCCACGTT---- / hrACCACGTGGTyd	0.00011	5.97 / 8	T03428	c-Myc	NO Arabidopsis homologues	-	-
cis_11,GI,roots6hr_1	M00118	--CCCACGTT---- / hrACCACGTGGTyd	0.00011	5.97 / 8	T03430	c-Myc	NO Arabidopsis homologues	-	-
cis_11,GI,roots6hr_1	M00118	--CCCACGTT---- / hrACCACGTGGTyd	0.00011	5.97 / 8	T03432	c-Myc	NO TF sequence in database	-	-
cis_11,GI,roots6hr_1	M00118	--CCCACGTT---- / hrACCACGTGGTyd	0.00011	5.97 / 8	T03433	c-Myc	NO Arabidopsis homologues	-	-
cis_11,GI,roots6hr_1	M00118	--CCCACGTT---- / hrACCACGTGGTyd	0.00011	5.97 / 8	T03450	c-Myc	NO Arabidopsis homologues	-	-
cis_11,GI,roots6hr_1	M00118	--CCCACGTT---- / hrACCACGTGGTyd	0.00011	5.97 / 8	T03454	c-Myc	NO Arabidopsis homologues	-	-
cis_11,GI,roots6hr_1	M00118	--CCCACGTT---- / hrACCACGTGGTyd	0.00011	5.97 / 8	T03455	c-Myc	NO Arabidopsis homologues	-	-
cis_11,GI,roots6hr_1	M00118	--CCCACGTT---- / hrACCACGTGGTyd	0.00011	5.97 / 8	T03462	c-Myc	NO Arabidopsis homologues	-	-
cis_11,GI,roots6hr_1	M00118	--CCCACGTT---- / hrACCACGTGGTyd	0.00011	5.97 / 8	T03464	c-Myc I	NO TF sequence in database	-	-
cis_11,GI,roots6hr_1	M00118	--CCCACGTT---- / hrACCACGTGGTyd	0.00011	5.97 / 8	T03466	c-Myc	NO TF sequence in database	-	-
cis_11,GI,roots6hr_1	M00118	--CCCACGTT---- / hrACCACGTGGTyd	0.00011	5.97 / 8	T03532	c-Myc	NO Arabidopsis homologues	-	-
cis_11,GI,roots6hr_1	M00118	--CCCACGTT---- / hrACCACGTGGTyd	0.00011	5.97 / 8	T03537	c-Myc	NO Arabidopsis homologues	-	-
cis_11,GI,roots6hr_1	M00118	--CCCACGTT---- / hrACCACGTGGTyd	0.00011	5.97 / 8	T03552	Max	NO TF sequence in database	-	-
cis_11,GI,roots6hr_1	M00118	--CCCACGTT---- / hrACCACGTGGTyd	0.00011	5.97 / 8	T03570	Max	NO TF sequence in database	-	-
cis_11,GI,roots6hr_1	M00118	--CCCACGTT---- / hrACCACGTGGTyd	0.00011	5.97 / 8	T03595	Max	NO TF sequence in database	-	-
cis_11,GI,roots6hr_1	M00118	--CCCACGTT---- / hrACCACGTGGTyd	0.00011	5.97 / 8	T03596	Max	NO TF sequence in database	-	-
cis_11,GI,roots6hr_1	M00118	--CCCACGTT---- / hrACCACGTGGTyd	0.00011	5.97 / 8	T05056	Max	NO TF sequence in database	-	-
cis_11,GI,roots6hr_1	M00118	--CCCACGTT---- / hrACCACGTGGTyd	0.00011	5.97 / 8	T09007	c-Myc	NO Arabidopsis homologues	-	-
cis_11,GI,roots6hr_1	M00118	--CCCACGTT---- / hrACCACGTGGTyd	0.00011	5.97 / 8	T09085	Max	NO TF sequence in database	-	-
cis_11,GI,roots6hr_1	M00118	--CCCACGTT---- / hrACCACGTGGTyd	0.00011	5.97 / 8	T09265	c-Myc	NO Arabidopsis homologues	-	-
cis_11,GI,roots6hr_1	M00118	--CCCACGTT---- / hrACCACGTGGTyd	0.00011	5.97 / 8	T09499	Max protein	NO Arabidopsis homologues	-	-
cis_11,GI,roots6hr_1	M00118	--CCCACGTT---- / hrACCACGTGGTyd	0.00011	5.97 / 8	T09909	Max-isoform2	NO Arabidopsis homologues	-	-
cis_11,GI,roots6hr_1	M00118	--CCCACGTT---- / hrACCACGTGGTyd	0.00011	5.97 / 8	T09998	c-Myc	NO TF sequence in database	-	-
cis_11,GI,roots6hr_1	M00118	--CCCACGTT---- / hrACCACGTGGTyd	0.00011	5.97 / 8	T14435	c-Myc	NO TF sequence in database	-	-
cis_11,GI,roots6hr_1	M00118	--CCCACGTT---- / hrACCACGTGGTyd	0.00011	5.97 / 8	T14514	c-Myc I	NO Arabidopsis homologues	-	-
cis_11,GI,roots6hr_1	M00118	--CCCACGTT---- / hrACCACGTGGTyd	0.00011	5.97 / 8	T16608	Max	NO TF sequence in database	-	-
cis_11,GI,roots6hr_1	M00118	--CCCACGTT---- / hrACCACGTGGTyd	0.00011	5.97 / 8	T16609	Max	NO TF sequence in database	-	-
cis_11,GI,roots6hr_1	M00118	--CCCACGTT---- / hrACCACGTGGTyd	0.00011	5.97 / 8	T16687	Max	NO Arabidopsis homologues	-	-
cis_11,GI,roots6hr_1	M00118	--CCCACGTT---- / hrACCACGTGGTyd	0.00011	5.97 / 8	T16688	Max	NO Arabidopsis homologues	-	-
cis_11,GI,roots6hr_1	M00118	--CCCACGTT---- / hrACCACGTGGTyd	0.00011	5.97 / 8	T16690	Max	NO Arabidopsis homologues	-	-
cis_11,GI,roots6hr_1	M00118	--CCCACGTT---- / hrACCACGTGGTyd	0.00011	5.97 / 8	T17324	c-Myc	NO Arabidopsis homologues	-	-
cis_11,GI,roots6hr_1	EGR1_full	----CCCACGTT-- / wACGCCCACGCAhw	0.00011	5.97 / 8	T09462	AT225	NO Arabidopsis homologues	-	-
cis_11,GI,roots6hr_1	M01182	CCCACGTT / CGGACGTT	0.00011	5.31 / 8	T14267	DKFZP434F162	NO TF sequence in database	-	-
cis_11,GI,roots6hr_1	M01182	CCCACGTT / CGGACGTT	0.00011	5.31 / 8	T14268	DKFZP434F162	NO Arabidopsis homologues	-	-
cis_11,GI,roots6hr_1	M01182	CCCACGTT / CGGACGTT	0.00011	5.31 / 8	T14269	DKFZP434F162	NO TF sequence in database	-	-
cis_11,GI,roots6hr_1	M00936	CCCACGTT-- / ShYACGTCAs	0.00012	5.62 / 8	T00937	HBP-1a	AT2G35530	5e-80	11 / 11
cis_11,GI,roots6hr_1	M00936	CCCACGTT-- / ShYACGTCAs	0.00012	5.62 / 8	T00937	HBP-1a	AT4G36730	1e-55	11 / 11
cis_11,GI,roots6hr_1	M00936	CCCACGTT-- / ShYACGTCAs	0.00012	5.62 / 8	T00937	HBP-1a	AT2G46270	4e-31	11 / 11
cis_11,GI,roots6hr_1	M00936	CCCACGTT-- / ShYACGTCAs	0.00012	5.62 / 8	T00937	HBP-1a	AT4G01120	9e-20	11 / 11
cis_11,GI,roots6hr_1	M00936	CCCACGTT-- / ShYACGTCAs	0.00012	5.62 / 8	T00937	HBP-1a	AT5G38800	3e-12	11 / 11
cis_11,GI,roots6hr_1	M00936	CCCACGTT-- / ShYACGTCAs	0.00012	5.62 / 8	T00937	HBP-1a	AT3G62420	2e-11	10 / 11
cis_11,GI,roots6hr_1	M00936	CCCACGTT-- / ShYACGTCAs	0.00012	5.62 / 8	T00937	HBP-1a	AT3G30530	2e-11	10 / 11
cis_11,GI,roots6hr_1	M00936	CCCACGTT-- / ShYACGTCAs	0.00012	5.62 / 8	T00937	HBP-1a	AT1G13600	4e-11	10 / 11
cis_11,GI,roots6hr_1	M00936	CCCACGTT-- / ShYACGTCAs	0.00012	5.62 / 8	T00937	HBP-1a	AT5G15830	6e-11	10 / 11
cis_11,GI,roots6hr_1	M00936	CCCACGTT-- / ShYACGTCAs	0.00012	5.62 / 8	T00937	HBP-1a	AT2G04038	7e-11	10 / 11
cis_11,GI,roots6hr_1	M00936	CCCACGTT-- / ShYACGTCAs	0.00012	5.62 / 8	T00937	HBP-1a	AT1G68880	1e-10	11 / 11
cis_11,GI,roots6hr_1	GLIS3_DBD	-----CCCACGTT- / KACCCCCCACgAAG	0.00013	5.94 / 8	GLIS3_DBD	GLI-similar 3	NO Arabidopsis homologues	-	-
cis_11,GI,roots6hr_1	M00246	-AACGTGGG--- / dTGCGTrGGCGk	0.00013	5.81 / 8	T00242	AT591	NO TF sequence in database	-	-
cis_11,GI,roots6hr_1	M00246	-AACGTGGG--- / dTGCGTrGGCGk	0.00013	5.81 / 8	T00454	Egr-2	NO TF sequence in database	-	-
cis_11,GI,roots6hr_1	M00246	-AACGTGGG--- / dTGCGTrGGCGk	0.00013	5.81 / 8	T08340	Egr-2	NO Arabidopsis homologues	-	-
cis_11,GI,roots6hr_1	M00246	-AACGTGGG--- / dTGCGTrGGCGk	0.00013	5.81 / 8	T10400	AT591	NO Arabidopsis homologues	-	-
cis_11,GI,roots6hr_1	M00246	-AACGTGGG--- / dTGCGTrGGCGk	0.00013	5.81 / 8	T10590	Egr-2	NO TF sequence in database	-	-
cis_11,GI,roots6hr_1	M00246	-AACGTGGG--- / dTGCGTrGGCGk	0.00013	5.81 / 8	T16556	early growth response 2	NO TF sequence in database	-	-
cis_11,GI,roots6hr_1	M00246	-AACGTGGG--- / dTGCGTrGGCGk	0.00013	5.81 / 8	T18895	early growth response 2	NO Arabidopsis homologues	-	-
cis_11,GI,roots6hr_1	M00246	-AACGTGGG--- / dTGCGTrGGCGk	0.00013	5.81 / 8	T18896	early growth response 2	NO Arabidopsis homologues	-	-
cis_11,GI,roots6hr_1	M01830	---CCCACGTT- / ccrgmCACGTGc	0.00014	5.80 / 8	T00489	Max protein	NO Arabidopsis homologues	-	-
cis_11,GI,roots6hr_1	M01830	---CCCACGTT- / ccrgmCACGTGc	0.00014	5.80 / 8	T00523	Max	NO Arabidopsis homologues	-	-
cis_11,GI,roots6hr_1	M01830	---CCCACGTT- / ccrgmCACGTGc	0.00014	5.80 / 8	T03595	Max	NO TF sequence in database	-	-
cis_11,GI,roots6hr_1	M01830	---CCCACGTT- / ccrgmCACGTGc	0.00014	5.80 / 8	T05056	Max	NO TF sequence in database	-	-
cis_11,GI,roots6hr_1	M01830	---CCCACGTT- / ccrgmCACGTGc	0.00014	5.80 / 8	T09085	Max	NO TF sequence in database	-	-
cis_11,GI,roots6hr_1	M01830	---CCCACGTT- / ccrgmCACGTGc	0.00014	5.80 / 8	T16608	Max	NO TF sequence in database	-	-
cis_11,GI,roots6hr_1	EGR2_full	-----CCCACGTT-- / yhmCGCCCACGCahw	0.00015	5.98 / 8	EGR2_full	AT591	NO Arabidopsis homologues	-	-
cis_11,GI,roots6hr_1	M00942	--AACGTGGG / kmCACGTGkm	0.00015	5.58 / 8	T01091	common plant regulatory factor 1	NO TF sequence in database	-	-
cis_11,GI,roots6hr_1	M00942	--AACGTGGG / kmCACGTGkm	0.00015	5.58 / 8	T09450	common plant regulatory factor 1	AT2G46270	1e-101	8 / 8
cis_11,GI,roots6hr_1	M00942	--AACGTGGG / kmCACGTGkm	0.00015	5.58 / 8	T09450	common plant regulatory factor 1	AT4G01120	4e-72	8 / 8
cis_11,GI,roots6hr_1	M00942	--AACGTGGG / kmCACGTGkm	0.00015	5.58 / 8	T09450	common plant regulatory factor 1	AT2G35530	5e-40	8 / 8
cis_11,GI,roots6hr_1	M00942	--AACGTGGG / kmCACGTGkm	0.00015	5.58 / 8	T09450	common plant regulatory factor 1	AT4G36730	5e-37	8 / 8
cis_11,GI,roots6hr_1	Egr3_DBD	----CCCACGTT--- / wmCGCCCACGCAhwt	0.00016	5.97 / 8	Egr3_DBD	Early growth response protein 3	NO Arabidopsis homologues	-	-
cis_11,GI,roots6hr_1	M01770	---CCCACGTT / wrtGmCACGTC	0.00016	5.68 / 8	T00902	hXBP-1	NO TF sequence in database	-	-
cis_11,GI,roots6hr_1	M01770	---CCCACGTT / wrtGmCACGTC	0.00016	5.68 / 8	T05026	hepatocarcinogenesis-related transcription factor	NO TF sequence in database	-	-
cis_11,GI,roots6hr_1	M01770	---CCCACGTT / wrtGmCACGTC	0.00016	5.68 / 8	T08152	HTF	NO TF sequence in database	-	-
cis_11,GI,roots6hr_1	M01770	---CCCACGTT / wrtGmCACGTC	0.00016	5.68 / 8	T23081	XBP-1	NO TF sequence in database	-	-
cis_11,GI,roots6hr_1	M00010	----CCCACGTT---- / TCATTCCACGTAGATr	0.00016	6.00 / 8	T00668	O2	NO TF sequence in database	-	-
cis_11,GI,roots6hr_1	M00010	----CCCACGTT---- / TCATTCCACGTAGATr	0.00016	6.00 / 8	T08878	O2	AT5G24800	1e-21	8 / 9
cis_11,GI,roots6hr_1	M00010	----CCCACGTT---- / TCATTCCACGTAGATr	0.00016	6.00 / 8	T08878	O2	AT5G28770	4e-21	8 / 9
cis_11,GI,roots6hr_1	M00010	----CCCACGTT---- / TCATTCCACGTAGATr	0.00016	6.00 / 8	T08878	O2	AT3G54620	5e-21	8 / 9
cis_11,GI,roots6hr_1	M00010	----CCCACGTT---- / TCATTCCACGTAGATr	0.00016	6.00 / 8	T08878	O2	AT4G02640	1e-20	8 / 9
cis_11,GI,roots6hr_1	M00010	----CCCACGTT---- / TCATTCCACGTAGATr	0.00016	6.00 / 8	T08878	O2	AT1G75390	2e-15	9 / 9
cis_11,GI,roots6hr_1	M00010	----CCCACGTT---- / TCATTCCACGTAGATr	0.00016	6.00 / 8	T08878	O2	AT2G18160	2e-13	8 / 9
cis_11,GI,roots6hr_1	M00010	----CCCACGTT---- / TCATTCCACGTAGATr	0.00016	6.00 / 8	T08878	O2	AT4G37730	2e-12	8 / 9
cis_11,GI,roots6hr_1	M00010	----CCCACGTT---- / TCATTCCACGTAGATr	0.00016	6.00 / 8	T08878	O2	AT3G62420	4e-12	8 / 9
cis_11,GI,roots6hr_1	M00010	----CCCACGTT---- / TCATTCCACGTAGATr	0.00016	6.00 / 8	T08878	O2	AT4G34590	7e-12	8 / 9
cis_11,GI,roots6hr_1	M00010	----CCCACGTT---- / TCATTCCACGTAGATr	0.00016	6.00 / 8	T08878	O2	AT2G04038	9e-12	8 / 9
cis_11,GI,roots6hr_1	M00010	----CCCACGTT---- / TCATTCCACGTAGATr	0.00016	6.00 / 8	T08878	O2	AT1G13600	3e-11	8 / 9
cis_11,GI,roots6hr_1	M01954	CCCACGTT- / --CACGTGA	0.00017	4.99 / 6	T01605	SGC1	NO Arabidopsis homologues	-	-
cis_11,GI,roots6hr_1	MA0409.1	CCCACGTT- / --CACGTGA	0.00017	4.99 / 6	T01605	SGC1	NO Arabidopsis homologues	-	-
cis_11,GI,roots6hr_1	M03132/PL0014.1	---CCCACGTT----- / vwtmsCACGTGsthwa	0.00017	5.99 / 8	T22772	mxl-1	NO TF sequence in database	-	-
cis_11,GI,roots6hr_1	M03132/PL0014.1	---CCCACGTT----- / vwtmsCACGTGsthwa	0.00017	5.99 / 8	T22773	mxl-1	NO TF sequence in database	-	-
cis_11,GI,roots6hr_1	M03132/PL0014.1	---CCCACGTT----- / vwtmsCACGTGsthwa	0.00017	5.99 / 8	T22774	mdl-1	NO TF sequence in database	-	-
cis_11,GI,roots6hr_1	M03132/PL0014.1	---CCCACGTT----- / vwtmsCACGTGsthwa	0.00017	5.99 / 8	T22775	mdl-1	NO TF sequence in database	-	-
cis_11,GI,roots6hr_1	M03132/PL0014.1	---CCCACGTT----- / vwtmsCACGTGsthwa	0.00017	5.99 / 8	P90982	P90982_CAEEL	NO TF sequence in database	-	-
cis_11,GI,roots6hr_1	M03132/PL0014.1	---CCCACGTT----- / vwtmsCACGTGsthwa	0.00017	5.99 / 8	Q21663	Q21663_CAEEL	NO TF sequence in database	-	-
cis_11,GI,roots6hr_1	PB0043.1	----CCCACGTT---- / mmygmcCACGTGskcm	0.00019	5.97 / 8	T00523	Max	NO Arabidopsis homologues	-	-
cis_11,GI,roots6hr_1	M00061	------AACGTGGG--- / kawwwwwAtsyGGGGwa	0.0002	6.02 / 8	T00509	MIG1	NO Arabidopsis homologues	-	-
cis_11,GI,roots6hr_1	M00376	CCCACGTT-- / swsACGTsas	0.0002	5.53 / 8	T00829	ASF-1	NO TF sequence in database	-	-
cis_11,GI,roots6hr_1	M00376	CCCACGTT-- / swsACGTsas	0.0002	5.53 / 8	T09478	ASF-1	AT5G65210	3e-163	8 / 8
cis_11,GI,roots6hr_1	M00376	CCCACGTT-- / swsACGTsas	0.0002	5.53 / 8	T09478	ASF-1	AT1G77920	2e-126	8 / 8
cis_11,GI,roots6hr_1	M00376	CCCACGTT-- / swsACGTsas	0.0002	5.53 / 8	T09478	ASF-1	AT1G22070	1e-124	8 / 8
cis_11,GI,roots6hr_1	M00376	CCCACGTT-- / swsACGTsas	0.0002	5.53 / 8	T09478	ASF-1	AT5G06950	2e-102	8 / 8
cis_11,GI,roots6hr_1	M00376	CCCACGTT-- / swsACGTsas	0.0002	5.53 / 8	T09478	ASF-1	AT3G12250	3e-99	8 / 8
cis_11,GI,roots6hr_1	M00376	CCCACGTT-- / swsACGTsas	0.0002	5.53 / 8	T09478	ASF-1	AT1G08320	2e-97	8 / 8
cis_11,GI,roots6hr_1	M00376	CCCACGTT-- / swsACGTsas	0.0002	5.53 / 8	T09478	ASF-1	AT5G06960	2e-96	8 / 8
cis_11,GI,roots6hr_1	M00376	CCCACGTT-- / swsACGTsas	0.0002	5.53 / 8	T09478	ASF-1	AT1G68640	2e-93	8 / 8
[truncated: 12,811 more rows]

## Sheet: A.th.homologues
ID	Symbols	Description	Position	Sequence
[truncated: 865 more rows]

[truncated: 1 more sheets: MotifSimilarity]
