# Supplementary material for: Integrating bioinformatic resources to predict transcription factors interacting with cis-sequences conserved in co-regulated genes
Source: BMC Genomics. 2014 Apr 28;15:317. doi: 10.1186/1471-2164-15-317 (PMC4234446; doi:10.1186/1471-2164-15-317)
Supplement: Additional file 5 — Results of the Y1H screen. [file 1471-2164-15-317-S5.xls]

## Sheet: Feuil1
CONSERVED CIS-SEQUENCES			TRANSCRIPTION FACTORS
Motif group	Analysed sequence		Gene ID	Family	Name	Function	Role (regulation of)
I	AACGTGGG		AT3G09370	3R-MYB	MYB3R3	N.D.	N.D.
I	AACGTGGG		AT5G43650	bHLH	bHLH92	Defense	Abiotic stress (salt, ABA)
I	AACGTGGG		AT4G32890	GATA	GATA9	N.D.	N.D.
I	AACGTGGG		AT5G51870	MADS	AGL71	Development	Flowering (shoot and axillary meristems)
I	AACGTGGG		AT3G12910	NAC	-	N.D.	N.D.
I	GCACGTGGAG		AT1G59640	bHLH	bHLH031, ZCW32	Development	Petal size
I	GCACGTGGAG		AT2G42300	bHLH	bHLH048	N.D.	N.D.
I	GCACGTGGAG		AT2G18300	bHLH	bHLH064, HBI1	Development	Cell elongation
I	GCACGTGGAG		AT5G61270	bHLH	bHLH072, PIF7	Development	Seedling deetiolation (negative regulator)
I	GCACGTGGAG		AT1G10120	bHLH	bHLH074	N.D.	N.D.
I	GCACGTGGAG		AT5G62610	bHLH	bHLH079	N.D.	N.D.
I	GCACGTGGAG		AT1G51070	bHLH	bHLH115	N.D.	N.D.
II	GCTGCCGGAGA		AT2G43000	NAC	ANAC042, JUB1	Defense	Abiotic and biotic stress (heat, bacteria)
II	GCTGCCGGAGA		AT3G12910	NAC	-	N.D.	N.D.
II	GCCACGTCAGC		AT3G12910	NAC	-	N.D.	N.D.
III	GGTTGTGGT		AT5G52260	R2R3-MYB	MYB019	N.D.	N.D.
III	GGTTGTGGT		AT1G74650	R2R3-MYB	MYB031, ATY13	Defense	Biotic stress (chitin, plant elicitor)
III	GGTTGTGGT		AT3G48920	R2R3-MYB	MYB045	N.D.	N.D.
III	GGTTGTGGT		AT5G54230	R2R3-MYB	MYB049	N.D.	N.D.
III	GGTTGTGGT		AT1G57560	R2R3-MYB	MYB050	N.D.	N.D.
III	GGTTGTGGT		AT1G16490	R2R3-MYB	MYB058	Metabolism	Phenylpropanoide pathway (lignin biosynthesis)
III	GGTTGTGGT		AT1G08810	R2R3-MYB	MYB060	Defense	Stomatal closure (drought, ABA-mediated)
III	GGTTGTGGT		AT1G09540	R2R3-MYB	MYB061	Metabolism	Stomatal closure
III	GGTTGTGGT		AT1G56650	R2R3-MYB	MYB075, PAP1	Metabolism	Phenylpropanoide pathway (anthocyanin biosynthesis)
III	GGTTGTGGT		AT5G26660	R2R3-MYB	MYB086	N.D.	N.D.
III	GGTTGTGGT		AT5G10280	R2R3-MYB	MYB092	N.D.	N.D.
III	GGTTGTGGT		AT3G47600	R2R3-MYB	MYB094	N.D.	N.D.
III	GGTTGTGGT		AT1G63910	R2R3-MYB	MYB103	Metabolism	Phenylpropanoide pathway (lignin biosynthesis)
III	GGTTGTGGT		AT3G02940	R2R3-MYB	MYB107	N.D.	N.D.
III	ACCAAACAT		AT2G47190	R2R3-MYB	MYB002	Defense	Abiotic stress (Drought, salt, ABA-mediated)
III	ACCAAACAT		AT3G24310	R2R3-MYB	MYB071, MYB305	N.D.	N.D.
III	ACCAAACAT		AT3G06490	R2R3-MYB	MYB108, BOS1	Defense	Abiotic and biotic stress (drought, wounding, pathogens)
III	ACCAAACAT		AT1G48000	R2R3-MYB	MYB112	N.D.	N.D.
III	CACCTAAC		AT2G47190	R2R3-MYB	MYB002	Defense	Abiotic stress (drought, salt, ABA)
III	CACCTAAC		AT5G52260	R2R3-MYB	MYB019	N.D.	N.D.
III	CACCTAAC		AT1G74650	R2R3-MYB	MYB031, ATY13	Defense	Biotic stress (chitin, plant elicitor)
III	CACCTAAC		AT5G54230	R2R3-MYB	MYB049	N.D.	N.D.
III	CACCTAAC		AT1G57560	R2R3-MYB	MYB050	N.D.	N.D.
III	CACCTAAC		AT1G16490	R2R3-MYB	MYB058	Metabolism	Phenylpropanoide pathway (lignin biosynthesis)
III	CACCTAAC		AT1G08810	R2R3-MYB	MYB060	Defense	Stomatal closure (drought, ABA-mediated)
III	CACCTAAC		AT1G09540	R2R3-MYB	MYB061	Metabolism	Stomatal closure
III	CACCTAAC		AT1G56160	R2R3-MYB	MYB072	Defense	Biotic stress (pathogens induced systemic resistance)
III	CACCTAAC		AT5G26660	R2R3-MYB	MYB086	N.D.	N.D.
III	CACCTAAC		AT5G10280	R2R3-MYB	MYB092	N.D.	N.D.
III	CACCTAAC		AT3G47600	R2R3-MYB	MYB094	N.D.	N.D.
III	CACCTAAC		AT5G62320	R2R3-MYB	MYB099	Development	Stamen and anther (tapetum)
III	CACCTAAC		AT1G63910	R2R3-MYB	MYB103	N.D.	N.D.
III	CACCTAAC		AT3G02940	R2R3-MYB	MYB107	N.D.	N.D.
III	CACCTAAC		AT3G06490	R2R3-MYB	MYB108, BOS1	Defense	Abiotic and biotic stress (drought, wounding, pathogens)
III	TCGGACCAA		None	-	-	-	-
IV	CTCTCTCAC		AT2G21230	bZIP	bZIP30	N.D.	N.D.
IV	CTCTCTCAC		AT1G06850	bZIP	bZIP52	N.D.	N.D.
IV	CTCTCTCAC		AT3G12910	NAC	-	N.D.	N.D.
V	ATGTGATGC		AT4G17880	bHLH	bHLH004, MYC4	Defense	Biotic stress response (JA)
V	ATGTGATGC		AT2G42300	bHLH	bHLH048	N.D.	N.D.
V	ATGTGATGC		AT2G18300	bHLH	bHLH064, HBI1	Development	Cell elongation
V	ATGTGATGC		AT5G61270	bHLH	bHLH072, PIF7	Development	Seedling deetiolation (negative regulator)
V	GCATCACCC		AT2G40970	G2-like	MYBC1	Defense	Abiotic stress (Cold)
V	GCATCACCC		AT5G15840	Zn finger	CO	Development	Flowering
VI	CCAACTAA		AT5G52260	R2R3-MYB	MYB019	N.D.	N.D.
VI	CCAACTAA		AT1G74650	R2R3-MYB	MYB031, ATY13	Defense	Biotic stress (chitin, plant elicitor)
VI	CCAACTAA		AT5G06100	R2R3-MYB	MYB033	Development	Stamen and anther (tapetum)
VI	CCAACTAA		AT3G48920	R2R3-MYB	MYB045	N.D.	N.D.
VI	CCAACTAA		AT5G54230	R2R3-MYB	MYB049	N.D.	N.D.
VI	CCAACTAA		AT1G57560	R2R3-MYB	MYB050	N.D.	N.D.
VI	CCAACTAA		AT1G16490	R2R3-MYB	MYB058	Metabolism	Phenylpropanoide pathway (lignin biosynthesis)
VI	CCAACTAA		AT1G08810	R2R3-MYB	MYB060	Defense	Stomatal closure (drought, ABA)
VI	CCAACTAA		AT1G09540	R2R3-MYB	MYB061	Metabolism	Stomatal closure
VI	CCAACTAA		AT4G37260	R2R3-MYB	MYB073	Defense	Stress response (drought, light, wounding)
VI	CCAACTAA		AT2G26960	R2R3-MYB	MYB081	N.D.	N.D.
VI	CCAACTAA		AT5G26660	R2R3-MYB	MYB086	N.D.	N.D.
VI	CCAACTAA		AT5G10280	R2R3-MYB	MYB092	N.D.	N.D.
VI	CCAACTAA		AT3G47600	R2R3-MYB	MYB094	N.D.	N.D.
VI	CCAACTAA		AT4G21440	R2R3-MYB	MYB102, AtM4	Defense	Abiotic and biotic stress (osmotic, herbivore, insect)
VI	CCAACTAA		AT1G63910	R2R3-MYB	MYB103	Metabolism	Phenylpropanoide pathway (lignin biosynthesis)
VI	CCAACTAA		AT5G49330	R2R3-MYB	MYB111, PFG3	Metabolism	Phenylpropanoide pathway (flavonol biosynthesis)
VII	TCTCCTCCAC		AT5G61270	bHLH	bHLH072, PIF7	Development	Seedling deetiolation (negative regulator)
VII	TCTCCTCCAC		AT2G21230	bZIP	bZIP30	N.D.	N.D.
VII	TCTCCTCCAC		AT3G12910	NAC	-	N.D.	N.D.
VII	CTTTCCCC		AT4G11680	C3HC4	-	N.D.	N.D.
VII	CTTTCCCC		AT3G12720	MYB	MYB67	N.D.	N.D.
VII	CTTTCCCC		AT5G43290	WRKY	WRKY49	N.D.	N.D.
VII	CCTCCTTCT		None	-	-	-	-

## Sheet: Feuil2
I	AACGTGGG (cis-element 11)		AT3G09370	3R-MYB	MYB3R3	N.D.	N.D.
I	AACGTGGG (cis-element 11)		AT5G43650	bHLH	bHLH92	Defense	Abiotic stress (salt, ABA)
I	AACGTGGG (cis-element 11)		AT4G32890	GATA	GATA9	N.D.	N.D.
I	AACGTGGG (cis-element 11)		AT5G51870	MADS	AGL71	Development	Flowering (shoot and axillary meristems)	Plant J, 2011 - Dora-Fornell et al.
I	AACGTGGG (cis-element 11)		AT3G12910	NAC	-	N.D.	N.D.
I	GCACGTGGAG (cis-element 20)		AT1G59640	bHLH	bHLH031, ZCW32	Development	Petal size
I	GCACGTGGAG (cis-element 20)		AT2G42300	bHLH	bHLH048	N.D.	N.D.
I	GCACGTGGAG (cis-element 20)		AT2G18300	bHLH	bHLH064, HBI1	Development	Cell elongation
I	GCACGTGGAG (cis-element 20)		AT5G61270	bHLH	bHLH072, PIF7	Development	Seedling deetiolation (negative regulator)
I	GCACGTGGAG (cis-element 20)		AT1G10120	bHLH	bHLH074	N.D.	N.D.
I	GCACGTGGAG (cis-element 20)		AT5G62610	bHLH	bHLH079	N.D.	N.D.
I	GCACGTGGAG (cis-element 20)		AT1G51070	bHLH	bHLH115	N.D.	N.D.	Long et al., Plant Cell 2010 (putative iron homeostasis)
II	GCTGCCGGAGA (cis-element 32)		AT3G12910	NAC	-	N.D.	N.D.
II	GCTGCCGGAGA (cis-element 32)		AT2G43000	NAC	ANAC042, JUB1	Defense	Abiotic and biotic stress (heat, bacteria)
II	GCCACGTCAGC (cis-element 35)		AT3G12910	NAC	-	N.D.	N.D.
III	GGTTGTGGT (cis-element 12)		AT5G52260	R2R3-MYB	MYB019	N.D.	N.D.
III	GGTTGTGGT (cis-element 12)		AT1G74650	R2R3-MYB	MYB031, ATY13	Defense	Biotic stress (chitin, plant elicitor)
III	GGTTGTGGT (cis-element 12)		AT3G48920	R2R3-MYB	MYB045	N.D.	N.D.
III	GGTTGTGGT (cis-element 12)		AT5G54230	R2R3-MYB	MYB049	N.D.	N.D.
III	GGTTGTGGT (cis-element 12)		AT1G57560	R2R3-MYB	MYB050	N.D.	N.D.
III	GGTTGTGGT (cis-element 12)		AT1G16490	R2R3-MYB	MYB058	Metabolism	Phenylpropanoide pathway (lignin biosynthesis)
III	GGTTGTGGT (cis-element 12)		AT1G08810	R2R3-MYB	MYB060	Defense	Stomatal closure (drought, ABA-mediated)
III	GGTTGTGGT (cis-element 12)		AT1G09540	R2R3-MYB	MYB061	Metabolism	Stomatal closure
III	GGTTGTGGT (cis-element 12)		AT1G56650	R2R3-MYB	MYB075, PAP1	Metabolism	Phenylpropanoide pathway (anthocyanin biosynthesis)
III	GGTTGTGGT (cis-element 12)		AT5G26660	R2R3-MYB	MYB086	N.D.	N.D.
III	GGTTGTGGT (cis-element 12)		AT5G10280	R2R3-MYB	MYB092	N.D.	N.D.
III	GGTTGTGGT (cis-element 12)		AT3G47600	R2R3-MYB	MYB094	N.D.	N.D.
III	GGTTGTGGT (cis-element 12)		AT1G63910	R2R3-MYB	MYB103	Metabolism	Phenylpropanoide pathway (lignin biosynthesis)	Ohman et al., Plant J - 2012
III	GGTTGTGGT (cis-element 12)		AT3G02940	R2R3-MYB	MYB107	N.D.	N.D.
III	ACCAAACAT (cis-element 16)		AT2G47190	R2R3-MYB	MYB002	Defense	Abiotic stress (Drought, salt, ABA-mediated)
III	ACCAAACAT (cis-element 16)		AT3G24310	R2R3-MYB	MYB071, MYB305	N.D.	N.D.
III	ACCAAACAT (cis-element 16)		AT3G06490	R2R3-MYB	MYB108, BOS1	Defense	Stress reponse (Dehydration, wounding & pathogens)
III	ACCAAACAT (cis-element 16)		AT1G48000	R2R3-MYB	MYB112	N.D.	N.D.
III	CACCTAAC (cis-element 9)		AT2G47190	R2R3-MYB	MYB002	Defense	Abiotic stress (drought, salt, ABA)
III	CACCTAAC (cis-element 9)		AT5G52260	R2R3-MYB	MYB019	N.D.	N.D.
III	CACCTAAC (cis-element 9)		AT1G74650	R2R3-MYB	MYB031, ATY13	Defense	Biotic stress (chitin, plant elicitor)
III	CACCTAAC (cis-element 9)		AT5G54230	R2R3-MYB	MYB049	N.D.	N.D.
III	CACCTAAC (cis-element 9)		AT1G57560	R2R3-MYB	MYB050	N.D.	N.D.
III	CACCTAAC (cis-element 9)		AT1G16490	R2R3-MYB	MYB058	Metabolism	Phenylpropanoide pathway (lignin biosynthesis)
III	CACCTAAC (cis-element 9)		AT1G08810	R2R3-MYB	MYB060	Defense	Stomatal closure (drought, ABA-mediated)
III	CACCTAAC (cis-element 9)		AT1G09540	R2R3-MYB	MYB061	Metabolism	Stomatal closure
III	CACCTAAC (cis-element 9)		AT1G56160	R2R3-MYB	MYB072	Defense	Biotic stress (pathogens induced systemic resistance)
III	CACCTAAC (cis-element 9)		AT5G26660	R2R3-MYB	MYB086	N.D.	N.D.
III	CACCTAAC (cis-element 9)		AT5G10280	R2R3-MYB	MYB092	N.D.	N.D.
III	CACCTAAC (cis-element 9)		AT3G47600	R2R3-MYB	MYB094	N.D.	N.D.
III	CACCTAAC (cis-element 9)		AT5G62320	R2R3-MYB	MYB099	Development	Stamen and anther (tapetum)
III	CACCTAAC (cis-element 9)		AT1G63910	R2R3-MYB	MYB103	N.D.	N.D.
III	CACCTAAC (cis-element 9)		AT3G02940	R2R3-MYB	MYB107	N.D.	N.D.
III	CACCTAAC (cis-element 9)		AT3G06490	R2R3-MYB	MYB108, BOS1	Defense	Abiotic and biotic stress (drought, wounding, pathogens)
III	TCGGACCAA (cis-element 104)		None	-	-	-	-
IV	CTCTCTCAC (cis-element 7)		AT2G21230	bZIP	bZIP30	N.D.	N.D.
IV	CTCTCTCAC (cis-element 7)		AT1G06850	bZIP	bZIP52	N.D.	N.D.
IV	CTCTCTCAC (cis-element 7)		AT3G12910	NAC	-	N.D.	N.D.
V	ATGTGATGC (cis-element 105)		AT4G17880	bHLH	bHLH004, MYC4	Defense	Biotic stress response (JA)
V	ATGTGATGC (cis-element 105)		AT2G42300	bHLH	bHLH048	N.D.	N.D.
V	ATGTGATGC (cis-element 105)		AT2G18300	bHLH	bHLH064, HBI1	Development	Cell elongation
V	ATGTGATGC (cis-element 105)		AT5G61270	bHLH	bHLH072, PIF7	Development	Seedling deetiolation (negative regulator)
V	GCATCACCC (cis-element 106)		AT2G40970	G2-like	MYBC1	Defense	Abiotic stress (Cold)	Zhai et al., 2010 - BIOCHEMICAL AND BIOPHYSICAL RESEARCH COMMUNICATIONS
V	GCATCACCC (cis-element 106)		AT5G15840	Zn finger	CO	Development	Flowering
VI	CCAACTAA (cis-element 102)		AT5G52260	R2R3-MYB	MYB019	N.D.	N.D.
VI	CCAACTAA (cis-element 102)		AT1G74650	R2R3-MYB	MYB031, ATY13	Defense	Biotic stress (chitin, plant elicitor)
VI	CCAACTAA (cis-element 102)		AT5G06100	R2R3-MYB	MYB033	Development	Stamen and anther (tapetum)
VI	CCAACTAA (cis-element 102)		AT3G48920	R2R3-MYB	MYB045	N.D.	N.D.
VI	CCAACTAA (cis-element 102)		AT5G54230	R2R3-MYB	MYB049	N.D.	N.D.
VI	CCAACTAA (cis-element 102)		AT1G57560	R2R3-MYB	MYB050	N.D.	N.D.
VI	CCAACTAA (cis-element 102)		AT1G16490	R2R3-MYB	MYB058	Metabolism	Phenylpropanoide pathway (lignin biosynthesis)
VI	CCAACTAA (cis-element 102)		AT1G08810	R2R3-MYB	MYB060	Defense	Stomatal closure (drought, ABA)
VI	CCAACTAA (cis-element 102)		AT1G09540	R2R3-MYB	MYB061	Metabolism	Stomatal closure
VI	CCAACTAA (cis-element 102)		AT4G37260	R2R3-MYB	MYB073	Defense	Stress response (drought, light, wounding)
VI	CCAACTAA (cis-element 102)		AT2G26960	R2R3-MYB	MYB081	N.D.	N.D.
VI	CCAACTAA (cis-element 102)		AT5G26660	R2R3-MYB	MYB086	N.D.	N.D.
VI	CCAACTAA (cis-element 102)		AT5G10280	R2R3-MYB	MYB092	N.D.	N.D.
VI	CCAACTAA (cis-element 102)		AT3G47600	R2R3-MYB	MYB094	N.D.	N.D.
VI	CCAACTAA (cis-element 102)		AT4G21440	R2R3-MYB	MYB102, AtM4	Defense	Abiotic and biotic stress (osmotic, herbivore, insect)
VI	CCAACTAA (cis-element 102)		AT1G63910	R2R3-MYB	MYB103	Metabolism	Phenylpropanoide pathway (lignin biosynthesis)
VI	CCAACTAA (cis-element 102)		AT5G49330	R2R3-MYB	MYB111, PFG3	Metabolism	Phenylpropanoide pathway (flavonol biosynthesis)
VII	TCTCCTCCAC (cis-element 0)		AT5G61270	bHLH	bHLH072, PIF7	Development	Seedling deetiolation (negative regulator)
VII	TCTCCTCCAC (cis-element 0)		AT2G21230	bZIP	bZIP30	N.D.	N.D.
VII	TCTCCTCCAC (cis-element 0)		AT3G12910	NAC	-	N.D.	N.D.
VII	CTTTCCCC (cis-element 100)		AT4G11680	C3HC4	-	N.D.	N.D.
VII	CTTTCCCC (cis-element 100)		AT3G12720	MYB	MYB67	N.D.	N.D.
VII	CTTTCCCC (cis-element 100)		AT5G43290	WRKY	WRKY49	N.D.	N.D.
VII	CCTCCTTCT (cis-element 101)		None	-	-	-	-
