# Supplementary material for: Integrating bioinformatic resources to predict transcription factors interacting with cis-sequences conserved in co-regulated genes
Source: BMC Genomics. 2014 Apr 28;15:317. doi: 10.1186/1471-2164-15-317 (PMC4234446; doi:10.1186/1471-2164-15-317)
Supplement: Additional file 6 — Primers used for the Y1H screen and the Physcomitrella patens transfection assays. [file 1471-2164-15-317-S6.xls]

## Sheet: Primer used in this study
PRIMERS USED IN THIS STUDY
Name	Sequence	Purpose	Comments
cis-element 0-F	AATTCGACAAGAACACTCTCCTCCACTCTCCTCCACTCTCCTCCAC	Yeast one-hybrid screen	Subgroup VII, Element : TCTCCTCCAC
cis-element 7-F	AATTCTCTCTCACCTCTCTCACCTCTCTCACCTCTCTCACCTCTCTCACCTCTCTCAC	Yeast one-hybrid screen	Subgroup IV, Element : CTCTCTCAC
cis-element 9-F	AATTCACCTAACCACCTAACCACCTAACCACCTAACCACCTAACCACCTAAC	Yeast one-hybrid screen	Subgroup III, Element : CACCTAAC
cis-element 11-F	AATTAACGTGGGAACGTGGGAACGTGGGAACGTGGGAACGTGGGAACGTGGG	Yeast one-hybrid screen	Subgroup I, Element : AACGTGGG
cis-element 12-F	AATTGGTTGTGGTGGTTGTGGTGGTTGTGGTGGTTGTGGTGGTTGTGGTGGTTGTGGT	Yeast one-hybrid screen	Subgroup III, Element : GGTTGTGGT
cis-element 16-F	AATTACCAAACATACCAAACATACCAAACATACCAAACATACCAAACATACCAAACAT	Yeast one-hybrid screen	Subgroup III, Element : ACCAAACAT
cis-element 20-F	AATTGCACGTGGAGGCACGTGGAGGCACGTGGAGGCACGTGGAGGCACGTGGAGGCACGTGGAG	Yeast one-hybrid screen	Subgroup I, Element : GCACGTGGAG
cis-element 32-F	AATTGCTGCCGGAGAGCTGCCGGAGAGCTGCCGGAGAGCTGCCGGAGAGCTGCCGGAGAGCTGCCGGAGA	Yeast one-hybrid screen	Subgroup II, Element : GCTGCCGGAGA
cis-element 35-F	AATTGCCACGTCAGCGCCACGTCAGCGCCACGTCAGCGCCACGTCAGCGCCACGTCAGCGCCACGTCAGC	Yeast one-hybrid screen	Subgroup II, Element : GCCACGTCAGC
cis-element 100-F	AATTCTTTCCCCCTTTCCCCCTTTCCCCCTTTCCCCCTTTCCCCCTTTCCCC	Yeast one-hybrid screen	Subgroup VII, Element : CTTTCCCC
cis-element 101-F	AATTCCTCCTTCTCCTCCTTCTCCTCCTTCTCCTCCTTCTCCTCCTTCTCCTCCTTCT	Yeast one-hybrid screen	Subgroup VII, Element : CCTCCTTCT
cis-element 102-F	AATTTTAGTTGGTTAGTTGGTTAGTTGGTTAGTTGGTTAGTTGGTTAGTTGG	Yeast one-hybrid screen	Subgroup VI, Element : CCAACTAA
cis-element 104-F	AATTTCGGACCAATCGGACCAATCGGACCAATCGGACCAATCGGACCAATCGGACCAA	Yeast one-hybrid screen	Subgroup III, Element : TCGGACCAA
cis-element 105-F	AATTATGTGATGCATGTGATGCATGTGATGCATGTGATGCATGTGATGCATGTGATGC	Yeast one-hybrid screen	Subgroup V, Element : ATGTGATGC
cis-element 106-F	AATTGGGTGATGCGGGTGATGCGGGTGATGCGGGTGATGCGGGTGATGCGGGTGATGC	Yeast one-hybrid screen	Subgroup V, Element : GCATCACCC
cis-element 0-R	CTAGGAAGAAGAGCACGTGGAGGAGAGTGGAGGAGAGTGGAGGAGA	Yeast one-hybrid screen	Subgroup VII, Element : GTGGAGGAGA
cis-element 7-R	CTAGGTGAGAGAGGTGAGAGAGGTGAGAGAGGTGAGAGAGGTGAGAGAGGTGAGAGAG	Yeast one-hybrid screen	Subgroup IV, Element : GTGAGAGAG
cis-element 9-R	CTAGGTTAGGTGGTTAGGTGGTTAGGTGGTTAGGTGGTTAGGTGGTTAGGTG	Yeast one-hybrid screen	Subgroup III, Element : GTTAGGTG
cis-element 11-R	CTAGCCCACGTTCCCACGTTCCCACGTTCCCACGTTCCCACGTTCCCACGTT	Yeast one-hybrid screen	Subgroup I, Element : CCCACGTT
cis-element 12-R	CTAGACCACAACCACCACAACCACCACAACCACCACAACCACCACAACCACCACAACC	Yeast one-hybrid screen	Subgroup III, Element : ACCACAACC
cis-element 16-R	CTAGATGTTTGGTATGTTTGGTATGTTTGGTATGTTTGGTATGTTTGGTATGTTTGGT	Yeast one-hybrid screen	Subgroup III, Element : ATGTTTGGT
cis-element 20-R	CTAGCTCCACGTGCCTCCACGTGCCTCCACGTGCCTCCACGTGCCTCCACGTGCCTCCACGTGC	Yeast one-hybrid screen	Subgroup I, Element : CTCCACGTGC
cis-element 32-R	CTAGTCTCCGGCAGCTCTCCGGCAGCTCTCCGGCAGCTCTCCGGCAGCTCTCCGGCAGCTCTCCGGCAGC	Yeast one-hybrid screen	Subgroup II, Element : TCTCCGGCAGC
cis-element 35-R	CTAGGCTGACGTGGCGCTGACGTGGCGCTGACGTGGCGCTGACGTGGCGCTGACGTGGCGCTGACGTGGC	Yeast one-hybrid screen	Subgroup II, Element : GCTGACGTGGC
cis-element 100-R	CTAGGGGGAAAGGGGGAAAGGGGGAAAGGGGGAAAGGGGGAAAGGGGGAAAG	Yeast one-hybrid screen	Subgroup VII, Element : GGGGAAAG
cis-element 101-R	CTAGAGAAGGAGGAGAAGGAGGAGAAGGAGGAGAAGGAGGAGAAGGAGGAGAAGGAGG	Yeast one-hybrid screen	Subgroup VII, Element : AGAAGGAGG
cis-element 102-R	CTAGCCAACTAACCAACTAACCAACTAACCAACTAACCAACTAACCAACTAA	Yeast one-hybrid screen	Subgroup VI, Element : TTAGTTGG
cis-element 104-R	CTAGTTGGTCCGATTGGTCCGATTGGTCCGATTGGTCCGATTGGTCCGATTGGTCCGA	Yeast one-hybrid screen	Subgroup III, Element : TTGGTCCGA
cis-element 105-R	CTAGGCATCACATGCATCACATGCATCACATGCATCACATGCATCACATGCATCACAT	Yeast one-hybrid screen	Subgroup V, Element : GCATCACAT
cis-element 106-R	CTAGGCATCACCCGCATCACCCGCATCACCCGCATCACCCGCATCACCCGCATCACCC	Yeast one-hybrid screen	Subgroup V, Element : GGGTGATGC
cis-element m0-F	AATTTCTCGACCACTCTCGACCACTCTCGACCACTCTCGACCAC	Yeast one-hybrid screen	Mutated cis-element, New sequence : TCTCGACCAC
cis-element m7-F	AATTCTCGCTCACCTCGCTCACCTCGCTCACCTCGCTCACCTCGCTCACCTCGCTCAC	Yeast one-hybrid screen	Mutated cis-element, New sequence : CTCGCTCAC
cis-element m9-F	AATTCTCCTTACCTCCTTACCTCCTTACCTCCTTACCTCCTTACCTCCTTAC	Yeast one-hybrid screen	Mutated cis-element, New sequence : CTCCTTAC
cis-element m11-F	AATTAACCTCGGAACCTCGGAACCTCGGAACCTCGGAACCTCGGAACCTCGG	Yeast one-hybrid screen	Mutated cis-element, New sequence : AACCTCGG
cis-element m12-F	AATTGGTACTGGTGGTACTGGTGGTACTGGTGGTACTGGTGGTACTGGTGGTACTGGT	Yeast one-hybrid screen	Mutated cis-element, New sequence : GGTACTGGT
cis-element m16-F	AATTACCAGTACCACCAGTACCACCAGTACCACCAGTACCACCAGTACCACCAGTACC	Yeast one-hybrid screen	Mutated cis-element, New sequence : ACCAGTACC
cis-element m20-F	AATTGCAGCTGGAGGCAGCTGGAGGCAGCTGGAGGCAGCTGGAGGCAGCTGGAGGCAGCTGGAG	Yeast one-hybrid screen	Mutated cis-element, New sequence : ACGATACAT
cis-element m32-F	AATTGCTGACTGAGAGCTGACTGAGAGCTGACTGAGAGCTGACTGAGAGCTGACTGAGAGCTGACTGAGA	Yeast one-hybrid screen	Mutated cis-element, New sequence : GCAGCTGGAG
cis-element m35-F	AATTGCCATATCAGCGCCATATCAGCGCCATATCAGCGCCATATCAGCGCCATATCAGCGCCATATCAGC	Yeast one-hybrid screen	Mutated cis-element, New sequence : GCCATATCAGC
cis-element m100-F	AATTCTTGACCCCTTGACCCCTTGACCCCTTGACCCCTTGACCCCTTGACCC	Yeast one-hybrid screen	Mutated cis-element, New sequence : CTTGACCC
cis-element m101-F	AATTCCTCAGTCTCCTCAGTCTCCTCAGTCTCCTCAGTCTCCTCAGTCTCCTCAGTCT	Yeast one-hybrid screen	Mutated cis-element, New sequence : CCTCAGTCT
cis-element m102-F	AATTTTAACTGGTTAACTGGTTAACTGGTTAACTGGTTAACTGGTTAACTGG	Yeast one-hybrid screen	Mutated cis-element, New sequence : CCAGTTAA
cis-element m104-F	AATTTCGGGTCAATCGGGTCAATCGGGTCAATCGGGTCAATCGGGTCAATCGGGTCAA	Yeast one-hybrid screen	Mutated cis-element, New sequence : TCGGGTCAA
cis-element m105-F	AATTATGCAATGCATGCAATGCATGCAATGCATGCAATGCATGCAATGCATGCAATGC	Yeast one-hybrid screen	Mutated cis-element, New sequence : ATGCAATGC
cis-element m106-F	AATTGGGCTATGCGGGCTATGCGGGCTATGCGGGCTATGCGGGCTATGCGGGCTATGC	Yeast one-hybrid screen	Mutated cis-element, New sequence : GCATAGCCC
cis-element m0-R	CTAGGTGGTCGAGAGTGGTCGAGAGTGGTCGAGAGTGGTCGAGA	Yeast one-hybrid screen	Mutated cis-element, New sequence : GTGGTCGAGA
cis-element m7-R	CTAGGTGAGCGAGGTGAGCGAGGTGAGCGAGGTGAGCGAGGTGAGCGAGGTGAGCGAG	Yeast one-hybrid screen	Mutated cis-element, New sequence : GTGAGCGAG
cis-element m9-R	CTAGGTAAGGAGGTAAGGAGGTAAGGAGGTAAGGAGGTAAGGAGGTAAGGAG	Yeast one-hybrid screen	Mutated cis-element, New sequence : GTAAGGAG
cis-element m11-R	CTAGCCGAGGTTCCGAGGTTCCGAGGTTCCGAGGTTCCGAGGTTCCGAGGTT	Yeast one-hybrid screen	Mutated cis-element, New sequence : CCGAGGTT
cis-element m12-R	CTAGACCAGTACCACCAGTACCACCAGTACCACCAGTACCACCAGTACCACCAGTACC	Yeast one-hybrid screen	Mutated cis-element, New sequence : ACCAGTACC
cis-element m16-R	CTAGGGTACTGGTGGTACTGGTGGTACTGGTGGTACTGGTGGTACTGGTGGTACTGGT	Yeast one-hybrid screen	Mutated cis-element, New sequence : GGTACTGGT
cis-element m20-R	CTAGCTCCAGCTGCCTCCAGCTGCCTCCAGCTGCCTCCAGCTGCCTCCAGCTGCCTCCAGCTGC	Yeast one-hybrid screen	Mutated cis-element, New sequence : ATGTATCGT
cis-element m32-R	CTAGTCTCAGTCAGCTCTCAGTCAGCTCTCAGTCAGCTCTCAGTCAGCTCTCAGTCAGCTCTCAGTCAGC	Yeast one-hybrid screen	Mutated cis-element, New sequence : CTCCAGCTGC
cis-element m35-R	CTAGGCTGATATGGCGCTGATATGGCGCTGATATGGCGCTGATATGGCGCTGATATGGCGCTGATATGGC	Yeast one-hybrid screen	Mutated cis-element, New sequence : GCTGATATGGC
cis-element m100-R	CTAGGGGTCAAGGGGTCAAGGGGTCAAGGGGTCAAGGGGTCAAGGGGTCAAG	Yeast one-hybrid screen	Mutated cis-element, New sequence : GGGTCAAG
cis-element m101-R	CTAGAGACTGAGGAGACTGAGGAGACTGAGGAGACTGAGGAGACTGAGGAGACTGAGG	Yeast one-hybrid screen	Mutated cis-element, New sequence : AGACTGAGG
cis-element m102-R	CTAGCCAGTTAACCAGTTAACCAGTTAACCAGTTAACCAGTTAACCAGTTAA	Yeast one-hybrid screen	Mutated cis-element, New sequence : TTAACTGG
cis-element m104-R	CTAGTTGACCCGATTGACCCGATTGACCCGATTGACCCGATTGACCCGATTGACCCGA	Yeast one-hybrid screen	Mutated cis-element, New sequence : TTGACCCGA
cis-element m105-R	CTAGGCATTGCATGCATTGCATGCATTGCATGCATTGCATGCATTGCATGCATTGCAT	Yeast one-hybrid screen	Mutated cis-element, New sequence : GCATTGCAT
cis-element m106-R	CTAGGCATAGCCCGCATAGCCCGCATAGCCCGCATAGCCCGCATAGCCCGCATAGCCC	Yeast one-hybrid screen	Mutated cis-element, New sequence : GGGCTATGC
pDEST22-F	TATAACGCGTTTGGAATCACT	Yeast one-hybrid clone validation
pDEST22-R	GTCTCCAATCAAGGTTGTCGGCT	Yeast one-hybrid clone validation
MYB31-P1 (F)	GGGGACAAGTTTGTACAAAAAAGCAGGCTTCATGGGTAGACCACCTTGTTG	P. patens transient expression assays	MYB31 binding domain amplification
MYB31-VP16-P2 (R)	GCTGACATCGGTCGGGGGGGCTAGTTTCTTTTTAAGATGAGTG	P. patens transient expression assays	MYB31 binding domain amplification
NAC-P1 (F)	GGGGACAAGTTTGTACAAAAAAGCAGGCTTCATGGAGAAGATGATAGAACCAC	P. patens transient expression assays	NAC binding domain amplification
NAC-VP16-P2 (R)	CAAGCTTTTCATCGTTGGATCTCCTGCTTTTCGACTAGACACAGTTCTC	P. patens transient expression assays	NAC binding domain amplification
MYB31/NAC-VP16-P3 (F)	CACTCATCTTAAAAAGAAACTAGCCCCCCCGACCGATGTCAGC	P. patens transient expression assays	VP16 activation domain amplification
VP16-P4 (R)	GGGGACCACTTTGTACAAGAAAGCTGGGTCCTACCCACCGTACTCGTCGATTC	P. patens transient expression assays	VP16 activation domain amplification
attB1	GGGGACAAGTTTGTACAAAAAAGCAGGCTTC	P. patens transient expression assays	AttB1 refer to the GatewayTM recombination sequences (Invitrogen).
cis-element 9:35Smini-F	GTACAAAAAAGCAGGCTTCACCACAACCACCACAACCACCACAACCACCACAACCACCACAACCACCACAACCGCAAGACCCTTCCTCTATATAA	P. patens transient expression assays	MYB31 target
cis-element 9:35Smini-R	TTATATAGAGGAAGGGTCTTGCGGTTGTGGTGGTTGTGGTGGTTGTGGTGGTTGTGGTGGTTGTGGTGGTTGTGGTGAAGCCTGCTTTTTTGTAC	P. patens transient expression assays	MYB31 target
cis-element 12:35Smini-F	GTACAAAAAAGCAGGCTTCCACCTAACCACCTAACCACCTAACCACCTAACCACCTAACCACCTAACGCAAGACCCTTCCTCTATATAA	P. patens transient expression assays	MYB31 target
cis-element 12:35Smini-R	TTATATAGAGGAAGGGTCTTGCGTTAGGTGGTTAGGTGGTTAGGTGGTTAGGTGGTTAGGTGGTTAGGTGGAAGCCTGCTTTTTTGTAC	P. patens transient expression assays	MYB31 target
cis-element 32:35Smini-F	GTACAAAAAAGCAGGCTTCTCTCCGGCAGCTCTCCGGCAGCTCTCCGGCAGCTCTCCGGCAGCTCTCCGGCAGCTCTCCGGCAGCGCAAGACCCTTCCTCTATATAA	P. patens transient expression assays	NAC target
cis-element 32:35Smini-R	TTATATAGAGGAAGGGTCTTGCGCTGCCGGAGAGCTGCCGGAGAGCTGCCGGAGAGCTGCCGGAGAGCTGCCGGAGAGCTGCCGGAGAGAAGCCTGCTTTTTTGTAC	P. patens transient expression assays	NAC target
cis-element 7:35Smini-F	GTACAAAAAAGCAGGCTTCCTCTCTCACCTCTCTCACCTCTCTCACCTCTCTCACCTCTCTCACCTCTCTCACGCAAGACCCTTCCTCTATATAA	P. patens transient expression assays	NAC target
cis-element 7:35Smini-R	TTATATAGAGGAAGGGTCTTGCGTGAGAGAGGTGAGAGAGGTGAGAGAGGTGAGAGAGGTGAGAGAGGTGAGAGAGGAAGCCTGCTTTTTTGTAC	P. patens transient expression assays	NAC target
attB2-35Smini	GGGGACCACTTTGTACAAGAAAGCTGGGTCGTCCTCTCCAAATGAAATGAACTTCCTTATATAGAGGAAGGGTCTTGC	P. patens transient expression assays	AttB2 refer to the GatewayTM recombination sequences (Invitrogen).
